# Supplementary material for: Transcriptional profiling of MnSOD-mediated lifespan extension in Drosophila reveals a species-general network of aging and metabolic genes
Source: Genome Biol. 2007 Dec 9;8(12):R262. doi: 10.1186/gb-2007-8-12-r262 (PMC2246264; doi:10.1186/gb-2007-8-12-r262)
Supplement: Additional data file 3 — DOX regulated immune response genes. [file gb-2007-8-12-r262-S3.xls]

## Sheet: DOX down-regulated
Doxycycline repressed immune response genes
Probe.Set.ID	Fold Change	adj.P.Val	FlyBase	Ensembl	Gene.Symbol	Gene.Title	Entrez.Gene	Gene.Ontology.Molecular.Function	Gene.Ontology.Biological.Process	Gene.Ontology.Cellular.Component	InterPro
147431_at	-1.51873	0.000832562	FBgn0034329	CG18108	IM1	Immune induced molecule 1	37100	---	6952 // defense response // inferred from direct assay	5576 // extracellular region // inferred from direct assay	---
147791_at	-1.41146	0.00160201	FBgn0067903	CG10332 /// CG33706	IM18	Immune induced molecule 18	3772138	---	6952 // defense response // inferred from direct assay	5576 // extracellular region // inferred from direct assay	---
143609_at	-19.6295	4.50744e-08	FBgn0010388	CG10816	Dro	Drosocin	36635	8368 // Gram-negative bacterial binding // inferred from direct assay /// 51076 // Gram-positive bacterial binding // inferred from direct assay	6952 // defense response // inferred from direct assay /// 6961 // antibacterial humoral response (sensu Protostomia) // inferred from expression pattern /// 42742 // defense response to bacteria // non-traceable author statement /// 42742 // defense response to bacteria // traceable author statement /// 50829 // defense response to Gram-negative bacteria // inferred from direct assay /// 50829 /…	5576 // extracellular region // inferred from direct assay	---
143770_at	-10.5252	1.23123e-07	FBgn0014865	CG8175	Mtk	Metchnikowin	36708	---	6952 // defense response // inferred from direct assay /// 6961 // antibacterial humoral response (sensu Protostomia) // inferred from expression pattern /// 6961 // antibacterial humoral response (sensu Protostomia) // non-traceable author statement /// 6966 // antifungal humoral response (sensu Protostomia) // inferred from expression pattern /// 6966 // antifungal humoral response (sensu Proto…	5576 // extracellular region // inferred from direct assay	---
147150_at	-28.0536	5.8495e-10	FBgn0041579	CG4740	AttC	Attacin-C	36484	---	6952 // defense response // inferred from direct assay /// 6961 // antibacterial humoral response (sensu Protostomia) // inferred from sequence or structural similarity /// 6961 // antibacterial humoral response (sensu Protostomia) // non-traceable author statement /// 19731 // antibacterial humoral response // inferred from direct assay /// 42742 // defense response to bacteria // non-traceable …	5576 // extracellular region // inferred from direct assay /// 5576 // extracellular region // inferred from electronic annotation	IPR005521 // Attacin, C-terminal region // 4.2E-63 /// IPR005520 // Attacin, N-terminal region // 3.3E-37
143605_at	-4.53322	7.60739e-10	FBgn0010381	CG10810	Drs	Drosomycin	38419	8200 // ion channel inhibitor activity // inferred from electronic annotation	6952 // defense response // inferred from direct assay /// 6961 // antibacterial humoral response (sensu Protostomia) // traceable author statement /// 6966 // antifungal humoral response (sensu Protostomia) // inferred from expression pattern /// 6966 // antifungal humoral response (sensu Protostomia) // non-traceable author statement /// 9405 // pathogenesis // inferred from electronic annotati…	5576 // extracellular region // inferred from direct assay /// 5576 // extracellular region // inferred from electronic annotation	IPR008176 // Gamma thionin // 2.7E-19
147151_at	-1.35186	0.00160488	FBgn0033835	---	IM10	Immune induced molecule 10	36486	---	6952 // defense response // inferred from direct assay /// 8063 // Toll signaling pathway // non-traceable author statement /// 19731 // antibacterial humoral response // inferred from direct assay /// 6955 // immune response // inferred from electronic annotation /// 45087 // innate immune response // inferred from electronic annotation	5576 // extracellular region // inferred from direct assay	---
147430_at	-1.54656	0.000253922	FBgn0034328	CG15066	IM23	Immune induced molecule 23	37099	---	6952 // defense response // inferred from direct assay /// 8063 // Toll signaling pathway // non-traceable author statement /// 19731 // antibacterial humoral response // inferred from direct assay /// 6955 // immune response // inferred from electronic annotation /// 45087 // innate immune response // inferred from electronic annotation	5576 // extracellular region // inferred from direct assay	---
141379_at	-1.58223	4.07822e-05	FBgn0015010	CG9538	Ag5r	Antigen 5-related	44631	---	6952 // defense response // inferred from electronic annotation	5576 // extracellular region // inferred from sequence or structural similarity /// 5576 // extracellular region // inferred from electronic annotation /// 5576 // extracellular region // inferred from sequence similarity	IPR001283 // Allergen V5/Tpx-1 related // 2.1E-40 /// IPR001283 // Allergen V5/Tpx-1 related // 1.0E-41
153715_at	-1.22045	0.00194419	FBgn0036194	CG11652	CG11652	CG11652	39317	5515 // protein binding // inferred from physical interaction	6952 // defense response // inferred from electronic annotation	---	IPR002728 // Diphthamide synthesis DPH2 protein // 1.0E-126
154335_at	-1.63556	1.29752e-05	FBgn0037718	CG8286	CG8286	CG8286	41161	4860 // protein kinase inhibitor activity // inferred from sequence or structural similarity /// 5515 // protein binding // inferred from physical interaction /// 5488 // binding // inferred from electronic annotation /// 31072 // heat shock protein binding // inferred from electronic annotation /// 4860 // protein kinase inhibitor activity // inferred from sequence similarity	6952 // defense response // inferred from electronic annotation /// 19221 // cytokine and chemokine mediated signaling pathway // inferred from electronic annotation	---	IPR001623 // Heat shock protein DnaJ, N-terminal // 2.6E-28 /// IPR001440 // TPR repeat // 0.19 /// IPR001440 // TPR repeat // 6.0E-7 /// IPR001440 // TPR repeat // 3.0E-7 /// IPR001440 // TPR repeat // 0.25 /// IPR001440 // TPR repeat // 8.4E-7
144100_at	-1.40702	0.00144276	FBgn0025827	CG6421	CG6421	CG6421	46813	5509 // calcium ion binding // inferred from electronic annotation	6952 // defense response // inferred from electronic annotation /// 42742 // defense response to bacteria // inferred from electronic annotation	---	IPR008597 // Destabilase // 2.0E-78
147337_at	-2.77356	1.71464e-06	FBgn0046999	CG6429	CG6429	CG6429	36893	5515 // protein binding // inferred from physical interaction	6952 // defense response // inferred from electronic annotation /// 42742 // defense response to bacteria // inferred from electronic annotation	---	IPR008597 // Destabilase // 5.5E-73
153234_at	-1.31128	0.00162993	FBgn0036929	CG7668	CG7668	CG7668	40190	5102 // receptor binding // inferred from electronic annotation	6952 // defense response // inferred from electronic annotation /// 42742 // defense response to bacteria // inferred from electronic annotation	---	IPR002181 // Fibrinogen, beta/gamma chain, C-terminal globular // 4.2E-25 /// IPR002181 // Fibrinogen, beta/gamma chain, C-terminal globular // 4.2E-25
151894_at	-1.22262	0.0078901	FBgn0037553	CG18249	CG18249	CG18249	40964	4872 // receptor activity // inferred from electronic annotation	6952 // defense response // inferred from electronic annotation /// 7155 // cell adhesion // inferred from electronic annotation /// 7165 // signal transduction // inferred from electronic annotation /// 7166 // cell surface receptor linked signal transduction // inferred from electronic annotation /// 19226 // transmission of nerve impulse // inferred from electronic annotation	---	IPR001611 // Leucine-rich repeat // 0.23 /// IPR001611 // Leucine-rich repeat // 0.43 /// IPR001611 // Leucine-rich repeat // 0.0088 /// IPR001611 // Leucine-rich repeat // 2.1E-4 /// IPR001611 // Leucine-rich repeat // 0.033 /// IPR001611 // Leucine-rich repeat // 0.011 /// IPR001611 // Leucine-rich repeat // 0.05 /// IPR001611 // Leucine-rich repeat // 0.043
152561_at	-1.47731	0.000626648	FBgn0039332	CG11910	CG11910	CG11910	43074	4930 // G-protein coupled receptor activity // inferred from electronic annotation /// 5515 // protein binding // inferred from sequence or structural similarity /// 5515 // protein binding // inferred from sequence similarity	6952 // defense response // inferred from electronic annotation /// 7155 // cell adhesion // inferred from electronic annotation /// 7166 // cell surface receptor linked signal transduction // inferred from electronic annotation	16942 // insulin-like growth factor binding protein complex // inferred from sequence or structural similarity /// 16942 // insulin-like growth factor binding protein complex // inferred from sequence similarity	IPR001611 // Leucine-rich repeat // 0.12 /// IPR001611 // Leucine-rich repeat // 0.0046 /// IPR001611 // Leucine-rich repeat // 0.61 /// IPR001611 // Leucine-rich repeat // 0.77 /// IPR001611 // Leucine-rich repeat // 0.0077 /// IPR001611 // Leucine-rich repeat // 0.04 /// IPR001611 // Leucine-rich repeat // 0.0066
152930_at	-1.34081	0.00112579	FBgn0010114	CG2040	hig	hikaru genki	35949	---	6952 // defense response // inferred from electronic annotation /// 7155 // cell adhesion // inferred from sequence or structural similarity /// 7155 // cell adhesion // inferred from electronic annotation /// 7275 // development // inferred from electronic annotation /// 7399 // nervous system development // inferred from electronic annotation /// 30154 // cell differentiation // inferred from e…	5576 // extracellular region // non-traceable author statement /// 16020 // membrane // inferred from electronic annotation	IPR000436 // Sushi domain/SCR domain/CCP module // 1.9E-8 /// IPR000436 // Sushi domain/SCR domain/CCP module // 5.5E-5 /// IPR000436 // Sushi domain/SCR domain/CCP module // 4.6E-13 /// IPR000436 // Sushi domain/SCR domain/CCP module // 1.9E-8 /// IPR000436 // Sushi domain/SCR domain/CCP module // 5.5E-5 /// IPR000436 // Sushi domain/SCR domain/CCP module // 4.6E-13 /// IPR000436 // Sushi domain…
151961_at	-1.32652	0.00621016	FBgn0031327	CG5397	CG5397	CG5397	33313	4772 // sterol O-acyltransferase activity // inferred from sequence or structural similarity /// 16788 // hydrolase activity, acting on ester bonds // inferred from electronic annotation /// 3824 // catalytic activity // inferred from electronic annotation /// 4772 // sterol O-acyltransferase activity // inferred from sequence similarity	6952 // defense response // inferred from electronic annotation /// 7398 // ectoderm development // inferred from electronic annotation	---	IPR002018 // Carboxylesterase, type B // 1.6E-118
146086_at	-1.52772	0.000208251	FBgn0032116	CG3759	CG3759	CG3759	34258	4322 // ferroxidase activity // inferred from sequence or structural similarity /// 5381 // iron ion transporter activity // inferred from sequence or structural similarity /// 5507 // copper ion binding // inferred from electronic annotation /// 16491 // oxidoreductase activity // inferred from electronic annotation /// 46872 // metal ion binding // inferred from electronic annotation /// 4322 /…	6952 // defense response // inferred from electronic annotation /// 9636 // response to toxin // inferred from electronic annotation	---	IPR001117 // Multicopper oxidase, type 1 // 2.5E-19
152675_at	-1.47561	0.000258164	FBgn0030484	CG1681	CG1681	CG1681	32299	4364 // glutathione transferase activity // inferred from sequence or structural similarity /// 5515 // protein binding // inferred from physical interaction /// 16740 // transferase activity // inferred from electronic annotation /// 4364 // glutathione transferase activity // inferred from sequence similarity	6952 // defense response // inferred from electronic annotation /// 9636 // response to toxin // inferred from electronic annotation	---	IPR004046 // Glutathione S-transferase, C-terminal // 6.7E-9 /// IPR004045 // Glutathione S-transferase, N-terminal // 3.0E-10
152308_at	-1.24672	0.00110749	FBgn0034638	CG10433	CG10433	CG10433	37458	---	6952 // defense response // inferred from sequence or structural similarity /// 6952 // defense response // inferred from sequence similarity	---	---
143470_at	-1.51365	0.0015918	FBgn0004431	CG9120	LysX	Lysozyme X	38122	3796 // lysozyme activity // inferred from sequence or structural similarity /// 3796 // lysozyme activity // non-traceable author statement /// 3796 // lysozyme activity // inferred from electronic annotation /// 3824 // catalytic activity // inferred from electronic annotation /// 16787 // hydrolase activity // inferred from electronic annotation /// 16798 // hydrolase activity, acting on glyco…	6952 // defense response // inferred from sequence or structural similarity /// 6960 // antimicrobial humoral response (sensu Protostomia) // non-traceable author statement /// 16998 // cell wall catabolism // inferred from electronic annotation /// 5975 // carbohydrate metabolism // inferred from electronic annotation /// 19835 // cytolysis // inferred from electronic annotation /// 42742 // def…	5576 // extracellular region // inferred from electronic annotation	IPR001916 // Glycoside hydrolase, family 22 // 2.4E-55
144882_at	-1.89291	0.000139633	FBgn0030310	CG11709	PGRP-SA	Peptidoglycan recognition protein SA	32099	8329 // pattern recognition receptor activity // traceable author statement /// 8745 // N-acetylmuramoyl-L-alanine amidase activity // inferred from electronic annotation /// 16019 // peptidoglycan receptor activity // inferred from sequence or structural similarity /// 16019 // peptidoglycan receptor activity // non-traceable author statement /// 16019 // peptidoglycan receptor activity // trace…	6952 // defense response // non-traceable author statement /// 6955 // immune response // inferred from sequence or structural similarity /// 6955 // immune response // traceable author statement /// 6965 // anti-Gram-positive bacterial polypeptide induction // inferred from mutant phenotype /// 6965 // anti-Gram-positive bacterial polypeptide induction // traceable author statement /// 8063 // T…	5576 // extracellular region // inferred from direct assay /// 5576 // extracellular region // inferred from sequence or structural similarity /// 5887 // integral to plasma membrane // non-traceable author statement /// 5576 // extracellular region // inferred from sequence similarity	IPR002502 // N-acetylmuramoyl-L-alanine amidase, family 2 // 1.1E-64
142657_at	-8.17964	6.30364e-12	FBgn0043578	CG9681	PGRP-SB1	PGRP-SB1	39870	4872 // receptor activity // inferred from electronic annotation /// 8745 // N-acetylmuramoyl-L-alanine amidase activity // inferred from electronic annotation /// 42834 // peptidoglycan binding // inferred from sequence or structural similarity /// 42834 // peptidoglycan binding // non-traceable author statement /// 5515 // protein binding // inferred from electronic annotation /// 8270 // zinc …	6952 // defense response // non-traceable author statement /// 6955 // immune response // inferred from sequence or structural similarity /// 9253 // peptidoglycan catabolism // inferred from electronic annotation /// 6955 // immune response // inferred from electronic annotation /// 45087 // innate immune response // inferred from electronic annotation /// 9253 // peptidoglycan catabolism // non…	5576 // extracellular region // inferred from sequence or structural similarity /// 5887 // integral to plasma membrane // non-traceable author statement /// 5576 // extracellular region // inferred from direct assay /// 5576 // extracellular region // inferred from sequence similarity	IPR002502 // N-acetylmuramoyl-L-alanine amidase, family 2 // 2.0E-64
146830_s_at	-1.65975	1.47046e-05	FBgn0033327 /// FBgn0043576	CG14746 /// CG8577	PGRP-SC1b /// PGRP-SC1a	PGRP-SC1b /// PGRP-SC1a	35859 /// 35861	4872 // receptor activity // inferred from electronic annotation /// 8745 // N-acetylmuramoyl-L-alanine amidase activity // inferred from electronic annotation /// 42834 // peptidoglycan binding // inferred from sequence or structural similarity /// 42834 // peptidoglycan binding // non-traceable author statement /// 5515 // protein binding // inferred from electronic annotation /// 8745 // N-ace…	6952 // defense response // non-traceable author statement /// 6955 // immune response // inferred from sequence or structural similarity /// 9253 // peptidoglycan catabolism // inferred from electronic annotation /// 9253 // peptidoglycan catabolism // inferred from sequence or structural similarity /// 45087 // innate immune response // inferred from sequence or structural similarity /// 16045 …	5576 // extracellular region // inferred from sequence or structural similarity /// 5887 // integral to plasma membrane // non-traceable author statement /// 5576 // extracellular region // non-traceable author statement /// 5576 // extracellular region // inferred from sequence similarity	IPR002502 // N-acetylmuramoyl-L-alanine amidase, family 2 // 6.4E-63
146832_at	-2.27791	1.05104e-07	FBgn0043575	CG14745	PGRP-SC2	PGRP-SC2	35862	8745 // N-acetylmuramoyl-L-alanine amidase activity // inferred from electronic annotation /// 42834 // peptidoglycan binding // inferred from sequence or structural similarity /// 42834 // peptidoglycan binding // non-traceable author statement /// 42834 // peptidoglycan binding // inferred from sequence similarity	6952 // defense response // non-traceable author statement /// 6955 // immune response // inferred from sequence or structural similarity /// 9253 // peptidoglycan catabolism // inferred from electronic annotation /// 9253 // peptidoglycan catabolism // inferred from sequence or structural similarity /// 45087 // innate immune response // inferred from sequence or structural similarity /// 6955 /…	5576 // extracellular region // inferred from sequence or structural similarity /// 5887 // integral to plasma membrane // non-traceable author statement /// 5576 // extracellular region // inferred from sequence similarity	IPR002502 // N-acetylmuramoyl-L-alanine amidase, family 2 // 5.6E-65
152723_at	-1.36514	0.000658266	FBgn0035975	CG32042	PGRP-LA	Peptidoglycan recognition protein LA	39062	5515 // protein binding // inferred from electronic annotation /// 8745 // N-acetylmuramoyl-L-alanine amidase activity // inferred from electronic annotation /// 42834 // peptidoglycan binding // inferred from sequence or structural similarity /// 42834 // peptidoglycan binding // non-traceable author statement /// 42834 // peptidoglycan binding // inferred from sequence similarity	6952 // defense response // non-traceable author statement /// 6955 // immune response // inferred from sequence or structural similarity /// 9253 // peptidoglycan catabolism // inferred from electronic annotation /// 9253 // peptidoglycan catabolism // non-traceable author statement /// 16045 // detection of bacteria // non-traceable author statement /// 45087 // innate immune response // non-tr…	5887 // integral to plasma membrane // non-traceable author statement /// 16021 // integral to membrane // inferred from sequence or structural similarity /// 16020 // membrane // inferred from electronic annotation /// 16021 // integral to membrane // inferred from electronic annotation /// 16021 // integral to membrane // inferred from sequence similarity	IPR002502 // N-acetylmuramoyl-L-alanine amidase, family 2 // 1.6E-38 /// IPR002502 // N-acetylmuramoyl-L-alanine amidase, family 2 // 5.4E-30 /// IPR002502 // N-acetylmuramoyl-L-alanine amidase, family 2 // 1.6E-38
148352_at	-6.83366	7.02126e-10	FBgn0035806	CG7496	PGRP-SD	PGRP-SD	38858	8745 // N-acetylmuramoyl-L-alanine amidase activity // inferred from electronic annotation /// 42834 // peptidoglycan binding // inferred from sequence or structural similarity /// 42834 // peptidoglycan binding // non-traceable author statement /// 42834 // peptidoglycan binding // inferred from sequence similarity	6952 // defense response // non-traceable author statement /// 6955 // immune response // inferred from sequence or structural similarity /// 9253 // peptidoglycan catabolism // inferred from electronic annotation /// 9253 // peptidoglycan catabolism // non-traceable author statement /// 50830 // defense response to Gram-positive bacteria // inferred from direct assay /// 6955 // immune response …	5576 // extracellular region // inferred from sequence or structural similarity /// 5887 // integral to plasma membrane // non-traceable author statement /// 5576 // extracellular region // inferred from sequence similarity	IPR002502 // N-acetylmuramoyl-L-alanine amidase, family 2 // 4.0E-52
152118_at	-1.68723	0.000183896	FBgn0033327	CG8577	PGRP-SC1b	PGRP-SC1b	35861	5515 // protein binding // inferred from electronic annotation /// 8745 // N-acetylmuramoyl-L-alanine amidase activity // inferred from direct assay /// 42834 // peptidoglycan binding // inferred from direct assay /// 42834 // peptidoglycan binding // inferred from sequence or structural similarity /// 42834 // peptidoglycan binding // non-traceable author statement /// 42834 // peptidoglycan bin…	6952 // defense response // non-traceable author statement /// 9253 // peptidoglycan catabolism // inferred from electronic annotation /// 9253 // peptidoglycan catabolism // inferred from sequence or structural similarity /// 16045 // detection of bacteria // non-traceable author statement /// 45087 // innate immune response // inferred from sequence or structural similarity /// 45087 // innate …	5576 // extracellular region // inferred from sequence or structural similarity /// 5887 // integral to plasma membrane // non-traceable author statement /// 5576 // extracellular region // non-traceable author statement /// 5576 // extracellular region // inferred from sequence similarity	IPR002502 // N-acetylmuramoyl-L-alanine amidase, family 2 // 6.4E-63
148458_at	-2.04192	8.59977e-08	FBgn0035977	CG4437	PGRP-LF	Peptidoglycan recognition protein LF	39064	5515 // protein binding // inferred from electronic annotation /// 8745 // N-acetylmuramoyl-L-alanine amidase activity // inferred from electronic annotation /// 42834 // peptidoglycan binding // non-traceable author statement	6952 // defense response // non-traceable author statement /// 9253 // peptidoglycan catabolism // inferred from electronic annotation /// 9253 // peptidoglycan catabolism // non-traceable author statement /// 45087 // innate immune response // non-traceable author statement /// 6955 // immune response // inferred from electronic annotation /// 45087 // innate immune response // inferred from ele…	5887 // integral to plasma membrane // non-traceable author statement /// 16020 // membrane // inferred from electronic annotation /// 16021 // integral to membrane // inferred from electronic annotation	IPR002502 // N-acetylmuramoyl-L-alanine amidase, family 2 // 1.7E-64
154242_at	-1.24378	0.0098507	FBgn0027280	CG2206	l(1)G0193	lethal (1) G0193	31712	3924 // GTPase activity // inferred from electronic annotation /// 5525 // GTP binding // inferred from electronic annotation	6955 // immune response // inferred from electronic annotation	---	---
153921_at	-1.54963	0.00164548	FBgn0041205	CG16910	key	kenny	37967	3676 // nucleic acid binding // inferred from electronic annotation /// 5515 // protein binding // inferred from physical interaction /// 8270 // zinc ion binding // inferred from electronic annotation /// 8384 // IkappaB kinase activity // inferred from sequence or structural similarity /// 8384 // IkappaB kinase activity // non-traceable author statement /// 8384 // IkappaB kinase activity // i…	6960 // antimicrobial humoral response (sensu Protostomia) // non-traceable author statement /// 6963 // antibacterial polypeptide induction // inferred from mutant phenotype /// 6963 // antibacterial polypeptide induction // non-traceable author statement /// 8063 // Toll signaling pathway // traceable author statement /// 9613 // response to pest, pathogen or parasite // inferred from mutant ph…	5634 // nucleus // inferred from direct assay /// 5737 // cytoplasm // inferred from direct assay /// 8385 // IkappaB kinase complex // inferred from sequence or structural similarity /// 8385 // IkappaB kinase complex // non-traceable author statement /// 5634 // nucleus // inferred from electronic annotation /// 8385 // IkappaB kinase complex // inferred from sequence similarity	---
145970_at	-1.63117	1.0693e-05	FBgn0041182	CG7052	TepII	Thiolester containing protein II	34044	4867 // serine-type endopeptidase inhibitor activity // inferred from electronic annotation /// 17114 // wide-spectrum protease inhibitor activity // inferred from sequence or structural similarity /// 4866 // endopeptidase inhibitor activity // inferred from electronic annotation /// 17114 // wide-spectrum protease inhibitor activity // inferred from sequence similarity	6961 // antibacterial humoral response (sensu Protostomia) // inferred from direct assay	---	IPR001599 // Alpha-2-macroglobulin // 1.4E-126 /// IPR001599 // Alpha-2-macroglobulin // 3.7E-15 /// IPR002890 // Alpha-2-macroglobulin, N-terminal // 4.1E-35 /// IPR002890 // Alpha-2-macroglobulin, N-terminal // 8.1E-13 /// IPR001599 // Alpha-2-macroglobulin // 1.7E-125 /// IPR001599 // Alpha-2-macroglobulin // 3.7E-15 /// IPR001599 // Alpha-2-macroglobulin // 2.3E-124 /// IPR001599 // Alpha-2-m…
145971_at	-2.32129	0.000849611	FBgn0041182	CG7052	TepII	Thiolester containing protein II	34044	4867 // serine-type endopeptidase inhibitor activity // inferred from electronic annotation /// 17114 // wide-spectrum protease inhibitor activity // inferred from sequence or structural similarity /// 4866 // endopeptidase inhibitor activity // inferred from electronic annotation /// 17114 // wide-spectrum protease inhibitor activity // inferred from sequence similarity	6961 // antibacterial humoral response (sensu Protostomia) // inferred from direct assay	---	IPR001599 // Alpha-2-macroglobulin // 1.4E-126 /// IPR001599 // Alpha-2-macroglobulin // 3.7E-15 /// IPR002890 // Alpha-2-macroglobulin, N-terminal // 4.1E-35 /// IPR002890 // Alpha-2-macroglobulin, N-terminal // 8.1E-13 /// IPR001599 // Alpha-2-macroglobulin // 1.7E-125 /// IPR001599 // Alpha-2-macroglobulin // 3.7E-15 /// IPR001599 // Alpha-2-macroglobulin // 2.3E-124 /// IPR001599 // Alpha-2-m…
143098_at	-3.11614	4.38789e-08	FBgn0000278	CG1878	CecB	Cecropin B	43598	---	6961 // antibacterial humoral response (sensu Protostomia) // inferred from direct assay /// 6961 // antibacterial humoral response (sensu Protostomia) // inferred from expression pattern /// 6961 // antibacterial humoral response (sensu Protostomia) // inferred from sequence or structural similarity /// 6961 // antibacterial humoral response (sensu Protostomia) // non-traceable author statement …	5576 // extracellular region // inferred from direct assay	IPR000875 // Cecropin // 3.8E-18
143096_f_at	-5.75673	2.0447e-08	FBgn0000276	CG1365	CecA1	Cecropin A1	43596	---	6961 // antibacterial humoral response (sensu Protostomia) // inferred from direct assay /// 6961 // antibacterial humoral response (sensu Protostomia) // inferred from expression pattern /// 6961 // antibacterial humoral response (sensu Protostomia) // inferred from sequence or structural similarity /// 6961 // antibacterial humoral response (sensu Protostomia) // non-traceable author statement …	5576 // extracellular region // inferred from direct assay	IPR000875 // Cecropin // 4.9E-21
143099_i_at	-24.5505	4.45508e-10	FBgn0000279	CG1373	CecC	Cecropin C	43599	---	6961 // antibacterial humoral response (sensu Protostomia) // inferred from direct assay /// 6961 // antibacterial humoral response (sensu Protostomia) // non-traceable author statement /// 42742 // defense response to bacteria // non-traceable author statement /// 42742 // defense response to bacteria // traceable author statement /// 50829 // defense response to Gram-negative bacteria // inferr…	5576 // extracellular region // inferred from direct assay /// 5576 // extracellular region // inferred from electronic annotation	IPR000875 // Cecropin // 9.9E-20
143100_f_at	-12.9933	5.51424e-11	FBgn0000279	CG1373	CecC	Cecropin C	43599	---	6961 // antibacterial humoral response (sensu Protostomia) // inferred from direct assay /// 6961 // antibacterial humoral response (sensu Protostomia) // non-traceable author statement /// 42742 // defense response to bacteria // non-traceable author statement /// 42742 // defense response to bacteria // traceable author statement /// 50829 // defense response to Gram-negative bacteria // inferr…	5576 // extracellular region // inferred from direct assay /// 5576 // extracellular region // inferred from electronic annotation	IPR000875 // Cecropin // 9.9E-20
146503_at	-1.45889	8.11107e-05	FBgn0041180	CG10363	TepIV	Thiolester containing protein IV	35248	4866 // endopeptidase inhibitor activity // inferred from electronic annotation /// 5351 // sugar porter activity // inferred from electronic annotation /// 30414 // protease inhibitor activity // inferred from sequence or structural similarity /// 30414 // protease inhibitor activity // inferred from sequence similarity	6961 // antibacterial humoral response (sensu Protostomia) // inferred from direct assay /// 9401 // phosphoenolpyruvate-dependent sugar phosphotransferase system // inferred from electronic annotation	---	IPR001599 // Alpha-2-macroglobulin // 1.4E-100 /// IPR002890 // Alpha-2-macroglobulin, N-terminal // 1.9E-16 /// IPR002890 // Alpha-2-macroglobulin, N-terminal // 7.5E-11 /// IPR002890 // Alpha-2-macroglobulin, N-terminal // 3.1E-9
143097_f_at	-12.658	2.28403e-10	FBgn0000277	CG1367	CecA2	Cecropin A2	43597	---	6961 // antibacterial humoral response (sensu Protostomia) // inferred from expression pattern /// 6961 // antibacterial humoral response (sensu Protostomia) // inferred from sequence or structural similarity /// 6961 // antibacterial humoral response (sensu Protostomia) // non-traceable author statement /// 42742 // defense response to bacteria // non-traceable author statement /// 50829 // defe…	5576 // extracellular region // inferred from electronic annotation	IPR000875 // Cecropin // 4.9E-21
143607_at	-9.69377	5.8495e-10	FBgn0010385	CG1385	Def	Defensin	36047	---	6961 // antibacterial humoral response (sensu Protostomia) // inferred from expression pattern /// 6961 // antibacterial humoral response (sensu Protostomia) // inferred from sequence or structural similarity /// 6965 // anti-Gram-positive bacterial polypeptide induction // non-traceable author statement /// 42742 // defense response to bacteria // non-traceable author statement /// 42742 // defe…	---	IPR001542 // Arthropod defensin // 3.7E-23
143443_at	-49.5371	2.72252e-09	FBgn0004240	CG12763	Dpt	Diptericin	37183	5515 // protein binding // inferred from physical interaction	6961 // antibacterial humoral response (sensu Protostomia) // inferred from expression pattern /// 6961 // antibacterial humoral response (sensu Protostomia) // non-traceable author statement /// 42742 // defense response to bacteria // inferred from sequence or structural similarity /// 42742 // defense response to bacteria // non-traceable author statement /// 42742 // defense response to bacte…	5576 // extracellular region // inferred from electronic annotation	IPR005521 // Attacin, C-terminal region // 5.5E-42
147220_s_at	-21.945	4.45508e-10	FBgn0041581 /// FBgn0012042	CG10146 /// CG18372	AttB /// AttA	Attacin-B /// Attacin-A	36636 /// 36637	---	6961 // antibacterial humoral response (sensu Protostomia) // inferred from expression pattern /// 6961 // antibacterial humoral response (sensu Protostomia) // non-traceable author statement /// 42742 // defense response to bacteria // traceable author statement /// 50829 // defense response to Gram-negative bacteria // inferred from expression pattern /// 50829 // defense response to Gram-negat…	5576 // extracellular region // inferred from electronic annotation /// 5576 // extracellular region // traceable author statement	IPR005521 // Attacin, C-terminal region // 3.5E-70 /// IPR005520 // Attacin, N-terminal region // 7.5E-34 /// IPR005521 // Attacin, C-terminal region // 2.2E-69 /// IPR005520 // Attacin, N-terminal region // 1.7E-33 /// IPR005520 // Attacin, N-terminal region // 9.8E-24
141374_at	-10.4467	2.0447e-08	FBgn0012042	CG10146	AttA	Attacin-A	36636	---	6961 // antibacterial humoral response (sensu Protostomia) // inferred from expression pattern /// 6961 // antibacterial humoral response (sensu Protostomia) // non-traceable author statement /// 42742 // defense response to bacteria // traceable author statement /// 50829 // defense response to Gram-negative bacteria // inferred from expression pattern /// 50829 // defense response to Gram-negat…	5576 // extracellular region // inferred from electronic annotation	IPR005521 // Attacin, C-terminal region // 3.5E-70 /// IPR005520 // Attacin, N-terminal region // 7.5E-34 /// IPR005520 // Attacin, N-terminal region // 9.8E-24
147473_at	-18.5771	2.59793e-09	FBgn0034407 /// FBgn0068165	CG10794	DptB /// DyakDptB	Diptericin B /// DptB	37184	---	6961 // antibacterial humoral response (sensu Protostomia) // inferred from sequence or structural similarity /// 6961 // antibacterial humoral response (sensu Protostomia) // inferred from electronic annotation /// 6961 // antibacterial humoral response (sensu Protostomia) // inferred from sequence similarity	5576 // extracellular region // inferred from electronic annotation	IPR005521 // Attacin, C-terminal region // 8.6E-17
150090_at	-4.05814	2.76441e-09	FBgn0038530 /// FBgn0068529	CG7629	AttD /// DyakAttD	Attacin-D /// AttD	42122	---	6961 // antibacterial humoral response (sensu Protostomia) // inferred from sequence or structural similarity /// 6961 // antibacterial humoral response (sensu Protostomia) // inferred from electronic annotation /// 6961 // antibacterial humoral response (sensu Protostomia) // inferred from sequence similarity	5576 // extracellular region // inferred from electronic annotation	IPR005521 // Attacin, C-terminal region // 6.1E-56 /// IPR005520 // Attacin, N-terminal region // 7.1E-27

## Sheet: DOX up-regulated
Doxycycline induced immune Response Genes
Probe.Set.ID	Fold Change	adj.P.Val	FlyBase	Ensembl	Gene.Symbol	Gene.Title	Entrez.Gene	Gene.Ontology.Molecular.Function	Gene.Ontology.Biological.Process	Gene.Ontology.Cellular.Component	InterPro
143929_at	1.2055	0.00986457	FBgn0020508	CG9540	Ag5r2	Antigen 5-related 2	44079	---	6952 // defense response // inferred from electronic annotation	5576 // extracellular region // inferred from sequence or structural similarity /// 5576 // extracellular region // inferred from electronic annotation /// 5576 // extracellular region // inferred from sequence similarity	IPR001283 // Allergen V5/Tpx-1 related // 2.2E-45
147621_at	1.35006	0.000519423	FBgn0034624	CG17974	CG17974	CG17974	37441	---	6952 // defense response // inferred from electronic annotation	5576 // extracellular region // inferred from electronic annotation	IPR001283 // Allergen V5/Tpx-1 related // 1.0E-26
149125_at	1.5446	0.000145536	FBgn0036985	CG5847	CG5847	CG5847	40255	4872 // receptor activity // inferred from electronic annotation /// 5214 // structural constituent of cuticle (sensu Insecta) // inferred from sequence or structural similarity /// 5214 // structural constituent of cuticle (sensu Insecta) // inferred from sequence similarity	6952 // defense response // inferred from electronic annotation /// 7155 // cell adhesion // inferred from electronic annotation	---	IPR004019 // YLP motif // 37.0 /// IPR004019 // YLP motif // 37.0 /// IPR004019 // YLP motif // 40.0 /// IPR004019 // YLP motif // 37.0 /// IPR004019 // YLP motif // 40.0 /// IPR004019 // YLP motif // 43.0 /// IPR004019 // YLP motif // 37.0 /// IPR004019 // YLP motif // 37.0 /// IPR004019 // YLP motif // 37.0 /// IPR004019 // YLP motif // 43.0 /// IPR004019 // YLP motif // 37.0 /// IPR004019 // Y…
154520_at	1.30606	0.00294621	FBgn0039728	CG7896	CG7896	CG7896	43552	4872 // receptor activity // inferred from electronic annotation	6952 // defense response // inferred from electronic annotation /// 7155 // cell adhesion // inferred from electronic annotation /// 7165 // signal transduction // inferred from electronic annotation /// 7166 // cell surface receptor linked signal transduction // inferred from electronic annotation /// 19221 // cytokine and chemokine mediated signaling pathway // inferred from electronic annotati…	---	IPR001611 // Leucine-rich repeat // 4.5E-4 /// IPR001611 // Leucine-rich repeat // 0.0058 /// IPR001611 // Leucine-rich repeat // 0.15 /// IPR001611 // Leucine-rich repeat // 0.075 /// IPR001611 // Leucine-rich repeat // 0.0027 /// IPR001611 // Leucine-rich repeat // 0.022 /// IPR001611 // Leucine-rich repeat // 0.0042 /// IPR001611 // Leucine-rich repeat // 0.48 /// IPR001611 // Leucine-rich rep…
145571_at	1.25099	0.00515073	FBgn0041097	CG5423	robo3	robo3	33314	8046 // axon guidance receptor activity // non-traceable author statement /// 5515 // protein binding // inferred from physical interaction	6952 // defense response // inferred from electronic annotation /// 7165 // signal transduction // inferred from electronic annotation /// 7398 // ectoderm development // inferred from electronic annotation /// 7411 // axon guidance // inferred from mutant phenotype /// 7411 // axon guidance // traceable author statement /// 7419 // ventral cord development // inferred from mutant phenotype /// 8…	5886 // plasma membrane // non-traceable author statement	IPR003961 // Fibronectin, type III // 8.9E-14 /// IPR003961 // Fibronectin, type III // 2.0E-11 /// IPR007110 // Immunoglobulin-like // 6.6E-8 /// IPR007110 // Immunoglobulin-like // 3.8E-7 /// IPR007110 // Immunoglobulin-like // 3.4E-8 /// IPR007110 // Immunoglobulin-like // 0.0032 /// IPR007110 // Immunoglobulin-like // 9.8E-8
145572_at	1.28988	0.0028649	FBgn0041097	CG5423	robo3	robo3	33314	8046 // axon guidance receptor activity // non-traceable author statement /// 5515 // protein binding // inferred from physical interaction	6952 // defense response // inferred from electronic annotation /// 7165 // signal transduction // inferred from electronic annotation /// 7398 // ectoderm development // inferred from electronic annotation /// 7411 // axon guidance // inferred from mutant phenotype /// 7411 // axon guidance // traceable author statement /// 7419 // ventral cord development // inferred from mutant phenotype /// 8…	5886 // plasma membrane // non-traceable author statement	IPR003961 // Fibronectin, type III // 8.9E-14 /// IPR003961 // Fibronectin, type III // 2.0E-11 /// IPR007110 // Immunoglobulin-like // 6.6E-8 /// IPR007110 // Immunoglobulin-like // 3.8E-7 /// IPR007110 // Immunoglobulin-like // 3.4E-8 /// IPR007110 // Immunoglobulin-like // 0.0032 /// IPR007110 // Immunoglobulin-like // 9.8E-8
149451_at	1.21816	0.00811703	FBgn0052465	CG32465	CG32465	CG32465	40910	4091 // carboxylesterase activity // non-traceable author statement /// 5102 // receptor binding // inferred from electronic annotation /// 42043 // neurexin binding // inferred from sequence or structural similarity /// 42043 // neurexin binding // inferred from sequence similarity	6952 // defense response // inferred from electronic annotation /// 7274 // neuromuscular synaptic transmission // inferred from electronic annotation /// 7398 // ectoderm development // inferred from electronic annotation /// 7399 // nervous system development // inferred from electronic annotation /// 9636 // response to toxin // inferred from electronic annotation	---	IPR002018 // Carboxylesterase, type B // 3.4E-64 /// IPR002018 // Carboxylesterase, type B // 3.7E-33
149764_at	1.21152	0.0077183	FBgn0038029	CG17639	CG17639	CG17639	41512	4364 // glutathione transferase activity // inferred from sequence or structural similarity /// 16740 // transferase activity // inferred from electronic annotation /// 4364 // glutathione transferase activity // inferred from sequence similarity	6952 // defense response // inferred from electronic annotation /// 9636 // response to toxin // inferred from electronic annotation	---	IPR004046 // Glutathione S-transferase, C-terminal // 4.8E-10 /// IPR004045 // Glutathione S-transferase, N-terminal // 3.4E-17
143671_at	1.31282	0.00164723	FBgn0011668	CG9074	Mst57Da	Male-specific RNA 57Da	47954	5515 // protein binding // inferred from physical interaction	6952 // defense response // inferred from sequence or structural similarity /// 18991 // oviposition // non-traceable author statement /// 45297 // post-mating behavior // non-traceable author statement /// 7610 // behavior // inferred from electronic annotation /// 6952 // defense response // inferred from sequence similarity	5576 // extracellular region // non-traceable author statement	---
147068_at	1.325	0.00186636	FBgn0020377	CG8856	Sr-CII	Scavenger receptor class C, type II	44219	5044 // scavenger receptor activity // inferred from sequence or structural similarity /// 5044 // scavenger receptor activity // non-traceable author statement /// 4872 // receptor activity // inferred from electronic annotation /// 5044 // scavenger receptor activity // inferred from sequence similarity	6952 // defense response // non-traceable author statement	5887 // integral to plasma membrane // non-traceable author statement /// 16020 // membrane // inferred from electronic annotation	IPR001212 // Somatomedin B // 1.2E-6 /// IPR000998 // MAM domain // 5.7E-66 /// IPR000436 // Sushi domain/SCR domain/CCP module // 1.8E-6
141930_at	1.40084	0.00867286	FBgn0013983	CG5576	imd	immune deficiency	44339	5515 // protein binding // inferred from electronic annotation /// 5515 // protein binding // inferred from physical interaction	6952 // defense response // non-traceable author statement /// 6952 // defense response // traceable author statement /// 6955 // immune response // inferred from mutant phenotype /// 6959 // humoral immune response // inferred from mutant phenotype /// 6960 // antimicrobial humoral response (sensu Protostomia) // inferred from genetic interaction /// 6961 // antibacterial humoral response (sensu…	5622 // intracellular // non-traceable author statement	IPR000488 // Death domain // 1.6E-23
143464_f_at	1.53176	0.00051816	FBgn0004425	CG1179	LysB	Lysozyme B	38125	3796 // lysozyme activity // inferred from sequence or structural similarity /// 3796 // lysozyme activity // non-traceable author statement /// 3796 // lysozyme activity // inferred from sequence similarity	6960 // antimicrobial humoral response (sensu Protostomia) // non-traceable author statement /// 16998 // cell wall catabolism // inferred from electronic annotation	5576 // extracellular region // inferred from electronic annotation	IPR001916 // Glycoside hydrolase, family 22 // 1.3E-67
143467_f_at	1.67866	0.00137677	FBgn0004428	CG1180	LysE	Lysozyme E	38128	3796 // lysozyme activity // inferred from sequence or structural similarity /// 3796 // lysozyme activity // non-traceable author statement /// 3796 // lysozyme activity // inferred from electronic annotation /// 3796 // lysozyme activity // inferred from sequence similarity	6960 // antimicrobial humoral response (sensu Protostomia) // non-traceable author statement /// 16998 // cell wall catabolism // inferred from electronic annotation	5576 // extracellular region // inferred from electronic annotation	IPR001916 // Glycoside hydrolase, family 22 // 1.0E-67 /// IPR001916 // Glycoside hydrolase, family 22 // 1.0E-67
143466_f_at	1.60301	0.00112092	FBgn0004427 /// FBgn0011201	CG9118	LysD /// LysA	Lysozyme D /// Lysozyme A	38127	3796 // lysozyme activity // inferred from direct assay /// 3796 // lysozyme activity // inferred from sequence or structural similarity /// 3796 // lysozyme activity // non-traceable author statement /// 4568 // chitinase activity // inferred from direct assay /// 3796 // lysozyme activity // inferred from electronic annotation /// 3824 // catalytic activity // inferred from electronic annotatio…	6960 // antimicrobial humoral response (sensu Protostomia) // non-traceable author statement /// 5975 // carbohydrate metabolism // inferred from electronic annotation /// 16998 // cell wall catabolism // inferred from electronic annotation /// 19835 // cytolysis // inferred from electronic annotation /// 42742 // defense response to bacteria // inferred from electronic annotation	5576 // extracellular region // inferred from electronic annotation	IPR001916 // Glycoside hydrolase, family 22 // 1.3E-67 /// IPR001916 // Glycoside hydrolase, family 22 // 3.2E-65
144318_at	1.39894	0.000347361	FBgn0041183	CG18096	TepI	Thiolester containing protein I	34937	4866 // endopeptidase inhibitor activity // inferred from electronic annotation	6961 // antibacterial humoral response (sensu Protostomia) // inferred from direct assay	---	IPR001599 // Alpha-2-macroglobulin // 1.4E-25 /// IPR001599 // Alpha-2-macroglobulin // 3.3E-87 /// IPR002890 // Alpha-2-macroglobulin, N-terminal // 1.1E-4 /// IPR002890 // Alpha-2-macroglobulin, N-terminal // 1.7E-14 /// IPR002890 // Alpha-2-macroglobulin, N-terminal // 9.4E-8
143072_at	1.30222	0.000620739	FBgn0000094	CG1361	Anp	Andropin	43595	---	6962 // male-specific antibacterial humoral response // inferred from direct assay /// 6962 // male-specific antibacterial humoral response // non-traceable author statement /// 6965 // anti-Gram-positive bacterial polypeptide induction // inferred from direct assay /// 9617 // response to bacteria // traceable author statement /// 50830 // defense response to Gram-positive bacteria // inferred f…	5576 // extracellular region // inferred from direct assay	---
