# Supplementary material for: Transcriptional profiling of MnSOD-mediated lifespan extension in Drosophila reveals a species-general network of aging and metabolic genes
Source: Genome Biol. 2007 Dec 9;8(12):R262. doi: 10.1186/gb-2007-8-12-r262 (PMC2246264; doi:10.1186/gb-2007-8-12-r262)
Supplement: Additional data file 4 — Annotated differentially expressed genes resulting from MnSOD over-expression. [file gb-2007-8-12-r262-S4.xls]

## Sheet: MnSOD.SameChrono.up
Probe.Set.ID	Fold Change	adj.P.Val	SE	FlyBase	Ensembl	Gene.Symbol	Gene.Title	Entrez.Gene	Gene.Ontology.Molecular.Function	Gene.Ontology.Biological.Process	Gene.Ontology.Cellular.Component	InterPro
141202_at	1.4102	0.00804346	0.124885	FBgn0022984	CG3584	qkr58E-3	quaking related 58E-3	37559	3723 // RNA binding // inferred from direct assay /// 3729 // mRNA binding // non-traceable author statement /// 5515 // protein binding // inferred from physical interaction /// 3676 // nucleic acid binding // inferred from electronic annotation	6139 // nucleobase, nucleoside, nucleotide and nucleic acid metabolism // inferred from electronic annotation /// 6915 // apoptosis // inferred from genetic interaction /// 6915 // apoptosis // inferred from mutant phenotype /// 6915 // apoptosis // inferred from physical interaction /// 7283 // spermatogenesis // inferred from electronic annotation /// 8283 // cell proliferation // inferred from…	5634 // nucleus // inferred from direct assay	---
141208_at	1.9669	0.00451125	0.249417	FBgn0015623	CG11567	Cpr	Cytochrome P450 reductase	33883	3958 // NADPH-hemoprotein reductase activity // inferred from sequence or structural similarity /// 3958 // NADPH-hemoprotein reductase activity // non-traceable author statement /// 10181 // FMN binding // inferred from electronic annotation /// 3958 // NADPH-hemoprotein reductase activity // inferred from electronic annotation /// 16491 // oxidoreductase activity // inferred from electronic ann…	6118 // electron transport // non-traceable author statement /// 6118 // electron transport // inferred from electronic annotation	5783 // endoplasmic reticulum // non-traceable author statement /// 5783 // endoplasmic reticulum // inferred from electronic annotation /// 16020 // membrane // inferred from electronic annotation	IPR008254 // Flavodoxin/nitric oxide synthase // 5.8E-43 /// IPR001433 // Oxidoreductase FAD/NAD(P)-binding // 1.2E-40 /// IPR003097 // FAD-binding // 1.0E-126 /// IPR008254 // Flavodoxin/nitric oxide synthase // 9.9E-18 /// IPR001433 // Oxidoreductase FAD/NAD(P)-binding // 1.2E-40 /// IPR003097 // FAD-binding // 1.0E-126
141214_at	1.65831	0.00390381	0.170972	FBgn0004868	CG4422	Gdi	GDP dissociation inhibitor	34264	5092 // GDP-dissociation inhibitor activity // inferred from direct assay /// 5092 // GDP-dissociation inhibitor activity // inferred from sequence or structural similarity /// 5092 // GDP-dissociation inhibitor activity // non-traceable author statement /// 5093 // Rab GDP-dissociation inhibitor activity // inferred from electronic annotation /// 8415 // acyltransferase activity // inferred from…	6886 // intracellular protein transport // inferred from electronic annotation /// 7269 // neurotransmitter secretion // non-traceable author statement /// 16192 // vesicle-mediated transport // non-traceable author statement /// 43087 // regulation of GTPase activity // inferred from electronic annotation /// 15031 // protein transport // inferred from electronic annotation	8021 // synaptic vesicle // non-traceable author statement	IPR002005 // Rab GTPase activator // 1.0E-126 /// IPR002005 // Rab GTPase activator // 1.0E-126
141224_at	2.06193	0.00574869	0.286865	FBgn0037182	CG6838	CG6838	CG6838	40487	8060 // ARF GTPase activator activity // inferred from sequence or structural similarity /// 5515 // protein binding // inferred from physical interaction /// 8060 // ARF GTPase activator activity // inferred from sequence similarity	6886 // intracellular protein transport // inferred from electronic annotation /// 16192 // vesicle-mediated transport // inferred from electronic annotation /// 43087 // regulation of GTPase activity // inferred from electronic annotation	---	IPR001164 // Human Rev interacting-like protein (hRIP) // 2.4E-52
141241_at	1.74835	0.00286593	0.178929	FBgn0037632	CG8351	CG8351	CG8351	41054	4672 // protein kinase activity // inferred from electronic annotation /// 5524 // ATP binding // inferred from electronic annotation /// 42623 // ATPase activity, coupled // inferred from sequence or structural similarity /// 51082 // unfolded protein binding // inferred from electronic annotation /// 166 // nucleotide binding // inferred from electronic annotation /// 5515 // protein binding //…	6457 // protein folding // inferred from electronic annotation /// 6457 // protein folding // inferred from sequence or structural similarity /// 6468 // protein amino acid phosphorylation // inferred from electronic annotation /// 44267 // cellular protein metabolism // inferred from electronic annotation /// 6457 // protein folding // inferred from sequence similarity	5832 // chaperonin-containing T-complex // inferred from sequence or structural similarity /// 5832 // chaperonin-containing T-complex // inferred from sequence similarity	IPR002423 // Chaperonin Cpn60/TCP-1 // 1.0E-126
141255_at	1.80611	0.00347629	0.200259	FBgn0029174	CG4535	FKBP59	FK506-binding protein FKBP59	47762	3755 // peptidyl-prolyl cis-trans isomerase activity // inferred from sequence or structural similarity /// 5515 // protein binding // inferred from physical interaction /// 5528 // FK506 binding // inferred from sequence or structural similarity /// 3755 // peptidyl-prolyl cis-trans isomerase activity // inferred from electronic annotation /// 5488 // binding // inferred from electronic annotati…	6457 // protein folding // inferred from electronic annotation /// 6816 // calcium ion transport // inferred from direct assay /// 7422 // peripheral nervous system development // traceable author statement /// 50908 // detection of light stimulus during visual perception // inferred from physical interaction /// 7601 // visual perception // inferred from electronic annotation /// 50896 // respon…	16027 // inaD signaling complex // inferred from physical interaction	IPR001179 // Peptidylprolyl isomerase, FKBP-type // 6.5E-46 /// IPR001179 // Peptidylprolyl isomerase, FKBP-type // 7.0E-24 /// IPR001440 // TPR repeat // 0.0010 /// IPR001440 // TPR repeat // 0.0012 /// IPR001440 // TPR repeat // 1.9E-9
141257_at	2.19644	0.00523088	0.308912	FBgn0001142	CG2718	Gs1	Glutamine synthetase 1	33172	4356 // glutamate-ammonia ligase activity // inferred from direct assay /// 4356 // glutamate-ammonia ligase activity // inferred from sequence or structural similarity /// 4356 // glutamate-ammonia ligase activity // non-traceable author statement /// 15930 // glutamate synthase activity // non-traceable author statement /// 4356 // glutamate-ammonia ligase activity // inferred from electronic a…	6541 // glutamine metabolism // non-traceable author statement /// 8652 // amino acid biosynthesis // inferred from electronic annotation /// 9399 // nitrogen fixation // inferred from electronic annotation /// 6542 // glutamine biosynthesis // inferred from electronic annotation /// 6807 // nitrogen compound metabolism // inferred from electronic annotation	5739 // mitochondrion // inferred from direct assay /// 5739 // mitochondrion // non-traceable author statement /// 5739 // mitochondrion // inferred from electronic annotation	IPR008147 // Glutamine synthetase, beta-Grasp domain // 4.4E-32 /// IPR008146 // Glutamine synthetase, catalytic domain // 4.9E-109
141260_at	1.69866	0.00107463	0.124992	FBgn0038738 /// FBgn0064427	CG4572	CG4572 /// DpseGA18267	CG4572 /// GA18267	42360	4185 // serine carboxypeptidase activity // inferred from sequence or structural similarity /// 3824 // catalytic activity // inferred from electronic annotation /// 4185 // serine carboxypeptidase activity // inferred from electronic annotation /// 4185 // serine carboxypeptidase activity // inferred from sequence similarity	6508 // proteolysis // inferred from electronic annotation	---	IPR001563 // Peptidase S10, serine carboxypeptidase // 1.4E-65 /// IPR001563 // Peptidase S10, serine carboxypeptidase // 1.3E-21
141265_at	1.75711	0.00667068	0.224892	FBgn0040475	CG6757	SH3PX1	SH3PX1	39136	5515 // protein binding // inferred from physical interaction /// 5515 // protein binding // inferred from electronic annotation /// 35091 // phosphoinositide binding // inferred from electronic annotation	6886 // intracellular protein transport // inferred from sequence or structural similarity /// 7242 // intracellular signaling cascade // inferred from electronic annotation /// 6886 // intracellular protein transport // inferred from sequence similarity	---	IPR001452 // SH3 // 7.0E-17 /// IPR001683 // Phox-like // 3.9E-37
141278_at	1.42491	0.00858842	0.133231	FBgn0051992	CG31992	CG31992	CG31992	43808	3729 // mRNA binding // inferred from electronic annotation /// 5515 // protein binding // inferred from physical interaction /// 166 // nucleotide binding // inferred from electronic annotation	---	---	IPR000449 // Ubiquitin-associated domain // 5.2E-7
141285_at	1.68941	0.0065234	0.20554	FBgn0038320	CG4931	Sra-1	specifically Rac1-associated protein 1	41861	17048 // Rho GTPase binding // non-traceable author statement /// 5515 // protein binding // inferred from physical interaction	7165 // signal transduction // inferred from electronic annotation /// 7411 // axon guidance // inferred from mutant phenotype /// 8360 // regulation of cell shape // inferred from mutant phenotype /// 30031 // cell projection biogenesis // inferred from mutant phenotype /// 30866 // cortical actin cytoskeleton organization and biogenesis // inferred from mutant phenotype /// 50807 // regulation …	---	IPR008081 // Cytoplasmic fragile X mental retardation protein interacting protein // 1.0E-126
141290_at	1.55203	0.00718363	0.169374	FBgn0034494	CG10444	CG10444	CG10444	37294	8324 // cation transporter activity // inferred from electronic annotation /// 8523 // sodium-dependent multivitamin transporter activity // inferred from sequence or structural similarity /// 5215 // transporter activity // inferred from electronic annotation /// 8523 // sodium-dependent multivitamin transporter activity // inferred from sequence similarity	6732 // coenzyme metabolism // inferred from electronic annotation /// 6812 // cation transport // inferred from electronic annotation /// 6858 // extracellular transport // inferred from electronic annotation /// 51189 // prosthetic group metabolism // inferred from electronic annotation /// 6810 // transport // inferred from electronic annotation /// 6811 // ion transport // inferred from elect…	16020 // membrane // inferred from electronic annotation /// 16021 // integral to membrane // inferred from electronic annotation	IPR001734 // Na+/solute symporter // 2.2E-7 /// IPR001734 // Na+/solute symporter // 7.9E-5
141301_at	1.47061	0.00930163	0.153344	FBgn0004885	CG6863	tok	tolkin	42944	5509 // calcium ion binding // inferred from electronic annotation /// 8270 // zinc ion binding // inferred from electronic annotation /// 8533 // astacin activity // inferred from electronic annotation /// 17026 // procollagen C-endopeptidase activity // inferred from sequence or structural similarity /// 8237 // metallopeptidase activity // inferred from electronic annotation /// 17026 // proco…	6508 // proteolysis // inferred from electronic annotation /// 9950 // dorsal/ventral axis specification // inferred from electronic annotation	---	IPR001506 // Peptidase M12A, astacin // 4.0E-120 /// IPR006209 // EGF-like domain // 1.5E-8 /// IPR006209 // EGF-like domain // 1.6E-7 /// IPR000859 // CUB // 6.5E-34 /// IPR000859 // CUB // 9.0E-57 /// IPR000859 // CUB // 2.9E-46 /// IPR000859 // CUB // 1.8E-51 /// IPR000859 // CUB // 1.7E-32
141317_at	1.69678	0.00233718	0.15847	FBgn0038577	CG12321	CG12321	CG12321	42174	5515 // protein binding // inferred from physical interaction	6118 // electron transport // inferred from electronic annotation	---	---
141319_at	1.33407	0.00732499	0.0893107	FBgn0026141	CG5450	Cdlc2	Cytoplasmic dynein light chain 2	33319	3774 // motor activity // inferred from sequence or structural similarity /// 3777 // microtubule motor activity // inferred from electronic annotation /// 5200 // structural constituent of cytoskeleton // inferred from electronic annotation /// 42623 // ATPase activity, coupled // inferred from sequence or structural similarity /// 5515 // protein binding // inferred from physical interaction //…	6403 // RNA localization // inferred from electronic annotation /// 6886 // intracellular protein transport // inferred from electronic annotation /// 7018 // microtubule-based movement // inferred from sequence or structural similarity /// 7049 // cell cycle // inferred from electronic annotation /// 16192 // vesicle-mediated transport // inferred from electronic annotation /// 7017 // microtubu…	5737 // cytoplasm // non-traceable author statement /// 5856 // cytoskeleton // non-traceable author statement /// 5868 // cytoplasmic dynein complex // inferred from sequence or structural similarity /// 30286 // dynein complex // inferred from sequence or structural similarity /// 5874 // microtubule // inferred from electronic annotation /// 5875 // microtubule associated complex // inferred f…	IPR001372 // Dynein light chain, type 1 // 3.1E-67
141324_at	1.74514	0.00536981	0.210431	FBgn0031910	CG15818	CG15818	CG15818	34019	5529 // sugar binding // inferred from electronic annotation	7275 // development // inferred from electronic annotation /// 7276 // gametogenesis // inferred from electronic annotation /// 7283 // spermatogenesis // inferred from electronic annotation	---	IPR001304 // C-type lectin // 4.6E-12
141329_at	1.33728	0.00620951	0.0841465	FBgn0011230	CG14472	poe	purity of essence	46243	4842 // ubiquitin-protein ligase activity // inferred from electronic annotation /// 5516 // calmodulin binding // inferred from direct assay /// 5488 // binding // inferred from electronic annotation /// 8270 // zinc ion binding // inferred from electronic annotation	6512 // ubiquitin cycle // inferred from electronic annotation /// 7286 // spermatid development // inferred from mutant phenotype /// 7291 // sperm individualization // inferred from mutant phenotype	---	IPR003126 // Zn-finger (putative), N-recognin // 3.6E-34
141353_at	2.43976	0.00979998	0.404847	FBgn0038299	CG6687	CG6687	CG6687	41829	4867 // serine-type endopeptidase inhibitor activity // inferred from sequence or structural similarity /// 46933 // hydrogen-transporting ATP synthase activity, rotational mechanism // inferred from electronic annotation /// 46961 // hydrogen-transporting ATPase activity, rotational mechanism // inferred from electronic annotation /// 5515 // protein binding // inferred from physical interaction…	6508 // proteolysis // inferred from electronic annotation /// 15986 // ATP synthesis coupled proton transport // inferred from electronic annotation	16020 // membrane // inferred from electronic annotation /// 16469 // proton-transporting two-sector ATPase complex // inferred from electronic annotation	IPR000215 // Serpin // 4.7E-69
141360_at	2.03254	0.000873547	0.175017	FBgn0036659	CG9701	CG9701	CG9701	39872	15926 // glucosidase activity // inferred from electronic annotation /// 16787 // hydrolase activity // inferred from electronic annotation /// 16799 // hydrolase activity, hydrolyzing N-glycosyl compounds // inferred from electronic annotation /// 4553 // hydrolase activity, hydrolyzing O-glycosyl compounds // inferred from electronic annotation	5975 // carbohydrate metabolism // inferred from electronic annotation	---	IPR001360 // Glycoside hydrolase, family 1 // 1.0E-126
141372_at	1.56734	0.00532254	0.161182	FBgn0035938	CG5735	orb2	orb2	39019	3729 // mRNA binding // inferred from sequence or structural similarity /// 8143 // poly(A) binding // inferred from electronic annotation /// 5515 // protein binding // inferred from physical interaction /// 166 // nucleotide binding // inferred from electronic annotation /// 3676 // nucleic acid binding // inferred from electronic annotation /// 3729 // mRNA binding // inferred from sequence si…	6378 // mRNA polyadenylylation // inferred from electronic annotation /// 6403 // RNA localization // inferred from electronic annotation /// 9790 // embryonic development // inferred from electronic annotation	---	IPR000504 // RNA-binding region RNP-1 (RNA recognition motif) // 2.7E-7 /// IPR000504 // RNA-binding region RNP-1 (RNA recognition motif) // 2.7E-7
141395_at	2.22486	0.0012546	0.217923	FBgn0036362	---	CG10725	CG10725	39510	8061 // chitin binding // inferred from electronic annotation /// 16490 // structural constituent of peritrophic membrane (sensu Insecta) // inferred from sequence or structural similarity /// 16490 // structural constituent of peritrophic membrane (sensu Insecta) // inferred from sequence similarity	6030 // chitin metabolism // inferred from electronic annotation	5576 // extracellular region // inferred from electronic annotation	IPR002557 // Chitin binding Peritrophin-A // 6.2E-15 /// IPR002557 // Chitin binding Peritrophin-A // 1.5E-15 /// IPR002557 // Chitin binding Peritrophin-A // 4.5E-16 /// IPR002557 // Chitin binding Peritrophin-A // 2.9E-9
141434_at	1.60749	0.0035355	0.15256	FBgn0035165	CG13887	CG13887	CG13887	38096	5102 // receptor binding // inferred from electronic annotation /// 5515 // protein binding // inferred from physical interaction	6886 // intracellular protein transport // inferred from electronic annotation /// 6915 // apoptosis // inferred from electronic annotation /// 6952 // defense response // inferred from electronic annotation /// 19724 // B cell mediated immunity // inferred from electronic annotation	5783 // endoplasmic reticulum // inferred from electronic annotation /// 16021 // integral to membrane // inferred from electronic annotation	IPR008417 // B-cell receptor-associated 31-like // 1.3E-123
141454_at	1.52978	0.00494571	0.14637	FBgn0033609	CG13213	CG13213	CG13213	36201	5515 // protein binding // inferred from physical interaction	5975 // carbohydrate metabolism // inferred from electronic annotation	---	IPR001611 // Leucine-rich repeat // 0.055 /// IPR001611 // Leucine-rich repeat // 1.0 /// IPR001611 // Leucine-rich repeat // 0.014 /// IPR001810 // Cyclin-like F-box // 4.2E-6
141466_at	1.61413	0.00458223	0.166568	FBgn0034400	CG15099	CG15099	CG15099	37176	---	---	---	IPR007249 // Dopey, N-terminal // 1.0E-126
141477_at	1.41632	0.00640115	0.117742	FBgn0038318	CG6236	CG6236	CG6236	41857	---	---	---	IPR004245 // Protein of unknown function DUF229 // 1.0E-126
141483_at	1.61939	0.00226773	0.137163	FBgn0038661	CG17836	CG17836	CG17836	42267	3677 // DNA binding // inferred from electronic annotation /// 46983 // protein dimerization activity // inferred from sequence or structural similarity /// 46983 // protein dimerization activity // inferred from sequence similarity	6355 // regulation of transcription, DNA-dependent // inferred from electronic annotation /// 50875 // cellular physiological process // inferred from mutant phenotype	5634 // nucleus // inferred from electronic annotation	---
141511_at	1.76346	0.00554745	0.216294	FBgn0016794	CG1044	dos	daughter of sevenless	38321	5070 // SH3/SH2 adaptor activity // inferred from sequence or structural similarity /// 42169 // SH2 domain binding // inferred from physical interaction /// 5070 // SH3/SH2 adaptor activity // inferred from sequence similarity	8293 // torso signaling pathway // non-traceable author statement /// 8595 // determination of anterior/posterior axis, embryo // traceable author statement /// 45500 // sevenless signaling pathway // traceable author statement	5886 // plasma membrane // inferred from sequence or structural similarity /// 5886 // plasma membrane // inferred from sequence similarity	IPR001849 // Pleckstrin-like // 3.9E-29 /// IPR001849 // Pleckstrin-like // 1.4E-10
141526_at	1.60336	0.00183276	0.123616	FBgn0001222	CG5748	Hsf	Heat shock factor	37068	3677 // DNA binding // inferred from direct assay /// 3677 // DNA binding // non-traceable author statement /// 3677 // DNA binding // traceable author statement /// 3700 // transcription factor activity // inferred from electronic annotation /// 3704 // specific RNA polymerase II transcription factor activity // inferred from direct assay /// 3704 // specific RNA polymerase II transcription fact…	6357 // regulation of transcription from RNA polymerase II promoter // inferred from electronic annotation /// 6952 // defense response // inferred from electronic annotation /// 9408 // response to heat // inferred from direct assay /// 9408 // response to heat // non-traceable author statement /// 9408 // response to heat // traceable author statement /// 6350 // transcription // inferred from …	5634 // nucleus // inferred from direct assay /// 5634 // nucleus // inferred from sequence or structural similarity /// 5634 // nucleus // non-traceable author statement /// 5700 // polytene chromosome // inferred from direct assay /// 5634 // nucleus // inferred from electronic annotation /// 5634 // nucleus // inferred from sequence similarity	IPR000232 // Heat shock factor (HSF)-type DNA-binding domain // 6.1E-123
141528_at	1.52532	0.00546037	0.149187	FBgn0004145 /// FBgn0010109	CG3161	Vha16 /// dpn	Vacuolar H<up>+</up> ATPase 16kD subunit /// deadpan	35800 /// 44307	8553 // hydrogen-exporting ATPase activity, phosphorylative mechanism // inferred from sequence or structural similarity /// 8553 // hydrogen-exporting ATPase activity, phosphorylative mechanism // non-traceable author statement /// 46933 // hydrogen-transporting ATP synthase activity, rotational mechanism // inferred from electronic annotation /// 46961 // hydrogen-transporting ATPase activity, …	15986 // ATP synthesis coupled proton transport // inferred from electronic annotation /// 15992 // proton transport // non-traceable author statement /// 6754 // ATP biosynthesis // inferred from electronic annotation /// 6810 // transport // inferred from electronic annotation /// 6811 // ion transport // inferred from electronic annotation /// 15992 // proton transport // inferred from electro…	220 // hydrogen-transporting ATPase V0 domain // inferred from sequence or structural similarity /// 220 // hydrogen-transporting ATPase V0 domain // non-traceable author statement /// 16469 // proton-transporting two-sector ATPase complex // inferred from electronic annotation /// 5773 // vacuole // inferred from electronic annotation /// 16020 // membrane // inferred from electronic annotation …	IPR002379 // H+-transporting two-sector ATPase, C subunit // 5.0E-18 /// IPR002379 // H+-transporting two-sector ATPase, C subunit // 2.9E-22
141564_at	1.58264	0.0035355	0.146015	FBgn0037391	CG2017	CG2017	CG2017	40733	5525 // GTP binding // inferred from sequence or structural similarity /// 5515 // protein binding // inferred from physical interaction /// 5525 // GTP binding // inferred from electronic annotation /// 5525 // GTP binding // inferred from sequence similarity	6412 // protein biosynthesis // inferred from electronic annotation	---	IPR004161 // Elongation factor Tu, domain 2 // 9.8E-9 /// IPR004161 // Elongation factor Tu, domain 2 // 9.8E-9
141567_at	1.87989	0.000986299	0.154307	FBgn0028894	CG5869	CG5869	CG5869	34963	3779 // actin binding // inferred from sequence or structural similarity /// 5200 // structural constituent of cytoskeleton // inferred from electronic annotation /// 5515 // protein binding // inferred from physical interaction /// 3779 // actin binding // inferred from electronic annotation /// 8083 // growth factor activity // inferred from electronic annotation /// 3779 // actin binding // in…	7398 // ectoderm development // inferred from electronic annotation /// 42063 // gliogenesis // inferred from sequence or structural similarity /// 42063 // gliogenesis // inferred from sequence similarity	5622 // intracellular // inferred from electronic annotation	IPR002108 // Actin-binding, cofilin/tropomyosin type // 6.3E-19
141575_at	1.62689	0.00743121	0.194023	FBgn0020647	CG5405	KrT95D	Krueppel target at 95D	42843	---	42 // protein targeting to Golgi // inferred from sequence or structural similarity /// 42 // protein targeting to Golgi // inferred from sequence similarity	---	---
141577_at	1.57345	0.0065234	0.172027	FBgn0033434	CG1902	CG1902	CG1902	35993	---	---	---	---
141584_at	1.61171	0.00696063	0.186162	FBgn0025864	CG12737	Crag	Calmodulin-binding protein related to a Rab3 GDP/GTP exchange protein	31800	5085 // guanyl-nucleotide exchange factor activity // inferred from sequence or structural similarity /// 5085 // guanyl-nucleotide exchange factor activity // non-traceable author statement /// 5516 // calmodulin binding // inferred from direct assay /// 5085 // guanyl-nucleotide exchange factor activity // inferred from sequence similarity	7165 // signal transduction // inferred from electronic annotation /// 7601 // visual perception // inferred from electronic annotation	---	IPR005112 // dDENN domain // 1.2E-34 /// IPR001194 // DENN (AEX-3) domain // 2.3E-62 /// IPR005113 // uDENN domain // 8.0E-9
141589_at	1.50741	0.00575046	0.145343	FBgn0040271	CG6725	Sulf1	Sulfated	53437	8449 // N-acetylglucosamine-6-sulfatase activity // inferred from sequence or structural similarity /// 18741 // alkyl sulfatase activity // inferred from sequence or structural similarity /// 8484 // sulfuric ester hydrolase activity // inferred from electronic annotation /// 16787 // hydrolase activity // inferred from electronic annotation /// 8449 // N-acetylglucosamine-6-sulfatase activity /…	5976 // polysaccharide metabolism // inferred from electronic annotation /// 6790 // sulfur metabolism // inferred from electronic annotation /// 7389 // pattern specification // inferred from mutant phenotype /// 8152 // metabolism // inferred from sequence or structural similarity /// 8152 // metabolism // inferred from electronic annotation /// 8152 // metabolism // inferred from sequence simi…	5783 // endoplasmic reticulum // inferred from sequence or structural similarity /// 5795 // Golgi stack // inferred from sequence or structural similarity /// 9986 // cell surface // inferred from sequence or structural similarity /// 5783 // endoplasmic reticulum // inferred from electronic annotation /// 5795 // Golgi stack // inferred from electronic annotation /// 5783 // endoplasmic reticul…	IPR000917 // Sulfatase // 5.0E-45
141591_at	1.4358	0.00705739	0.128988	FBgn0023172	---	RhoGEF2	RhoGEF2	36915	3677 // DNA binding // inferred from electronic annotation /// 5089 // Rho guanyl-nucleotide exchange factor activity // inferred from sequence or structural similarity /// 5089 // Rho guanyl-nucleotide exchange factor activity // non-traceable author statement /// 5089 // Rho guanyl-nucleotide exchange factor activity // traceable author statement /// 5515 // protein binding // inferred from ele…	6306 // DNA methylation // inferred from electronic annotation /// 6886 // intracellular protein transport // inferred from electronic annotation /// 6909 // phagocytosis // inferred from electronic annotation /// 6915 // apoptosis // inferred from electronic annotation /// 7010 // cytoskeleton organization and biogenesis // inferred from electronic annotation /// 7015 // actin filament organizat…	---	IPR001478 // PDZ/DHR/GLGF domain // 2.9E-10 /// IPR002219 // Protein kinase C, phorbol ester/diacylglycerol binding // 9.6E-15 /// IPR001849 // Pleckstrin-like // 1.0E-6 /// IPR000219 // DH domain // 3.2E-14 /// IPR002219 // Protein kinase C, phorbol ester/diacylglycerol binding // 9.6E-15 /// IPR001849 // Pleckstrin-like // 1.0E-6 /// IPR000219 // DH domain // 3.2E-14
141605_at	1.78663	0.00324457	0.192169	FBgn0041789	CG31794	Pax	Paxillin	35215	5200 // structural constituent of cytoskeleton // inferred from electronic annotation /// 8270 // zinc ion binding // inferred from electronic annotation /// 46872 // metal ion binding // inferred from electronic annotation	6928 // cell motility // inferred from electronic annotation /// 7016 // cytoskeletal anchoring // inferred from sequence or structural similarity /// 7016 // cytoskeletal anchoring // inferred from sequence similarity	5925 // focal adhesion // inferred from sequence or structural similarity /// 5925 // focal adhesion // non-traceable author statement /// 5925 // focal adhesion // inferred from sequence similarity	IPR001781 // Zn-binding protein, LIM // 4.6E-26 /// IPR001781 // Zn-binding protein, LIM // 1.1E-25 /// IPR001781 // Zn-binding protein, LIM // 3.6E-22 /// IPR001781 // Zn-binding protein, LIM // 7.5E-20 /// IPR001781 // Zn-binding protein, LIM // 4.6E-26 /// IPR001781 // Zn-binding protein, LIM // 1.1E-25 /// IPR001781 // Zn-binding protein, LIM // 3.6E-22 /// IPR001781 // Zn-binding protein, LI…
141618_at	1.51831	0.00587496	0.14974	FBgn0011341	CG1059	Kary3	Karyopherin 3	40581	8320 // protein carrier activity // inferred from sequence or structural similarity /// 5488 // binding // inferred from electronic annotation /// 8320 // protein carrier activity // inferred from sequence similarity	6606 // protein import into nucleus // inferred from sequence or structural similarity /// 6606 // protein import into nucleus // inferred from sequence similarity	5643 // nuclear pore // inferred from sequence or structural similarity /// 5829 // cytosol // inferred from direct assay /// 5643 // nuclear pore // inferred from sequence similarity	---
141625_at	1.77354	0.00374007	0.197241	FBgn0003660	CG12210	Syb	Synaptobrevin	36080	5485 // v-SNARE activity // inferred from sequence or structural similarity /// 5485 // v-SNARE activity // non-traceable author statement /// 5485 // v-SNARE activity // inferred from sequence similarity	6886 // intracellular protein transport // inferred from electronic annotation /// 6887 // exocytosis // inferred from electronic annotation /// 7269 // neurotransmitter secretion // non-traceable author statement /// 16081 // synaptic vesicle docking during exocytosis // inferred from sequence or structural similarity /// 16192 // vesicle-mediated transport // inferred from sequence or structura…	5886 // plasma membrane // non-traceable author statement /// 8021 // synaptic vesicle // inferred from sequence or structural similarity /// 8021 // synaptic vesicle // non-traceable author statement /// 16020 // membrane // inferred from electronic annotation /// 16021 // integral to membrane // inferred from electronic annotation /// 19717 // synaptosome // inferred from electronic annotation …	IPR001388 // Synaptobrevin // 3.6E-39
141629_at	1.59231	0.00205638	0.127057	FBgn0015218	CG4035	eIF-4E	Eukaryotic initiation factor 4E	45525	339 // RNA cap binding // inferred from direct assay /// 339 // RNA cap binding // inferred from sequence or structural similarity /// 339 // RNA cap binding // non-traceable author statement /// 3743 // translation initiation factor activity // inferred from direct assay /// 3743 // translation initiation factor activity // inferred from sequence or structural similarity /// 3743 // translation …	1558 // regulation of cell growth // inferred from mutant phenotype /// 6325 // establishment and/or maintenance of chromatin architecture // inferred from mutant phenotype /// 6412 // protein biosynthesis // inferred from sequence or structural similarity /// 6412 // protein biosynthesis // non-traceable author statement /// 6413 // translational initiation // inferred from direct assay /// 6413…	5737 // cytoplasm // inferred from direct assay /// 5829 // cytosol // inferred from sequence or structural similarity /// 5829 // cytosol // non-traceable author statement /// 16281 // eukaryotic translation initiation factor 4F complex // inferred from sequence or structural similarity /// 16281 // eukaryotic translation initiation factor 4F complex // non-traceable author statement /// 5737 //…	IPR001040 // Eukaryotic translation initiation factor 4E (eIF-4E) // 1.0E-126 /// IPR001040 // Eukaryotic translation initiation factor 4E (eIF-4E) // 1.0E-126
141633_at	1.87187	0.00857293	0.269155	FBgn0032036	CG13384	CG13384	CG13384	34160	5279 // amino acid-polyamine transporter activity // inferred from electronic annotation	6865 // amino acid transport // inferred from electronic annotation	16020 // membrane // inferred from electronic annotation	IPR002422 // Amino acid/polyamine transporter II // 1.2E-83 /// IPR002422 // Amino acid/polyamine transporter II // 1.2E-83 /// IPR002422 // Amino acid/polyamine transporter II // 1.2E-83 /// IPR002422 // Amino acid/polyamine transporter II // 1.2E-83
141644_at	1.67479	0.00596605	0.196524	FBgn0001309	CG3696	kis	kismet	33185	3676 // nucleic acid binding // inferred from electronic annotation /// 3677 // DNA binding // inferred from electronic annotation /// 3682 // chromatin binding // inferred from electronic annotation /// 5524 // ATP binding // inferred from electronic annotation /// 8026 // ATP-dependent helicase activity // inferred from sequence or structural similarity /// 4386 // helicase activity // inferred…	6333 // chromatin assembly or disassembly // inferred from electronic annotation /// 6357 // regulation of transcription from RNA polymerase II promoter // inferred from electronic annotation /// 7350 // blastoderm segmentation // inferred from mutant phenotype /// 7379 // segment specification // inferred from mutant phenotype	785 // chromatin // inferred from electronic annotation /// 5634 // nucleus // inferred from direct assay /// 5634 // nucleus // inferred from sequence or structural similarity /// 5634 // nucleus // inferred from electronic annotation /// 5634 // nucleus // inferred from sequence similarity	IPR000330 // SNF2 related domain // 2.9E-107 /// IPR000953 // Chromo // 3.0E-7 /// IPR001650 // Helicase, C-terminal // 4.6E-26
141658_at	1.68363	0.00247684	0.158009	FBgn0032167	CG5853	CG5853	CG5853	34322	166 // nucleotide binding // inferred from electronic annotation /// 5215 // transporter activity // inferred from sequence or structural similarity /// 5253 // anion channel activity // inferred from electronic annotation /// 5524 // ATP binding // inferred from electronic annotation /// 42626 // ATPase activity, coupled to transmembrane movement of substances // inferred from sequence or struct…	6629 // lipid metabolism // inferred from electronic annotation /// 6820 // anion transport // inferred from electronic annotation /// 6869 // lipid transport // inferred from electronic annotation	43190 // ATP-binding cassette (ABC) transporter complex // inferred from sequence or structural similarity /// 43190 // ATP-binding cassette (ABC) transporter complex // inferred from sequence similarity	IPR003439 // ABC transporter // 6.6E-43
141666_at	1.78294	0.00727693	0.236258	FBgn0046214	CG11844	CG11844	CG11844	43016	---	---	---	IPR006861 // Hyaluronan/mRNA binding protein // 6.0E-73 /// IPR006861 // Hyaluronan/mRNA binding protein // 6.0E-73
141672_r_at	2.14941	0.00869474	0.335102	FBgn0032715	CG17597	CG17597	CG17597	35140	3988 // acetyl-CoA C-acyltransferase activity // inferred from sequence or structural similarity /// 4770 // sterol carrier protein X-related thiolase activity // inferred from sequence or structural similarity /// 5386 // carrier activity // inferred from electronic annotation /// 5488 // binding // inferred from electronic annotation /// 5515 // protein binding // inferred from physical interac…	6635 // fatty acid beta-oxidation // inferred from electronic annotation /// 6637 // acyl-CoA metabolism // inferred from electronic annotation /// 6869 // lipid transport // inferred from electronic annotation	---	IPR002155 // Thiolase // 4.2E-39 /// IPR002155 // Thiolase // 1.7E-38
141685_at	1.53111	0.00791921	0.167126	FBgn0037515	CG3066	CG3066	CG3066	40918	4185 // serine carboxypeptidase activity // non-traceable author statement /// 4263 // chymotrypsin activity // inferred from electronic annotation /// 4295 // trypsin activity // non-traceable author statement /// 8439 // monophenol monooxygenase activator activity // inferred from sequence or structural similarity /// 4252 // serine-type endopeptidase activity // inferred from electronic annota…	6508 // proteolysis // non-traceable author statement /// 6952 // defense response // non-traceable author statement /// 6508 // proteolysis // inferred from electronic annotation	---	IPR001254 // Peptidase S1, chymotrypsin // 1.1E-67 /// IPR001254 // Peptidase S1, chymotrypsin // 2.8E-61
141686_at	1.69955	0.000670753	0.104273	FBgn0033424	CG1884	CG1884	CG1884	35982	17163 // negative regulator of basal transcription activity // inferred from sequence or structural similarity /// 17163 // negative regulator of basal transcription activity // inferred from sequence similarity	5975 // carbohydrate metabolism // inferred from electronic annotation	---	IPR007196 // CCR4-Not complex component, Not1 // 1.0E-126 /// IPR007196 // CCR4-Not complex component, Not1 // 1.0E-126
141687_at	1.9415	0.000873547	0.158612	FBgn0003507	CG3992	srp	serpent	41944	3677 // DNA binding // inferred from direct assay /// 3677 // DNA binding // traceable author statement /// 3700 // transcription factor activity // inferred from electronic annotation /// 3702 // RNA polymerase II transcription factor activity // inferred from sequence or structural similarity /// 5515 // protein binding // inferred from physical interaction /// 16251 // general RNA polymerase I…	1700 // embryonic development (sensu Insecta) // non-traceable author statement /// 1706 // endoderm formation // traceable author statement /// 1709 // cell fate determination // traceable author statement /// 1710 // mesodermal cell fate commitment // inferred from mutant phenotype /// 6355 // regulation of transcription, DNA-dependent // inferred from sequence or structural similarity /// 6357…	5634 // nucleus // non-traceable author statement /// 5634 // nucleus // inferred from electronic annotation	IPR000679 // Zn-finger, GATA type // 3.4E-20 /// IPR000679 // Zn-finger, GATA type // 6.4E-22 /// IPR000679 // Zn-finger, GATA type // 6.4E-22
141691_at	1.63445	0.00854525	0.203335	FBgn0003495	CG6134	spz	spatzle	43256	5121 // Toll binding // inferred from genetic interaction /// 5121 // Toll binding // non-traceable author statement /// 5121 // Toll binding // traceable author statement /// 5125 // cytokine activity // traceable author statement /// 16015 // morphogen activity // non-traceable author statement /// 5515 // protein binding // inferred from physical interaction /// 5125 // cytokine activity // in…	578 // embryonic axis specification // non-traceable author statement /// 6952 // defense response // non-traceable author statement /// 6952 // defense response // traceable author statement /// 6955 // immune response // traceable author statement /// 6966 // antifungal humoral response (sensu Protostomia) // inferred from mutant phenotype /// 6967 // antifungal polypeptide induction // inferre…	5576 // extracellular region // inferred from direct assay /// 5576 // extracellular region // non-traceable author statement /// 5576 // extracellular region // traceable author statement /// 5615 // extracellular space // inferred from electronic annotation	---
141701_at	1.41422	0.00915162	0.131384	FBgn0033205	CG2064	CG2064	CG2064	35708	16491 // oxidoreductase activity // inferred from electronic annotation	8152 // metabolism // inferred from electronic annotation	---	IPR002198 // Short-chain dehydrogenase/reductase SDR // 1.2E-36
141704_at	2.03805	0.00159478	0.198898	FBgn0032456	CG6214	CG6214	CG6214	34686	166 // nucleotide binding // inferred from electronic annotation /// 4672 // protein kinase activity // inferred from electronic annotation /// 5524 // ATP binding // inferred from electronic annotation /// 8559 // xenobiotic-transporting ATPase activity // inferred from sequence or structural similarity /// 5215 // transporter activity // inferred from electronic annotation /// 16887 // ATPase a…	6468 // protein amino acid phosphorylation // inferred from electronic annotation /// 6858 // extracellular transport // inferred from electronic annotation /// 6952 // defense response // inferred from electronic annotation /// 9636 // response to toxin // inferred from electronic annotation /// 6810 // transport // inferred from electronic annotation	16021 // integral to membrane // inferred from electronic annotation /// 16020 // membrane // inferred from electronic annotation	IPR001140 // ABC transporter, transmembrane region // 5.8E-50 /// IPR001140 // ABC transporter, transmembrane region // 7.7E-30 /// IPR003439 // ABC transporter // 3.6E-30 /// IPR003439 // ABC transporter // 1.8E-52 /// IPR001140 // ABC transporter, transmembrane region // 3.2E-52 /// IPR001140 // ABC transporter, transmembrane region // 4.5E-37 /// IPR003439 // ABC transporter // 1.8E-52 /// IPR…
141732_at	1.9824	0.00505822	0.262933	FBgn0004210	CG7850	puc	puckered	40958	4721 // phosphoprotein phosphatase activity // inferred from direct assay /// 4725 // protein tyrosine phosphatase activity // inferred from sequence or structural similarity /// 8138 // protein tyrosine/serine/threonine phosphatase activity // inferred from sequence or structural similarity /// 8138 // protein tyrosine/serine/threonine phosphatase activity // non-traceable author statement /// 8…	165 // MAPKKK cascade // inferred from electronic annotation /// 1736 // establishment of planar polarity // non-traceable author statement /// 6470 // protein amino acid dephosphorylation // inferred from direct assay /// 6470 // protein amino acid dephosphorylation // inferred from sequence or structural similarity /// 6470 // protein amino acid dephosphorylation // non-traceable author stateme…	---	IPR000340 // Dual specificity protein phosphatase // 2.4E-45
141762_at	1.33441	0.00903481	0.0972191	FBgn0013770	CG6692	Cp1	Cysteine proteinase-1	36546	3676 // nucleic acid binding // inferred from electronic annotation /// 4217 // cathepsin L activity // inferred from sequence or structural similarity /// 4217 // cathepsin L activity // non-traceable author statement /// 5515 // protein binding // inferred from physical interaction /// 4197 // cysteine-type endopeptidase activity // inferred from electronic annotation /// 8233 // peptidase acti…	6355 // regulation of transcription, DNA-dependent // inferred from electronic annotation /// 6508 // proteolysis // inferred from electronic annotation /// 30163 // protein catabolism // non-traceable author statement /// 35071 // salivary gland cell autophagic cell death // inferred from expression pattern /// 48102 // autophagic cell death // inferred from expression pattern /// 7275 // develo…	5764 // lysosome // non-traceable author statement /// 5764 // lysosome // inferred from electronic annotation	IPR000668 // Peptidase C1A, papain // 1.0E-126 /// IPR000668 // Peptidase C1A, papain // 1.0E-126
141771_at	1.5783	0.00475779	0.158814	FBgn0050456	CG30456	CG30456	CG30456	36929	5085 // guanyl-nucleotide exchange factor activity // inferred from electronic annotation	---	---	IPR000219 // DH domain // 2.6E-5 /// IPR000219 // DH domain // 7.1E-5
141772_at	1.46888	0.00845312	0.148608	FBgn0039209	CG13624	CG13624	CG13624	42930	3677 // DNA binding // inferred from electronic annotation /// 42803 // protein homodimerization activity // inferred from sequence or structural similarity /// 5515 // protein binding // inferred from physical interaction /// 42803 // protein homodimerization activity // inferred from sequence similarity	6355 // regulation of transcription, DNA-dependent // inferred from electronic annotation	5634 // nucleus // inferred from electronic annotation	---
141776_at	1.43268	0.00952784	0.140221	FBgn0039543	CG12428	CG12428	CG12428	43332	8458 // carnitine O-octanoyltransferase activity // inferred from sequence or structural similarity /// 16407 // acetyltransferase activity // inferred from electronic annotation /// 5515 // protein binding // inferred from physical interaction /// 8415 // acyltransferase activity // inferred from electronic annotation /// 16740 // transferase activity // inferred from electronic annotation /// 8…	6520 // amino acid metabolism // inferred from electronic annotation	5777 // peroxisome // inferred from sequence or structural similarity /// 5777 // peroxisome // inferred from sequence similarity	IPR000542 // Acyltransferase ChoActase/COT/CPT // 2.4E-118
141792_at	1.4061	0.00851233	0.125497	FBgn0034748	CG17807	CG17807	CG17807	37585	166 // nucleotide binding // inferred from electronic annotation /// 8168 // methyltransferase activity // inferred from electronic annotation /// 8757 // S-adenosylmethionine-dependent methyltransferase activity // inferred from electronic annotation	---	---	IPR005123 // 2OG-Fe(II) oxygenase superfamily // 4.1E-14
141793_at	1.66959	0.00497599	0.187005	FBgn0029147	CG6698	NtR	NtR	43935	5231 // excitatory extracellular ligand-gated ion channel activity // inferred from sequence or structural similarity /// 5230 // extracellular ligand-gated ion channel activity // inferred from electronic annotation /// 5231 // excitatory extracellular ligand-gated ion channel activity // inferred from sequence similarity	6810 // transport // inferred from electronic annotation /// 6811 // ion transport // inferred from electronic annotation	16020 // membrane // inferred from electronic annotation /// 16021 // integral to membrane // inferred from electronic annotation /// 45211 // postsynaptic membrane // inferred from electronic annotation	IPR006202 // Neurotransmitter-gated ion-channel ligand binding domain // 2.0E-19
141810_at	1.51042	0.00864132	0.164158	FBgn0010352	CG11661	Nc73EF	Neural conserved at 73EF	39899	4591 // oxoglutarate dehydrogenase (succinyl-transferring) activity // inferred from sequence or structural similarity /// 4591 // oxoglutarate dehydrogenase (succinyl-transferring) activity // inferred from electronic annotation /// 16624 // oxidoreductase activity, acting on the aldehyde or oxo group of donors, disulfide as acceptor // inferred from electronic annotation /// 30976 // thiamin py…	6099 // tricarboxylic acid cycle // inferred from sequence or structural similarity /// 6096 // glycolysis // inferred from electronic annotation /// 8152 // metabolism // inferred from electronic annotation /// 6099 // tricarboxylic acid cycle // inferred from sequence similarity	9353 // oxoglutarate dehydrogenase complex (sensu Eukaryota) // inferred from sequence or structural similarity /// 9353 // oxoglutarate dehydrogenase complex (sensu Eukaryota) // inferred from sequence similarity	IPR005475 // Transketolase, central region // 7.4E-67 /// IPR001017 // Dehydrogenase, E1 component // 3.3E-112 /// IPR001017 // Dehydrogenase, E1 component // 1.9E-96 /// IPR005475 // Transketolase, central region // 7.4E-67 /// IPR005475 // Transketolase, central region // 7.4E-67 /// IPR001017 // Dehydrogenase, E1 component // 3.3E-112
141815_at	1.3194	0.00774176	0.0842812	FBgn0035438	CG12013	PHGPx	PHGPx	38413	4601 // peroxidase activity // inferred from direct assay /// 4602 // glutathione peroxidase activity // inferred from sequence or structural similarity /// 5515 // protein binding // inferred from physical interaction /// 4601 // peroxidase activity // inferred from electronic annotation /// 4602 // glutathione peroxidase activity // inferred from electronic annotation /// 16491 // oxidoreductas…	6952 // defense response // inferred from electronic annotation /// 6982 // response to lipid hydroperoxide // inferred from sequence or structural similarity /// 8202 // steroid metabolism // inferred from electronic annotation /// 9636 // response to toxin // inferred from electronic annotation /// 6979 // response to oxidative stress // inferred from electronic annotation /// 6982 // response …	5737 // cytoplasm // inferred from sequence or structural similarity /// 5739 // mitochondrion // inferred from sequence or structural similarity /// 5737 // cytoplasm // inferred from sequence similarity /// 5739 // mitochondrion // inferred from sequence similarity	IPR000889 // Glutathione peroxidase // 6.4E-48 /// IPR000889 // Glutathione peroxidase // 6.4E-48 /// IPR000889 // Glutathione peroxidase // 6.4E-48
142133_at	1.59621	0.0016495	0.115426	FBgn0024891	CG2098	ferrochelatase	ferrochelatase	43757	4325 // ferrochelatase activity // inferred from direct assay /// 4325 // ferrochelatase activity // inferred from sequence or structural similarity /// 4325 // ferrochelatase activity // non-traceable author statement /// 4325 // ferrochelatase activity // inferred from electronic annotation /// 5506 // iron ion binding // inferred from electronic annotation /// 16829 // lyase activity // inferr…	6782 // protoporphyrinogen IX biosynthesis // inferred from sequence or structural similarity /// 6782 // protoporphyrinogen IX biosynthesis // non-traceable author statement /// 6779 // porphyrin biosynthesis // inferred from electronic annotation /// 6783 // heme biosynthesis // inferred from electronic annotation /// 6782 // protoporphyrinogen IX biosynthesis // inferred from sequence similari…	5743 // mitochondrial inner membrane // inferred from sequence or structural similarity /// 5743 // mitochondrial inner membrane // non-traceable author statement /// 5739 // mitochondrion // inferred from electronic annotation /// 5743 // mitochondrial inner membrane // inferred from sequence similarity	IPR001015 // Ferrochelatase // 1.0E-126 /// IPR001015 // Ferrochelatase // 2.5E-97 /// IPR001015 // Ferrochelatase // 1.0E-126
142143_at	1.92226	0.00173339	0.18526	FBgn0016078	CG8804	wun	wunen	35966	8195 // phosphatidate phosphatase activity // inferred from sequence or structural similarity /// 8195 // phosphatidate phosphatase activity // non-traceable author statement /// 42803 // protein homodimerization activity // traceable author statement /// 8195 // phosphatidate phosphatase activity // inferred from electronic annotation /// 16787 // hydrolase activity // inferred from electronic a…	6629 // lipid metabolism // inferred from electronic annotation /// 7186 // G-protein coupled receptor protein signaling pathway // inferred from electronic annotation /// 7280 // pole cell migration // traceable author statement /// 8354 // germ cell migration // non-traceable author statement /// 8354 // germ cell migration // traceable author statement /// 9880 // embryonic pattern specificati…	5886 // plasma membrane // inferred from sequence or structural similarity /// 16021 // integral to membrane // non-traceable author statement /// 16020 // membrane // inferred from electronic annotation /// 16021 // integral to membrane // inferred from electronic annotation /// 5886 // plasma membrane // inferred from sequence similarity	IPR000326 // PA-phosphatase related phosphoesterase // 3.0E-50 /// IPR000326 // PA-phosphatase related phosphoesterase // 8.4E-50 /// IPR000326 // PA-phosphatase related phosphoesterase // 3.0E-50
142153_at	1.43425	0.00727693	0.129965	FBgn0033819	CG4714	CG4714	CG4714	36470	---	---	---	---
142186_at	1.53534	0.00854525	0.172066	FBgn0028689	CG10149	Rpn6	Proteasome p44.5 subunit	36638	4175 // endopeptidase activity // inferred from direct assay /// 4175 // endopeptidase activity // inferred from sequence or structural similarity /// 5515 // protein binding // inferred from physical interaction /// 4175 // endopeptidase activity // inferred from sequence similarity	6508 // proteolysis // inferred from direct assay /// 6508 // proteolysis // inferred from sequence or structural similarity /// 6508 // proteolysis // inferred from sequence similarity	502 // proteasome complex (sensu Eukaryota) // inferred from sequence or structural similarity /// 5838 // proteasome regulatory particle (sensu Eukaryota) // inferred from direct assay /// 5838 // proteasome regulatory particle (sensu Eukaryota) // inferred from sequence or structural similarity /// 8541 // proteasome regulatory particle, lid subcomplex (sensu Eukaryota) // inferred from sequenc…	IPR000717 // Proteasome component region PCI // 8.2E-30 /// IPR000717 // Proteasome component region PCI // 8.2E-30
142219_at	1.8498	0.00226773	0.188536	FBgn0033366	CG8196	Ance-4	Ance-4	35909	4246 // peptidyl-dipeptidase A activity // non-traceable author statement /// 4246 // peptidyl-dipeptidase A activity // inferred from electronic annotation	6508 // proteolysis // inferred from electronic annotation	16020 // membrane // inferred from electronic annotation	IPR001548 // Peptidase M2, peptidyl-dipeptidase A // 1.0E-11 /// IPR001548 // Peptidase M2, peptidyl-dipeptidase A // 3.7E-18
142241_at	1.56955	0.00408501	0.148798	FBgn0032012	CG7870	CG7870	CG7870	34134	4581 // dolichyl-phosphate beta-glucosyltransferase activity // inferred from sequence or structural similarity /// 4581 // dolichyl-phosphate beta-glucosyltransferase activity // inferred from sequence similarity	5975 // carbohydrate metabolism // inferred from electronic annotation /// 6486 // protein amino acid glycosylation // inferred from electronic annotation	---	IPR001173 // Glycosyl transferase, family 2 // 5.2E-21
142295_at	1.74655	0.00183276	0.155881	FBgn0011726	CG4254	tsr	twinstar	37841	3779 // actin binding // inferred from mutant phenotype /// 3779 // actin binding // inferred from sequence or structural similarity /// 3779 // actin binding // non-traceable author statement /// 5200 // structural constituent of cytoskeleton // inferred from electronic annotation /// 5515 // protein binding // inferred from physical interaction /// 3779 // actin binding // inferred from electro…	910 // cytokinesis // inferred from mutant phenotype /// 915 // cytokinesis, contractile ring formation // traceable author statement /// 6461 // protein complex assembly // inferred from electronic annotation /// 7015 // actin filament organization // inferred from mutant phenotype /// 7067 // mitosis // inferred from electronic annotation /// 7298 // border follicle cell migration (sensu Insect…	5622 // intracellular // inferred from electronic annotation /// 5634 // nucleus // inferred from electronic annotation /// 5856 // cytoskeleton // inferred from electronic annotation	IPR002108 // Actin-binding, cofilin/tropomyosin type // 3.8E-67
142349_at	1.3099	0.00575046	0.0682379	FBgn0041710	CG18550	yellow-f	yellow-f	41595	4167 // dopachrome isomerase activity // inferred from direct assay /// 5102 // receptor binding // inferred from electronic annotation /// 5198 // structural molecule activity // inferred from electronic annotation /// 16860 // intramolecular oxidoreductase activity // inferred from direct assay	2165 // larval or pupal development (sensu Insecta) // inferred from expression pattern /// 6583 // melanin biosynthesis from tyrosine // traceable author statement /// 7398 // ectoderm development // inferred from electronic annotation /// 42435 // indole derivative biosynthesis // inferred from direct assay /// 48066 // pigmentation during development // traceable author statement	5576 // extracellular region // inferred from direct assay /// 5576 // extracellular region // inferred from sequence or structural similarity /// 5576 // extracellular region // inferred from sequence similarity	IPR003534 // Major royal jelly protein // 1.0E-126
142354_at	1.48712	0.00667068	0.145148	FBgn0053056	CG33056	CG33056	CG33056	326246	5515 // protein binding // inferred from physical interaction	---	---	---
142374_at	1.62277	0.00445072	0.166912	FBgn0038349	CG6045	CG6045	CG6045	41896	4854 // xanthine dehydrogenase activity // inferred from sequence or structural similarity /// 5506 // iron ion binding // inferred from electronic annotation /// 16491 // oxidoreductase activity // inferred from electronic annotation /// 30151 // molybdenum ion binding // inferred from electronic annotation /// 46872 // metal ion binding // inferred from electronic annotation /// 51536 // iron-s…	6118 // electron transport // inferred from electronic annotation /// 6144 // purine base metabolism // inferred from electronic annotation /// 6800 // oxygen and reactive oxygen species metabolism // inferred from electronic annotation /// 6952 // defense response // inferred from electronic annotation	---	IPR008274 // Aldehyde oxidase and xanthine dehydrogenase, molybdopterin binding // 5.8E-125 /// IPR002346 // Molybdopterin dehydrogenase, FAD-binding // 2.1E-9 /// IPR000674 // Aldehyde oxidase and xanthine dehydrogenase, a/b hammerhead // 3.3E-26 /// IPR002888 // [2Fe-2S]-binding // 6.2E-47 /// IPR005107 // CO dehydrogenase flavoprotein C-terminal domain // 2.6E-17 /// IPR001041 // Ferredoxin //…
142385_at	1.5133	0.00977409	0.170556	FBgn0034246	CG6493	Dcr-2	Dicer-2	36993	3724 // RNA helicase activity // inferred from electronic annotation /// 3725 // double-stranded RNA binding // inferred from sequence or structural similarity /// 3725 // double-stranded RNA binding // non-traceable author statement /// 4386 // helicase activity // inferred from sequence or structural similarity /// 4386 // helicase activity // non-traceable author statement /// 4520 // endodeox…	6401 // RNA catabolism // inferred from electronic annotation /// 16246 // RNA interference // inferred from direct assay /// 16246 // RNA interference // inferred from mutant phenotype /// 16246 // RNA interference // non-traceable author statement /// 16246 // RNA interference // traceable author statement /// 30422 // RNA interference, production of siRNA // inferred from direct assay /// 3042…	5622 // intracellular // inferred from electronic annotation	IPR001650 // Helicase, C-terminal // 1.0E-13 /// IPR001410 // DEAD/DEAH box helicase // 2.3E-14 /// IPR000999 // Ribonuclease III // 4.8E-18 /// IPR000999 // Ribonuclease III // 3.3E-38
142395_at	1.62468	0.0048382	0.172634	FBgn0028543	CG31839	CG31839	CG31839	260645	5102 // receptor binding // inferred from electronic annotation /// 5198 // structural molecule activity // inferred from electronic annotation	7160 // cell-matrix adhesion // inferred from electronic annotation /// 7165 // signal transduction // inferred from electronic annotation /// 7498 // mesoderm development // inferred from expression pattern	5576 // extracellular region // inferred from sequence or structural similarity /// 5576 // extracellular region // inferred from sequence similarity	---
142441_at	1.37843	0.00969454	0.11929	FBgn0001122	CG2204	G-o47A	G protein o 47A	36104	3924 // GTPase activity // inferred from sequence or structural similarity /// 3924 // GTPase activity // non-traceable author statement /// 4871 // signal transducer activity // inferred from electronic annotation /// 5525 // GTP binding // inferred from electronic annotation /// 5515 // protein binding // inferred from physical interaction /// 166 // nucleotide binding // inferred from electron…	1737 // establishment of wing hair orientation // inferred from mutant phenotype /// 7186 // G-protein coupled receptor protein signaling pathway // inferred from sequence or structural similarity /// 7186 // G-protein coupled receptor protein signaling pathway // non-traceable author statement /// 7507 // heart development // traceable author statement /// 16055 // Wnt receptor signaling pathway…	5834 // heterotrimeric G-protein complex // inferred from sequence or structural similarity /// 5834 // heterotrimeric G-protein complex // non-traceable author statement /// 5834 // heterotrimeric G-protein complex // inferred from sequence similarity	IPR001019 // Guanine nucleotide binding protein (G-protein), alpha subunit // 1.0E-126 /// IPR001019 // Guanine nucleotide binding protein (G-protein), alpha subunit // 1.2E-62 /// IPR001019 // Guanine nucleotide binding protein (G-protein), alpha subunit // 1.0E-126
142465_at	1.81855	0.00856518	0.255199	FBgn0003432	CG1915	sls	sallimus	44013	4687 // myosin light chain kinase activity // inferred from sequence or structural similarity /// 5200 // structural constituent of cytoskeleton // inferred from electronic annotation /// 4687 // myosin light chain kinase activity // inferred from sequence similarity	6139 // nucleobase, nucleoside, nucleotide and nucleic acid metabolism // inferred from electronic annotation /// 6936 // muscle contraction // inferred from electronic annotation /// 7010 // cytoskeleton organization and biogenesis // inferred from electronic annotation /// 7076 // mitotic chromosome condensation // inferred from mutant phenotype /// 7498 // mesoderm development // inferred from…	16020 // membrane // inferred from electronic annotation	IPR010939 // Protein of unknown function DUF1136 // 0.04 /// IPR010939 // Protein of unknown function DUF1136 // 3.4E-12 /// IPR010939 // Protein of unknown function DUF1136 // 0.33 /// IPR010939 // Protein of unknown function DUF1136 // 9.6E-7 /// IPR010939 // Protein of unknown function DUF1136 // 6.5E-4 /// IPR010939 // Protein of unknown function DUF1136 // 5.6E-7 /// IPR010939 // Protein of …
142505_at	1.39665	0.00576053	0.106586	FBgn0022023	CG9124	eIF-3p40	Eukaryotic initiation factor 3 p40 subunit	45682	3729 // mRNA binding // inferred from electronic annotation /// 3743 // translation initiation factor activity // inferred from sequence or structural similarity /// 3743 // translation initiation factor activity // inferred from sequence similarity	6413 // translational initiation // inferred from sequence or structural similarity /// 6445 // regulation of translation // inferred from electronic annotation /// 6413 // translational initiation // inferred from sequence similarity	5829 // cytosol // inferred from sequence or structural similarity /// 5852 // eukaryotic translation initiation factor 3 complex // inferred from sequence or structural similarity /// 5829 // cytosol // inferred from sequence similarity /// 5852 // eukaryotic translation initiation factor 3 complex // inferred from sequence similarity	IPR000555 // Peptidase M67, Mov34 // 1.8E-10
142529_s_at	1.67966	0.00414963	0.179291	FBgn0036505	CG7945	CG7945	CG7945	39679	8061 // chitin binding // inferred from electronic annotation /// 51082 // unfolded protein binding // inferred from sequence or structural similarity /// 5515 // protein binding // inferred from physical interaction /// 51082 // unfolded protein binding // inferred from sequence similarity	6030 // chitin metabolism // inferred from electronic annotation /// 6457 // protein folding // inferred from sequence or structural similarity /// 6457 // protein folding // inferred from sequence similarity	5576 // extracellular region // inferred from electronic annotation	---
142532_at	1.38078	0.00407908	0.0861741	FBgn0036298	CG10627	CG10627	CG10627	39434	4610 // phosphoacetylglucosamine mutase activity // inferred from sequence or structural similarity /// 5515 // protein binding // inferred from physical interaction /// 16868 // intramolecular transferase activity, phosphotransferases // inferred from electronic annotation /// 4610 // phosphoacetylglucosamine mutase activity // inferred from sequence similarity	5996 // monosaccharide metabolism // inferred from electronic annotation /// 5975 // carbohydrate metabolism // inferred from electronic annotation	---	IPR005843 // Phosphoglucomutase/phosphomannomutase C terminal // 8.2E-6 /// IPR005844 // Phosphoglucomutase/phosphomannomutase alpha/beta/alpha domain I // 1.1E-8 /// IPR005844 // Phosphoglucomutase/phosphomannomutase alpha/beta/alpha domain I // 1.7E-6
142538_at	1.52416	0.00877947	0.169396	FBgn0063493	CG17531	GstE7	Glutathione S transferase E7	37112	4364 // glutathione transferase activity // inferred from sequence or structural similarity /// 4364 // glutathione transferase activity // inferred from sequence similarity	6800 // oxygen and reactive oxygen species metabolism // inferred from electronic annotation /// 6952 // defense response // inferred from electronic annotation /// 9636 // response to toxin // inferred from electronic annotation	---	IPR004046 // Glutathione S-transferase, C-terminal // 3.3E-13 /// IPR004045 // Glutathione S-transferase, N-terminal // 7.1E-20
142540_at	1.43807	0.00770671	0.133436	FBgn0051641	CG31641	stai	stathmin	33863	8017 // microtubule binding // inferred from sequence or structural similarity /// 8270 // zinc ion binding // inferred from electronic annotation /// 8017 // microtubule binding // inferred from sequence similarity	7017 // microtubule-based process // inferred from sequence or structural similarity /// 7165 // signal transduction // inferred from electronic annotation /// 7242 // intracellular signaling cascade // inferred from electronic annotation /// 7399 // nervous system development // inferred from mutant phenotype /// 8354 // germ cell migration // inferred from mutant phenotype /// 46879 // hormone …	5875 // microtubule associated complex // inferred from sequence or structural similarity /// 5875 // microtubule associated complex // inferred from sequence similarity	IPR000956 // Stathmin // 9.0E-14 /// IPR000956 // Stathmin // 7.1E-14 /// IPR000956 // Stathmin // 7.1E-14
142546_at	1.5598	0.0029116	0.13262	FBgn0037560	CG18228	CG18228	CG18228	40971	3676 // nucleic acid binding // inferred from electronic annotation	---	5634 // nucleus // inferred from electronic annotation	---
142571_at	1.97076	0.00135548	0.182281	FBgn0010704	CG7085	l(2)s5379	lethal (2) s5379	33402	5515 // protein binding // inferred from physical interaction	---	---	IPR008628 // Golgi phosphoprotein 3 // 1.0E-126
142590_at	2.07096	0.0016495	0.208514	FBgn0030703	CG9066	CG9066	CG9066	32548	4872 // receptor activity // inferred from electronic annotation	7154 // cell communication // inferred from electronic annotation /// 7165 // signal transduction // inferred from electronic annotation /// 46879 // hormone secretion // inferred from electronic annotation	---	IPR001199 // Cytochrome b5 // 2.8E-19
142605_at	1.4803	0.00523088	0.133279	FBgn0053095	CG33095	CG33095	CG33095	43012	5515 // protein binding // inferred from physical interaction	---	---	---
142657_at	2.22881	0.00183276	0.243069	FBgn0043578	CG9681	PGRP-SB1	PGRP-SB1	39870	4872 // receptor activity // inferred from electronic annotation /// 8745 // N-acetylmuramoyl-L-alanine amidase activity // inferred from electronic annotation /// 42834 // peptidoglycan binding // inferred from sequence or structural similarity /// 42834 // peptidoglycan binding // non-traceable author statement /// 5515 // protein binding // inferred from electronic annotation /// 8270 // zinc …	6952 // defense response // non-traceable author statement /// 6955 // immune response // inferred from sequence or structural similarity /// 9253 // peptidoglycan catabolism // inferred from electronic annotation /// 6955 // immune response // inferred from electronic annotation /// 45087 // innate immune response // inferred from electronic annotation /// 9253 // peptidoglycan catabolism // non…	5576 // extracellular region // inferred from sequence or structural similarity /// 5887 // integral to plasma membrane // non-traceable author statement /// 5576 // extracellular region // inferred from direct assay /// 5576 // extracellular region // inferred from sequence similarity	IPR002502 // N-acetylmuramoyl-L-alanine amidase, family 2 // 2.0E-64
142659_at	1.88839	0.00347629	0.218147	FBgn0021847	CG8325	l(2)k14710	lethal (2) k14710	48387	5488 // binding // inferred from electronic annotation	---	---	IPR001440 // TPR repeat // 0.047 /// IPR001440 // TPR repeat // 0.0043 /// IPR001440 // TPR repeat // 0.084 /// IPR001440 // TPR repeat // 3.1E-4 /// IPR001440 // TPR repeat // 0.0043
142668_at	2.09508	0.0043621	0.273713	FBgn0004828	CG8989	His3.3B	Histone H3.3B	---	5515 // protein binding // inferred from physical interaction /// 3677 // DNA binding // inferred from electronic annotation /// 3677 // DNA binding // non-traceable author statement	7155 // cell adhesion // inferred from mutant phenotype /// 8360 // regulation of cell shape // inferred from mutant phenotype /// 6334 // nucleosome assembly // inferred from electronic annotation /// 7001 // chromosome organization and biogenesis (sensu Eukaryota) // inferred from electronic annotation /// 6334 // nucleosome assembly // non-traceable author statement /// 7001 // chromosome orga…	786 // nucleosome // inferred from electronic annotation /// 5634 // nucleus // inferred from electronic annotation /// 5694 // chromosome // inferred from electronic annotation /// 786 // nucleosome // non-traceable author statement	IPR007125 // Histone core // 2.1E-29
142672_at	1.59496	0.0060119	0.17413	FBgn0039099	CG10157	CG10157	CG10157	42788	5515 // protein binding // inferred from physical interaction	---	---	IPR004911 // Gamma interferon inducible lysosomal thiol reductase GILT // 5.7E-56
142674_at	1.52443	0.00732499	0.161485	FBgn0032005	CG8282	Snx6	Snx6	34126	5515 // protein binding // inferred from physical interaction /// 5515 // protein binding // inferred from electronic annotation /// 35091 // phosphoinositide binding // inferred from electronic annotation	6886 // intracellular protein transport // inferred from sequence or structural similarity /// 7242 // intracellular signaling cascade // inferred from electronic annotation /// 6886 // intracellular protein transport // inferred from sequence similarity	---	IPR001683 // Phox-like // 8.5E-22
142677_s_at	1.66469	0.00194987	0.141644	FBgn0020386	CG1210	Pk61C	Protein kinase 61C	38017	4672 // protein kinase activity // non-traceable author statement /// 4674 // protein serine/threonine kinase activity // inferred from sequence or structural similarity /// 4674 // protein serine/threonine kinase activity // non-traceable author statement /// 4702 // receptor signaling protein serine/threonine kinase activity // inferred from electronic annotation /// 5249 // voltage-gated potas…	1558 // regulation of cell growth // inferred from mutant phenotype /// 5977 // glycogen metabolism // inferred from electronic annotation /// 6468 // protein amino acid phosphorylation // inferred from direct assay /// 6468 // protein amino acid phosphorylation // inferred from sequence or structural similarity /// 6468 // protein amino acid phosphorylation // non-traceable author statement /// …	5737 // cytoplasm // inferred from sequence or structural similarity /// 5886 // plasma membrane // inferred from sequence or structural similarity /// 8076 // voltage-gated potassium channel complex // inferred from electronic annotation /// 5737 // cytoplasm // inferred from sequence similarity /// 5886 // plasma membrane // inferred from sequence similarity	IPR000719 // Protein kinase // 3.8E-39 /// IPR000719 // Protein kinase // 5.4E-29 /// IPR000719 // Protein kinase // 3.8E-39 /// IPR000719 // Protein kinase // 5.4E-29 /// IPR000719 // Protein kinase // 3.8E-39 /// IPR000719 // Protein kinase // 5.4E-29 /// IPR000719 // Protein kinase // 1.9E-24 /// IPR000719 // Protein kinase // 5.4E-29
142678_at	2.01725	0.00205638	0.215088	FBgn0001104	CG10060	G-i65A	G protein i subunit 65A	38765	3924 // GTPase activity // inferred from sequence or structural similarity /// 3924 // GTPase activity // non-traceable author statement /// 4871 // signal transducer activity // inferred from electronic annotation /// 5515 // protein binding // non-traceable author statement /// 5525 // GTP binding // inferred from electronic annotation /// 166 // nucleotide binding // inferred from electronic a…	7186 // G-protein coupled receptor protein signaling pathway // inferred from sequence or structural similarity /// 7186 // G-protein coupled receptor protein signaling pathway // non-traceable author statement /// 40001 // establishment of mitotic spindle localization // traceable author statement /// 45034 // neuroblast division // inferred from mutant phenotype /// 7165 // signal transduction …	5834 // heterotrimeric G-protein complex // inferred from sequence or structural similarity /// 5834 // heterotrimeric G-protein complex // non-traceable author statement /// 5938 // cell cortex // traceable author statement /// 5834 // heterotrimeric G-protein complex // inferred from sequence similarity	IPR001019 // Guanine nucleotide binding protein (G-protein), alpha subunit // 1.0E-126
142696_at	1.4928	0.00522669	0.137206	FBgn0028473	CG8801	CG8801	CG8801	35963	3924 // GTPase activity // inferred from electronic annotation /// 5525 // GTP binding // inferred from sequence or structural similarity /// 5525 // GTP binding // non-traceable author statement /// 166 // nucleotide binding // inferred from electronic annotation /// 5525 // GTP binding // inferred from electronic annotation /// 5525 // GTP binding // inferred from sequence similarity	8283 // cell proliferation // inferred from electronic annotation /// 7046 // ribosome biogenesis // inferred from electronic annotation	5634 // nucleus // non-traceable author statement /// 5634 // nucleus // inferred from electronic annotation	IPR010674 // Nucleolar GTP-binding 1 // 3.3E-38
142711_at	1.49073	0.00938881	0.160952	FBgn0029629	CG8636	CG8636	CG8636	31243	3729 // mRNA binding // inferred from sequence or structural similarity /// 3743 // translation initiation factor activity // inferred from sequence or structural similarity /// 166 // nucleotide binding // inferred from electronic annotation /// 3676 // nucleic acid binding // inferred from electronic annotation /// 3729 // mRNA binding // inferred from sequence similarity /// 3743 // translatio…	6413 // translational initiation // inferred from sequence or structural similarity /// 6413 // translational initiation // inferred from sequence similarity	5852 // eukaryotic translation initiation factor 3 complex // inferred from sequence or structural similarity /// 5852 // eukaryotic translation initiation factor 3 complex // inferred from sequence similarity	IPR000504 // RNA-binding region RNP-1 (RNA recognition motif) // 6.4E-17
142737_at	1.86156	0.0089567	0.269077	FBgn0037007	CG5059	CG5059	CG5059	40278	---	---	---	---
142748_at	1.4582	0.00559534	0.1278	FBgn0037027	CG3680	CG3680	CG3680	40302	---	---	---	---
142786_at	1.44471	0.00920636	0.143463	FBgn0037530	CG2943	CG2943	CG2943	40933	---	---	---	---
142793_at	1.61581	0.00250533	0.141685	FBgn0004624	CG18069	CaMKII	Calcium/calmodulin-dependent protein kinase II	43828	4674 // protein serine/threonine kinase activity // inferred from direct assay /// 4674 // protein serine/threonine kinase activity // non-traceable author statement /// 4685 // calcium- and calmodulin-dependent protein kinase activity // inferred from direct assay /// 4685 // calcium- and calmodulin-dependent protein kinase activity // inferred from sequence or structural similarity /// 4702 // …	6468 // protein amino acid phosphorylation // non-traceable author statement /// 6468 // protein amino acid phosphorylation // traceable author statement /// 6936 // muscle contraction // inferred from electronic annotation /// 7268 // synaptic transmission // inferred from mutant phenotype /// 7528 // neuromuscular junction development // non-traceable author statement /// 7611 // learning and/o…	5954 // calcium- and calmodulin-dependent protein kinase complex // inferred from sequence or structural similarity /// 5954 // calcium- and calmodulin-dependent protein kinase complex // traceable author statement /// 5954 // calcium- and calmodulin-dependent protein kinase complex // inferred from sequence similarity	IPR000719 // Protein kinase // 7.6E-93
142813_at	1.41821	0.00408501	0.100557	FBgn0020299	CG31317	stumps	stumps	41770	42802 // identical protein binding // inferred from physical interaction	1763 // morphogenesis of a branching structure // non-traceable author statement /// 7369 // gastrulation // non-traceable author statement /// 7424 // tracheal system development (sensu Insecta) // non-traceable author statement /// 7427 // tracheal epithelial cell migration (sensu Insecta) // traceable author statement /// 7428 // primary tracheal branching (sensu Insecta) // traceable author s…	5622 // intracellular // traceable author statement /// 5737 // cytoplasm // non-traceable author statement /// 5737 // cytoplasm // traceable author statement	---
142825_s_at	1.43168	0.0051747	0.116049	FBgn0067966 /// FBgn0026238	CG2944	Dyakgus /// gus	gus /// gustavus	---	---	7314 // oocyte anterior/posterior axis determination // inferred from mutant phenotype /// 46843 // dorsal appendage formation // inferred from mutant phenotype /// 7242 // intracellular signaling cascade // inferred from electronic annotation	---	IPR003877 // SPla/RYanodine receptor SPRY // 2.7E-30 /// IPR003877 // SPla/RYanodine receptor SPRY // 2.7E-30 /// IPR003877 // SPla/RYanodine receptor SPRY // 2.7E-30 /// IPR003877 // SPla/RYanodine receptor SPRY // 2.7E-30 /// IPR003877 // SPla/RYanodine receptor SPRY // 2.7E-30
142830_at	1.5463	0.00771248	0.170676	FBgn0001316	CG17046	klar	klarsicht	38067	5215 // transporter activity // inferred from electronic annotation /// 5515 // protein binding // inferred from physical interaction /// 42623 // ATPase activity, coupled // inferred from sequence or structural similarity /// 3779 // actin binding // inferred from electronic annotation /// 42623 // ATPase activity, coupled // inferred from sequence similarity	7018 // microtubule-based movement // inferred from sequence or structural similarity /// 7097 // nuclear migration // inferred from mutant phenotype /// 7097 // nuclear migration // traceable author statement /// 7431 // salivary gland development // traceable author statement /// 16044 // membrane organization and biogenesis // traceable author statement /// 42051 // eye photoreceptor developme…	5635 // nuclear envelope // inferred from direct assay /// 16020 // membrane // inferred from electronic annotation /// 30286 // dynein complex // inferred from sequence or structural similarity /// 16021 // integral to membrane // inferred from electronic annotation /// 30286 // dynein complex // inferred from sequence similarity	---
142844_at	1.55987	0.00752377	0.174045	FBgn0034372	CG5469	Gint3	GDI interacting protein 3	37148	5515 // protein binding // inferred from physical interaction	---	---	IPR001012 // UBX domain // 1.3E-8
142861_at	1.93785	0.00470998	0.247379	FBgn0015789	CG17060	Rab10	Rab-protein 10	33025	3677 // DNA binding // inferred from electronic annotation /// 3924 // GTPase activity // inferred from sequence or structural similarity /// 5525 // GTP binding // inferred from electronic annotation /// 5524 // ATP binding // inferred from electronic annotation /// 8134 // transcription factor binding // inferred from electronic annotation /// 3924 // GTPase activity // inferred from sequence s…	160 // two-component signal transduction system (phosphorelay) // inferred from electronic annotation /// 6355 // regulation of transcription, DNA-dependent // inferred from electronic annotation /// 6886 // intracellular protein transport // inferred from electronic annotation /// 6897 // endocytosis // inferred from electronic annotation /// 7264 // small GTPase mediated signal transduction // …	5622 // intracellular // inferred from electronic annotation	IPR001806 // Ras GTPase superfamily // 9.1E-103
142864_at	2.21246	0.00599295	0.32032	FBgn0052190	CG32190	NUCB1	NUCB1	39978	3677 // DNA binding // inferred from sequence or structural similarity /// 5509 // calcium ion binding // inferred from sequence or structural similarity /// 5509 // calcium ion binding // inferred from electronic annotation /// 3677 // DNA binding // inferred from sequence similarity /// 5509 // calcium ion binding // inferred from sequence similarity	---	5794 // Golgi apparatus // inferred from sequence or structural similarity /// 5794 // Golgi apparatus // inferred from sequence similarity	---
142871_s_at	1.54148	0.00851233	0.173836	FBgn0030734	CG9911	CG9911	CG9911	32588	3756 // protein disulfide isomerase activity // inferred from electronic annotation /// 3756 // protein disulfide isomerase activity // inferred from sequence or structural similarity /// 5515 // protein binding // inferred from physical interaction /// 3756 // protein disulfide isomerase activity // inferred from sequence similarity	6118 // electron transport // inferred from electronic annotation /// 6464 // protein modification // inferred from electronic annotation	---	IPR006662 // Thioredoxin type domain // 3.3E-17 /// IPR006662 // Thioredoxin type domain // 2.3E-17
142948_at	1.63775	0.00670355	0.19232	FBgn0016917	CG4257	Stat92E	Signal-transducer and activator of transcription protein at 92E	42428	3677 // DNA binding // inferred from sequence or structural similarity /// 3677 // DNA binding // traceable author statement /// 3700 // transcription factor activity // traceable author statement /// 3702 // RNA polymerase II transcription factor activity // inferred from sequence or structural similarity /// 3702 // RNA polymerase II transcription factor activity // non-traceable author stateme…	6357 // regulation of transcription from RNA polymerase II promoter // inferred from electronic annotation /// 6916 // anti-apoptosis // inferred from electronic annotation /// 6952 // defense response // non-traceable author statement /// 6959 // humoral immune response // traceable author statement /// 6968 // cellular defense response // inferred from electronic annotation /// 7165 // signal t…	5634 // nucleus // inferred from direct assay /// 5634 // nucleus // inferred from sequence or structural similarity /// 5634 // nucleus // non-traceable author statement /// 5634 // nucleus // traceable author statement /// 5737 // cytoplasm // inferred from direct assay /// 5737 // cytoplasm // traceable author statement /// 5634 // nucleus // inferred from electronic annotation /// 5634 // nuc…	IPR001217 // STAT protein // 1.0E-126 /// IPR001217 // STAT protein // 9.2E-108 /// IPR001217 // STAT protein // 8.0E-36 /// IPR001217 // STAT protein // 1.0E-126 /// IPR001217 // STAT protein // 9.2E-108
142975_at	1.59547	0.00615622	0.175249	FBgn0011673	CG7438	Myo31DF	Myosin 31DF	34445	3774 // motor activity // non-traceable author statement /// 3779 // actin binding // non-traceable author statement /// 5200 // structural constituent of cytoskeleton // inferred from electronic annotation /// 5524 // ATP binding // inferred from electronic annotation /// 42623 // ATPase activity, coupled // inferred from sequence or structural similarity /// 166 // nucleotide binding // inferre…	6886 // intracellular protein transport // inferred from electronic annotation /// 7498 // mesoderm development // inferred from expression pattern /// 7601 // visual perception // inferred from electronic annotation /// 7605 // sensory perception of sound // inferred from electronic annotation /// 16192 // vesicle-mediated transport // inferred from electronic annotation	5737 // cytoplasm // non-traceable author statement /// 16459 // myosin // inferred from sequence or structural similarity /// 16459 // myosin // inferred from electronic annotation /// 16459 // myosin // inferred from sequence similarity	IPR001609 // Myosin head (motor domain) // 1.0E-126 /// IPR000048 // IQ calmodulin-binding region // 3.1E-5 /// IPR010926 // Myosin tail 2 // 9.5E-74
142977_at	1.49492	0.00497005	0.135832	FBgn0030086	CG7033	CG7033	CG7033	31838	3676 // nucleic acid binding // inferred from electronic annotation /// 5524 // ATP binding // inferred from electronic annotation /// 8026 // ATP-dependent helicase activity // inferred from electronic annotation /// 42623 // ATPase activity, coupled // inferred from electronic annotation /// 51082 // unfolded protein binding // inferred from electronic annotation /// 5515 // protein binding // …	6457 // protein folding // inferred from electronic annotation /// 6457 // protein folding // inferred from sequence or structural similarity /// 44267 // cellular protein metabolism // inferred from electronic annotation /// 6457 // protein folding // inferred from sequence similarity	5832 // chaperonin-containing T-complex // inferred from sequence or structural similarity /// 5832 // chaperonin-containing T-complex // inferred from sequence similarity	IPR002423 // Chaperonin Cpn60/TCP-1 // 1.0E-126 /// IPR002423 // Chaperonin Cpn60/TCP-1 // 1.0E-126
143012_at	1.50914	0.00934544	0.167075	FBgn0028687	CG1341	Rpt1	Rpt1	35701	166 // nucleotide binding // inferred from electronic annotation /// 4175 // endopeptidase activity // inferred from direct assay /// 5524 // ATP binding // inferred from electronic annotation /// 16887 // ATPase activity // inferred from sequence or structural similarity /// 5515 // protein binding // inferred from physical interaction /// 16787 // hydrolase activity // inferred from electronic …	6508 // proteolysis // inferred from direct assay /// 6508 // proteolysis // inferred from sequence or structural similarity /// 50875 // cellular physiological process // inferred from mutant phenotype /// 30163 // protein catabolism // inferred from electronic annotation /// 16998 // cell wall catabolism // inferred from electronic annotation /// 6508 // proteolysis // inferred from sequence si…	5838 // proteasome regulatory particle (sensu Eukaryota) // inferred from direct assay /// 5838 // proteasome regulatory particle (sensu Eukaryota) // inferred from sequence or structural similarity /// 8540 // proteasome regulatory particle, base subcomplex (sensu Eukaryota) // inferred from sequence or structural similarity /// 8540 // proteasome regulatory particle, base subcomplex (sensu Euka…	IPR003959 // AAA ATPase, central region // 1.0E-88
143062_at	1.97892	0.00183625	0.203889	FBgn0000053	CG31628	ade3	adenosine 3	33986	4637 // phosphoribosylamine-glycine ligase activity // inferred from sequence or structural similarity /// 4637 // phosphoribosylamine-glycine ligase activity // non-traceable author statement /// 4641 // phosphoribosylformylglycinamidine cyclo-ligase activity // inferred from sequence or structural similarity /// 4641 // phosphoribosylformylglycinamidine cyclo-ligase activity // non-traceable au…	6144 // purine base metabolism // inferred from electronic annotation /// 6189 // 'de novo' IMP biosynthesis // inferred from sequence or structural similarity /// 6189 // 'de novo' IMP biosynthesis // non-traceable author statement /// 9113 // purine base biosynthesis // inferred from electronic annotation /// 6189 // 'de novo' IMP biosynthesis // inferred from sequence similarity	5737 // cytoplasm // inferred from electronic annotation	IPR000115 // Phosphoribosylglycinamide synthetase // 7.3E-66 /// IPR010918 // AIR synthase related protein, C-terminal // 1.8E-24 /// IPR010918 // AIR synthase related protein, C-terminal // 1.8E-44 /// IPR002376 // Formyl transferase, N-terminal // 1.6E-101 /// IPR000115 // Phosphoribosylglycinamide synthetase // 2.9E-99 /// IPR000115 // Phosphoribosylglycinamide synthetase // 2.5E-50 /// IPR000…
143070_at	1.55639	0.00877947	0.180077	FBgn0000093	CG3354	Mst77F	Male-specific transcript 77F	40304	---	---	---	---
143073_at	1.5513	0.00956313	0.182499	FBgn0000097	CG3166	aop	anterior open	33392	3700 // transcription factor activity // inferred from sequence or structural similarity /// 3700 // transcription factor activity // non-traceable author statement /// 5515 // protein binding // inferred from physical interaction /// 16564 // transcriptional repressor activity // non-traceable author statement /// 16564 // transcriptional repressor activity // traceable author statement /// 3677…	165 // MAPKKK cascade // traceable author statement /// 1709 // cell fate determination // inferred from mutant phenotype /// 6357 // regulation of transcription from RNA polymerase II promoter // inferred from electronic annotation /// 6917 // induction of apoptosis // inferred from mutant phenotype /// 7254 // JNK cascade // non-traceable author statement /// 7391 // dorsal closure // non-trace…	5634 // nucleus // inferred from sequence or structural similarity /// 5634 // nucleus // non-traceable author statement /// 5634 // nucleus // inferred from electronic annotation /// 5634 // nucleus // inferred from sequence similarity	IPR003118 // Sterile alpha motif (SAM)/Pointed domain // 1.0E-41 /// IPR000418 // Ets-domain // 5.0E-56
143080_at	1.52402	0.00646433	0.155767	FBgn0000142	CG8787	Asx	Additional sex combs	36612	3682 // chromatin binding // non-traceable author statement /// 16563 // transcriptional activator activity // non-traceable author statement /// 16564 // transcriptional repressor activity // non-traceable author statement /// 5515 // protein binding // inferred from physical interaction /// 8270 // zinc ion binding // inferred from electronic annotation /// 46872 // metal ion binding // inferre…	6342 // chromatin silencing // non-traceable author statement /// 45498 // sex comb development // traceable author statement /// 6350 // transcription // inferred from electronic annotation /// 6355 // regulation of transcription, DNA-dependent // inferred from electronic annotation /// 7275 // development // inferred from electronic annotation	785 // chromatin // inferred from direct assay /// 5634 // nucleus // inferred from direct assay /// 785 // chromatin // inferred from expression pattern /// 5634 // nucleus // inferred from electronic annotation	---
143083_at	2.17749	0.00328734	0.270644	FBgn0000163	CG5055	baz	bazooka	32703	5080 // protein kinase C binding // inferred from sequence or structural similarity /// 5198 // structural molecule activity // inferred from electronic annotation /// 5515 // protein binding // inferred from sequence or structural similarity /// 5515 // protein binding // inferred from electronic annotation /// 5080 // protein kinase C binding // inferred from sequence similarity /// 5515 // pro…	910 // cytokinesis // inferred from mutant phenotype /// 1738 // morphogenesis of a polarized epithelium // traceable author statement /// 2009 // morphogenesis of an epithelium // non-traceable author statement /// 2009 // morphogenesis of an epithelium // traceable author statement /// 6605 // protein targeting // inferred from electronic annotation /// 7043 // intercellular junction assembly /…	5737 // cytoplasm // non-traceable author statement /// 5913 // cell-cell adherens junction // non-traceable author statement /// 5938 // cell cortex // traceable author statement /// 16324 // apical plasma membrane // non-traceable author statement /// 16324 // apical plasma membrane // traceable author statement /// 16327 // apicolateral plasma membrane // traceable author statement /// 35003 /…	IPR001478 // PDZ/DHR/GLGF domain // 2.4E-12 /// IPR001478 // PDZ/DHR/GLGF domain // 4.8E-17 /// IPR001478 // PDZ/DHR/GLGF domain // 1.7E-12
143097_f_at	3.1187	0.0028369	0.395892	FBgn0000277	CG1367	CecA2	Cecropin A2	43597	---	6961 // antibacterial humoral response (sensu Protostomia) // inferred from expression pattern /// 6961 // antibacterial humoral response (sensu Protostomia) // inferred from sequence or structural similarity /// 6961 // antibacterial humoral response (sensu Protostomia) // non-traceable author statement /// 42742 // defense response to bacteria // non-traceable author statement /// 50829 // defe…	5576 // extracellular region // inferred from electronic annotation	IPR000875 // Cecropin // 4.9E-21
143098_at	2.55108	0.000810548	0.235258	FBgn0000278	CG1878	CecB	Cecropin B	43598	---	6961 // antibacterial humoral response (sensu Protostomia) // inferred from direct assay /// 6961 // antibacterial humoral response (sensu Protostomia) // inferred from expression pattern /// 6961 // antibacterial humoral response (sensu Protostomia) // inferred from sequence or structural similarity /// 6961 // antibacterial humoral response (sensu Protostomia) // non-traceable author statement …	5576 // extracellular region // inferred from direct assay	IPR000875 // Cecropin // 3.8E-18
143099_i_at	5.8496	0.00159478	0.532656	FBgn0000279	CG1373	CecC	Cecropin C	43599	---	6961 // antibacterial humoral response (sensu Protostomia) // inferred from direct assay /// 6961 // antibacterial humoral response (sensu Protostomia) // non-traceable author statement /// 42742 // defense response to bacteria // non-traceable author statement /// 42742 // defense response to bacteria // traceable author statement /// 50829 // defense response to Gram-negative bacteria // inferr…	5576 // extracellular region // inferred from direct assay /// 5576 // extracellular region // inferred from electronic annotation	IPR000875 // Cecropin // 9.9E-20
143100_f_at	5.01857	0.000161084	0.350675	FBgn0000279	CG1373	CecC	Cecropin C	43599	---	6961 // antibacterial humoral response (sensu Protostomia) // inferred from direct assay /// 6961 // antibacterial humoral response (sensu Protostomia) // non-traceable author statement /// 42742 // defense response to bacteria // non-traceable author statement /// 42742 // defense response to bacteria // traceable author statement /// 50829 // defense response to Gram-negative bacteria // inferr…	5576 // extracellular region // inferred from direct assay /// 5576 // extracellular region // inferred from electronic annotation	IPR000875 // Cecropin // 9.9E-20
143105_at	1.3906	0.00471907	0.0963259	FBgn0000346	CG1618	comt	comatose	47091	5524 // ATP binding // inferred from electronic annotation /// 16887 // ATPase activity // traceable author statement /// 5515 // protein binding // inferred from physical interaction /// 166 // nucleotide binding // inferred from electronic annotation /// 287 // magnesium ion binding // inferred from electronic annotation /// 16887 // ATPase activity // inferred from electronic annotation /// 17…	6886 // intracellular protein transport // inferred from electronic annotation /// 6888 // ER to Golgi vesicle-mediated transport // non-traceable author statement /// 7030 // Golgi organization and biogenesis // inferred from mutant phenotype /// 7067 // mitosis // inferred from electronic annotation /// 7269 // neurotransmitter secretion // non-traceable author statement /// 16082 // synaptic v…	5737 // cytoplasm // inferred from sequence or structural similarity /// 5737 // cytoplasm // non-traceable author statement /// 5783 // endoplasmic reticulum // inferred from electronic annotation /// 5795 // Golgi stack // inferred from electronic annotation /// 5737 // cytoplasm // inferred from sequence similarity	IPR004201 // Cell division protein 48, CDC48, domain 2 // 4.7E-32 /// IPR003959 // AAA ATPase, central region // 4.7E-80 /// IPR003959 // AAA ATPase, central region // 7.7E-8 /// IPR003338 // AAA ATPase VAT, N-terminal // 6.3E-33
143130_at	1.91279	0.00438653	0.236375	FBgn0000489	CG6117	Pka-C3	cAMP-dependent protein kinase	39733	4674 // protein serine/threonine kinase activity // non-traceable author statement /// 4691 // cAMP-dependent protein kinase activity // inferred from direct assay /// 4691 // cAMP-dependent protein kinase activity // inferred from sequence or structural similarity /// 4691 // cAMP-dependent protein kinase activity // non-traceable author statement /// 4702 // receptor signaling protein serine/th…	6468 // protein amino acid phosphorylation // inferred from direct assay /// 6468 // protein amino acid phosphorylation // inferred from sequence or structural similarity /// 6468 // protein amino acid phosphorylation // non-traceable author statement /// 6936 // muscle contraction // inferred from electronic annotation /// 7242 // intracellular signaling cascade // inferred from electronic annot…	5952 // cAMP-dependent protein kinase complex // inferred from sequence or structural similarity /// 5952 // cAMP-dependent protein kinase complex // inferred from sequence similarity	IPR000719 // Protein kinase // 1.6E-86 /// IPR000961 // Protein kinase C-terminal domain // 3.7E-7 /// IPR000719 // Protein kinase // 1.6E-86 /// IPR000961 // Protein kinase C-terminal domain // 3.7E-7
143139_at	1.44079	0.00790554	0.135619	FBgn0000536	CG3525	eas	easily shocked	32585	4103 // choline kinase activity // non-traceable author statement /// 4103 // choline kinase activity // traceable author statement /// 4305 // ethanolamine kinase activity // inferred from direct assay /// 4305 // ethanolamine kinase activity // non-traceable author statement /// 5515 // protein binding // inferred from physical interaction /// 4305 // ethanolamine kinase activity // inferred fr…	6646 // phosphatidylethanolamine biosynthesis // non-traceable author statement /// 7420 // brain development // inferred from mutant phenotype /// 7616 // long-term memory // traceable author statement /// 7638 // mechanosensory behavior // inferred from mutant phenotype /// 8306 // associative learning // traceable author statement /// 9612 // response to mechanical stimulus // inferred from mu…	---	IPR002573 // Choline/ethanolamine kinase // 1.0E-126 /// IPR002573 // Choline/ethanolamine kinase // 1.0E-126 /// IPR002573 // Choline/ethanolamine kinase // 1.0E-126
143143_at	1.42872	0.00255809	0.0877751	FBgn0000559	CG2238	Ef2b	Elongation factor 2b	35422	3746 // translation elongation factor activity // inferred from sequence or structural similarity /// 3746 // translation elongation factor activity // non-traceable author statement /// 5525 // GTP binding // inferred from electronic annotation /// 5515 // protein binding // inferred from physical interaction /// 166 // nucleotide binding // inferred from electronic annotation /// 3746 // transl…	6412 // protein biosynthesis // non-traceable author statement /// 6414 // translational elongation // inferred from sequence or structural similarity /// 6412 // protein biosynthesis // inferred from electronic annotation /// 6414 // translational elongation // inferred from sequence similarity	5737 // cytoplasm // non-traceable author statement /// 5829 // cytosol // inferred from sequence or structural similarity /// 5829 // cytosol // inferred from sequence similarity	IPR000640 // Elongation factor G, C-terminal // 4.2E-39 /// IPR005517 // Elongation factor G, domain IV // 1.3E-45 /// IPR004161 // Elongation factor Tu, domain 2 // 2.0E-16 /// IPR000795 // Protein synthesis factor, GTP-binding // 3.5E-90 /// IPR005517 // Elongation factor G, domain IV // 1.3E-45 /// IPR004161 // Elongation factor Tu, domain 2 // 2.0E-16 /// IPR000640 // Elongation factor G, C-t…
143145_at	1.59039	0.00468097	0.160716	FBgn0000562	CG4051	egl	egalitarian	37757	3676 // nucleic acid binding // inferred from electronic annotation /// 8408 // 3'-5' exonuclease activity // inferred from electronic annotation	7294 // oocyte fate determination (sensu Insecta) // non-traceable author statement /// 7294 // oocyte fate determination (sensu Insecta) // traceable author statement /// 8298 // intracellular mRNA localization // inferred from mutant phenotype /// 8298 // intracellular mRNA localization // traceable author statement /// 9993 // oogenesis (sensu Insecta) // inferred from direct assay /// 9993 //…	5622 // intracellular // inferred from electronic annotation	IPR002562 // 3-5 exonuclease // 3.1E-63
143198_at	1.68544	0.00451125	0.18453	FBgn0001233	CG1242	Hsp83 (Hsp90)	Heat shock protein 83	38389	5524 // ATP binding // inferred from electronic annotation /// 42623 // ATPase activity, coupled // inferred from sequence or structural similarity /// 51082 // unfolded protein binding // inferred from electronic annotation /// 5515 // protein binding // inferred from physical interaction /// 166 // nucleotide binding // inferred from electronic annotation /// 42623 // ATPase activity, coupled /…	6457 // protein folding // inferred from sequence or structural similarity /// 6457 // protein folding // traceable author statement /// 6461 // protein complex assembly // inferred from electronic annotation /// 6952 // defense response // inferred from electronic annotation /// 7015 // actin filament organization // inferred from mutant phenotype /// 7098 // centrosome cycle // inferred from mu…	5737 // cytoplasm // inferred from sequence or structural similarity /// 5737 // cytoplasm // non-traceable author statement /// 5813 // centrosome // inferred from direct assay /// 5813 // centrosome // inferred from sequence or structural similarity /// 5737 // cytoplasm // inferred from sequence similarity	IPR001404 // Heat shock protein Hsp90 // 1.0E-126 /// IPR003594 // ATP-binding region, ATPase-like // 6.0E-18
143201_at	1.45571	0.00409871	0.114019	FBgn0001258	CG10160	ImpL3	Ecdysone-inducible gene L3	45880	4459 // L-lactate dehydrogenase activity // inferred from sequence or structural similarity /// 4459 // L-lactate dehydrogenase activity // non-traceable author statement /// 4459 // L-lactate dehydrogenase activity // traceable author statement /// 5515 // protein binding // inferred from physical interaction /// 4459 // L-lactate dehydrogenase activity // inferred from electronic annotation ///…	6096 // glycolysis // non-traceable author statement /// 6100 // tricarboxylic acid cycle intermediate metabolism // inferred from electronic annotation /// 6096 // glycolysis // inferred from electronic annotation /// 19642 // anaerobic glycolysis // inferred from electronic annotation	5737 // cytoplasm // inferred from electronic annotation	IPR001236 // Lactate/malate dehydrogenase // 4.6E-61 /// IPR001236 // Lactate/malate dehydrogenase // 6.5E-71
143225_at	1.29418	0.00940953	0.0788554	FBgn0002183	CG1828	dre4	dre4	38248	3677 // DNA binding // inferred from sequence or structural similarity /// 3712 // transcription cofactor activity // inferred from electronic annotation /// 8235 // metalloexopeptidase activity // inferred from electronic annotation /// 16787 // hydrolase activity // inferred from electronic annotation /// 3677 // DNA binding // inferred from sequence similarity	1672 // regulation of chromatin assembly or disassembly // inferred from mutant phenotype /// 6268 // DNA unwinding during replication // inferred from sequence or structural similarity /// 6357 // regulation of transcription from RNA polymerase II promoter // inferred from electronic annotation /// 6508 // proteolysis // inferred from electronic annotation /// 6268 // DNA unwinding during replic…	35101 // FACT complex // traceable author statement	---
143240_at	1.71871	0.00369552	0.183099	FBgn0002566	---	lt	light	---	5515 // protein binding // inferred from physical interaction /// 5488 // binding // inferred from electronic annotation /// 5515 // protein binding // inferred from electronic annotation /// 8270 // zinc ion binding // inferred from electronic annotation /// 46872 // metal ion binding // inferred from electronic annotation /// 4842 // ubiquitin-protein ligase activity // inferred from electronic…	6727 // ommochrome biosynthesis // inferred from mutant phenotype /// 6512 // ubiquitin cycle // inferred from electronic annotation /// 7041 // lysosomal transport // traceable author statement /// 46907 // intracellular transport // traceable author statement /// 6886 // intracellular protein transport // inferred from electronic annotation /// 16567 // protein ubiquitination // inferred from e…	5634 // nucleus // inferred from electronic annotation /// 151 // ubiquitin ligase complex // inferred from electronic annotation	---
143310_at	1.5859	0.00221794	0.127704	FBgn0003134	CG6593	Pp196A	Protein phosphatase 1 at 96A	42922	163 // protein phosphatase type 1 activity // inferred from sequence or structural similarity /// 4722 // protein serine/threonine phosphatase activity // non-traceable author statement /// 5515 // protein binding // inferred from physical interaction /// 4721 // phosphoprotein phosphatase activity // inferred from electronic annotation /// 5506 // iron ion binding // inferred from electronic ann…	6470 // protein amino acid dephosphorylation // inferred from sequence or structural similarity /// 6470 // protein amino acid dephosphorylation // non-traceable author statement /// 6470 // protein amino acid dephosphorylation // inferred from sequence similarity	164 // protein phosphatase type 1 complex // inferred from sequence or structural similarity /// 164 // protein phosphatase type 1 complex // inferred from sequence similarity	IPR004843 // Metallo-phosphoesterase // 4.2E-43
143313_at	1.51467	0.00290177	0.119494	FBgn0003150	CG9327	Pros29	Proteasome 29kD subunit	37378	4175 // endopeptidase activity // inferred from sequence or structural similarity /// 4175 // endopeptidase activity // non-traceable author statement /// 5515 // protein binding // inferred from physical interaction /// 4175 // endopeptidase activity // inferred from electronic annotation /// 4298 // threonine endopeptidase activity // inferred from electronic annotation /// 8233 // peptidase ac…	6510 // ATP-dependent proteolysis // non-traceable author statement /// 6511 // ubiquitin-dependent protein catabolism // non-traceable author statement /// 6511 // ubiquitin-dependent protein catabolism // inferred from electronic annotation	502 // proteasome complex (sensu Eukaryota) // non-traceable author statement /// 5839 // proteasome core complex (sensu Eukaryota) // inferred from sequence or structural similarity /// 5634 // nucleus // inferred from electronic annotation /// 5829 // cytosol // inferred from electronic annotation /// 5839 // proteasome core complex (sensu Eukaryota) // inferred from electronic annotation /// 4…	IPR001353 // Peptidase T1, 20S proteasome // 6.4E-66
143317_at	1.6248	0.00390381	0.162346	FBgn0003205	CG9375	Ras85D	Ras oncogene at 85D	41140	3924 // GTPase activity // inferred from sequence or structural similarity /// 3924 // GTPase activity // non-traceable author statement /// 5525 // GTP binding // inferred from electronic annotation /// 19003 // GDP binding // non-traceable author statement /// 166 // nucleotide binding // inferred from electronic annotation /// 5525 // GTP binding // non-traceable author statement /// 3924 // G…	82 // G1/S transition of mitotic cell cycle // traceable author statement /// 1558 // regulation of cell growth // traceable author statement /// 1708 // cell fate specification // traceable author statement /// 6886 // intracellular protein transport // inferred from electronic annotation /// 6898 // receptor mediated endocytosis // inferred from electronic annotation /// 6916 // anti-apoptosis …	5622 // intracellular // inferred from electronic annotation /// 16020 // membrane // inferred from electronic annotation	IPR001806 // Ras GTPase superfamily // 1.5E-93
143334_at	1.59336	0.00713694	0.181854	FBgn0003328	CG8095	scb	scab	36692	4872 // receptor activity // inferred from physical interaction /// 4872 // receptor activity // inferred from sequence or structural similarity /// 4872 // receptor activity // non-traceable author statement /// 4872 // receptor activity // traceable author statement /// 5055 // laminin receptor activity // non-traceable author statement /// 5198 // structural molecule activity // non-traceable …	7155 // cell adhesion // inferred from physical interaction /// 7155 // cell adhesion // inferred from sequence or structural similarity /// 7155 // cell adhesion // non-traceable author statement /// 7155 // cell adhesion // traceable author statement /// 7157 // heterophilic cell adhesion // traceable author statement /// 7160 // cell-matrix adhesion // traceable author statement /// 7391 // do…	5886 // plasma membrane // inferred from sequence or structural similarity /// 5925 // focal adhesion // inferred from sequence or structural similarity /// 8305 // integrin complex // inferred from sequence or structural similarity /// 8305 // integrin complex // non-traceable author statement /// 16021 // integral to membrane // non-traceable author statement /// 8305 // integrin complex // inf…	IPR000413 // Integrins alpha chain // 5.0E-8 /// IPR000413 // Integrins alpha chain // 8.7E-10 /// IPR000413 // Integrins alpha chain // 1.9E-5
143343_i_at	1.61504	0.00494571	0.171566	FBgn0003371	CG2621	sgg	shaggy	31248	4672 // protein kinase activity // inferred from direct assay /// 4674 // protein serine/threonine kinase activity // inferred from sequence or structural similarity /// 4674 // protein serine/threonine kinase activity // non-traceable author statement /// 4696 // glycogen synthase kinase 3 activity // non-traceable author statement /// 4702 // receptor signaling protein serine/threonine kinase a…	6355 // regulation of transcription, DNA-dependent // non-traceable author statement /// 6468 // protein amino acid phosphorylation // inferred from direct assay /// 6468 // protein amino acid phosphorylation // non-traceable author statement /// 7067 // mitosis // inferred from electronic annotation /// 7219 // Notch signaling pathway // traceable author statement /// 7242 // intracellular signa…	---	IPR000719 // Protein kinase // 4.5E-70 /// IPR000719 // Protein kinase // 9.0E-88 /// IPR000719 // Protein kinase // 9.0E-88 /// IPR000719 // Protein kinase // 9.0E-88
143364_at	1.62376	0.00536981	0.177823	FBgn0003498	CG16901	sqd	squid	41666	3729 // mRNA binding // inferred from sequence or structural similarity /// 3729 // mRNA binding // non-traceable author statement /// 3730 // mRNA 3'-UTR binding // traceable author statement /// 166 // nucleotide binding // inferred from electronic annotation /// 3676 // nucleic acid binding // inferred from electronic annotation /// 3723 // RNA binding // inferred from electronic annotation //…	184 // mRNA catabolism, nonsense-mediated decay // traceable author statement /// 381 // regulation of alternative nuclear mRNA splicing, via spliceosome // inferred from mutant phenotype /// 6405 // RNA export from nucleus // traceable author statement /// 6406 // mRNA export from nucleus // non-traceable author statement /// 7297 // follicle cell migration (sensu Insecta) // inferred from mutan…	785 // chromatin // inferred from direct assay /// 5634 // nucleus // Unknown /// 5634 // nucleus // inferred from direct assay /// 5634 // nucleus // traceable author statement /// 5703 // polytene chromosome puff // inferred from direct assay /// 5730 // nucleolus // inferred from direct assay /// 5737 // cytoplasm // traceable author statement /// 30529 // ribonucleoprotein complex // inferred…	IPR000504 // RNA-binding region RNP-1 (RNA recognition motif) // 3.2E-26 /// IPR000504 // RNA-binding region RNP-1 (RNA recognition motif) // 2.6E-21 /// IPR000504 // RNA-binding region RNP-1 (RNA recognition motif) // 9.0E-6
143387_at	1.99537	0.00205638	0.212326	FBgn0003867	CG6705	tsl	torso-like	42564	5122 // torso binding // non-traceable author statement	7362 // terminal region determination // inferred from mutant phenotype /// 8293 // torso signaling pathway // traceable author statement /// 8595 // determination of anterior/posterior axis, embryo // traceable author statement /// 9880 // embryonic pattern specification // inferred from expression pattern /// 9880 // embryonic pattern specification // inferred from mutant phenotype /// 7275 // …	5576 // extracellular region // inferred from direct assay	---
143390_at	1.63434	0.00801844	0.200047	FBgn0003887	CG9277	Tub56D	Tubulin at 56D	37238	3924 // GTPase activity // inferred from electronic annotation /// 5200 // structural constituent of cytoskeleton // Unknown /// 5200 // structural constituent of cytoskeleton // inferred from sequence or structural similarity /// 5525 // GTP binding // inferred from sequence or structural similarity /// 15631 // tubulin binding // inferred from electronic annotation /// 166 // nucleotide binding…	6886 // intracellular protein transport // inferred from electronic annotation /// 6928 // cell motility // inferred from electronic annotation /// 7010 // cytoskeleton organization and biogenesis // inferred from electronic annotation /// 7017 // microtubule-based process // inferred from sequence or structural similarity /// 7018 // microtubule-based movement // inferred from electronic annotat…	5874 // microtubule // inferred from direct assay /// 5874 // microtubule // inferred from sequence or structural similarity /// 5874 // microtubule // non-traceable author statement /// 45298 // tubulin // inferred from sequence or structural similarity /// 5737 // cytoplasm // inferred from electronic annotation /// 5874 // microtubule // inferred from electronic annotation /// 43234 // protein…	IPR003008 // Tubulin/FtsZ, GTPase // 2.1E-112 /// IPR008280 // Tubulin/FtsZ, C-terminal // 2.2E-82 /// IPR003008 // Tubulin/FtsZ, GTPase // 5.7E-94 /// IPR008280 // Tubulin/FtsZ, C-terminal // 2.2E-82 /// IPR003008 // Tubulin/FtsZ, GTPase // 2.1E-112 /// IPR008280 // Tubulin/FtsZ, C-terminal // 2.2E-82
143393_at	1.7141	0.0042409	0.189155	FBgn0003889	CG9359	Tub85D	Tubulin at 85D	41124	5200 // structural constituent of cytoskeleton // inferred from sequence or structural similarity /// 5525 // GTP binding // non-traceable author statement /// 15631 // tubulin binding // inferred from electronic annotation /// 166 // nucleotide binding // inferred from electronic annotation /// 3924 // GTPase activity // inferred from electronic annotation /// 5198 // structural molecule activit…	6886 // intracellular protein transport // inferred from electronic annotation /// 6928 // cell motility // inferred from electronic annotation /// 7017 // microtubule-based process // inferred from sequence or structural similarity /// 7059 // chromosome segregation // inferred from electronic annotation /// 7067 // mitosis // inferred from electronic annotation /// 7018 // microtubule-based mov…	5874 // microtubule // inferred from sequence or structural similarity /// 5874 // microtubule // non-traceable author statement /// 45298 // tubulin // non-traceable author statement /// 5874 // microtubule // inferred from electronic annotation /// 43234 // protein complex // inferred from electronic annotation /// 5737 // cytoplasm // inferred from electronic annotation /// 5874 // microtubule…	IPR003008 // Tubulin/FtsZ, GTPase // 8.4E-111 /// IPR008280 // Tubulin/FtsZ, C-terminal // 1.4E-80
143394_at	1.44625	0.00451125	0.114481	FBgn0003891	CG9450	tud	tudor	37417	3676 // nucleic acid binding // inferred from electronic annotation	7278 // pole cell fate determination // non-traceable author statement /// 7281 // germ cell development // traceable author statement /// 7315 // pole plasm assembly // inferred from mutant phenotype /// 7315 // pole plasm assembly // traceable author statement /// 8298 // intracellular mRNA localization // traceable author statement /// 9790 // embryonic development // traceable author statemen…	5739 // mitochondrion // traceable author statement /// 18994 // polar granule // traceable author statement	IPR008191 // Maternal tudor protein // 8.1E-16 /// IPR008191 // Maternal tudor protein // 2.0E-37 /// IPR008191 // Maternal tudor protein // 1.4E-32 /// IPR008191 // Maternal tudor protein // 5.0E-31 /// IPR008191 // Maternal tudor protein // 2.0E-31 /// IPR008191 // Maternal tudor protein // 6.2E-28 /// IPR008191 // Maternal tudor protein // 2.4E-30 /// IPR008191 // Maternal tudor protein // 1.9…
143415_at	1.94028	0.00623612	0.265034	FBgn0004028	CG7178	wupA	wings up A	32794	3779 // actin binding // non-traceable author statement /// 5200 // structural constituent of cytoskeleton // inferred from electronic annotation /// 5523 // tropomyosin binding // non-traceable author statement /// 5515 // protein binding // inferred from physical interaction /// 3779 // actin binding // inferred from electronic annotation	6936 // muscle contraction // inferred from electronic annotation /// 7399 // nervous system development // non-traceable author statement /// 7517 // muscle development // non-traceable author statement /// 30239 // myofibril assembly // inferred from mutant phenotype /// 45214 // sarcomere organization // inferred from mutant phenotype /// 7399 // nervous system development // inferred from mut…	5861 // troponin complex // non-traceable author statement	IPR001978 // Troponin // 1.6E-48 /// IPR001978 // Troponin // 1.6E-45 /// IPR001978 // Troponin // 5.0E-44 /// IPR001978 // Troponin // 9.0E-43 /// IPR001978 // Troponin // 1.6E-48
143422_at	1.39507	0.00362293	0.0874189	FBgn0004066	CG3422	Pros28.1	Proteasome 28kD subunit 1	32584	4175 // endopeptidase activity // inferred from sequence or structural similarity /// 4175 // endopeptidase activity // non-traceable author statement /// 4175 // endopeptidase activity // inferred from electronic annotation /// 4298 // threonine endopeptidase activity // inferred from electronic annotation /// 8233 // peptidase activity // inferred from electronic annotation /// 16787 // hydrola…	6510 // ATP-dependent proteolysis // non-traceable author statement /// 6511 // ubiquitin-dependent protein catabolism // non-traceable author statement /// 6511 // ubiquitin-dependent protein catabolism // inferred from electronic annotation	502 // proteasome complex (sensu Eukaryota) // non-traceable author statement /// 5839 // proteasome core complex (sensu Eukaryota) // inferred from sequence or structural similarity /// 5634 // nucleus // inferred from electronic annotation /// 5829 // cytosol // inferred from electronic annotation /// 5839 // proteasome core complex (sensu Eukaryota) // inferred from electronic annotation /// 4…	IPR001353 // Peptidase T1, 20S proteasome // 8.8E-71
143437_at	1.65759	0.00183625	0.138454	FBgn0011694	CG2665	PebII	Protein ejaculatory bulb II	326108	5198 // structural molecule activity // inferred from sequence or structural similarity	45297 // post-mating behavior // inferred from sequence or structural similarity /// 7610 // behavior // inferred from electronic annotation	5576 // extracellular region // non-traceable author statement	---
143453_at	1.37404	0.00826004	0.111283	FBgn0004380	CG10642	Klp64D	Kinesin-like protein at 64D	38611	3777 // microtubule motor activity // inferred from sequence or structural similarity /// 5200 // structural constituent of cytoskeleton // inferred from electronic annotation /// 5524 // ATP binding // inferred from electronic annotation /// 3777 // microtubule motor activity // inferred from sequence similarity	6605 // protein targeting // inferred from electronic annotation /// 7018 // microtubule-based movement // inferred from sequence or structural similarity /// 7288 // sperm axoneme assembly // inferred from mutant phenotype /// 35058 // sensory cilium biogenesis // inferred from mutant phenotype /// 7018 // microtubule-based movement // inferred from sequence similarity	5871 // kinesin complex // inferred from sequence or structural similarity /// 5871 // kinesin complex // inferred from sequence similarity	IPR001752 // Kinesin, motor region // 1.0E-126
143563_at	1.59722	0.00752377	0.185643	FBgn0005634	CG15792	zip	zipper	38001	3774 // motor activity // inferred from sequence or structural similarity /// 5200 // structural constituent of cytoskeleton // inferred from electronic annotation /// 5524 // ATP binding // inferred from electronic annotation /// 8092 // cytoskeletal protein binding // inferred from electronic annotation /// 42623 // ATPase activity, coupled // inferred from sequence or structural similarity ///…	910 // cytokinesis // inferred from mutant phenotype /// 910 // cytokinesis // non-traceable author statement /// 1736 // establishment of planar polarity // non-traceable author statement /// 6936 // muscle contraction // inferred from mutant phenotype /// 7067 // mitosis // inferred from electronic annotation /// 7297 // follicle cell migration (sensu Insecta) // traceable author statement /// …	5856 // cytoskeleton // non-traceable author statement /// 16459 // myosin // inferred from sequence or structural similarity /// 16461 // unconventional myosin // inferred from sequence or structural similarity /// 16461 // unconventional myosin // non-traceable author statement /// 30018 // Z disc // inferred from direct assay /// 45179 // apical cortex // traceable author statement /// 16459 /…	IPR004009 // Myosin N-terminal SH3-like domain // 2.3E-20 /// IPR002928 // Myosin tail // 1.0E-126 /// IPR001609 // Myosin head (motor domain) // 7.5E-84 /// IPR001609 // Myosin head (motor domain) // 1.0E-126 /// IPR000048 // IQ calmodulin-binding region // 3.0E-6 /// IPR004009 // Myosin N-terminal SH3-like domain // 2.3E-20 /// IPR002928 // Myosin tail // 1.0E-126 /// IPR001609 // Myosin head (…
143565_at	1.70385	0.00998778	0.231854	FBgn0005640	CG10579	Eip63E	Ecdysone-induced protein 63E	38433	4674 // protein serine/threonine kinase activity // inferred from sequence or structural similarity /// 4674 // protein serine/threonine kinase activity // non-traceable author statement /// 4693 // cyclin-dependent protein kinase activity // inferred from mutant phenotype /// 4693 // cyclin-dependent protein kinase activity // inferred from sequence or structural similarity /// 4702 // receptor …	74 // regulation of progression through cell cycle // inferred from electronic annotation /// 1700 // embryonic development (sensu Insecta) // inferred from mutant phenotype /// 2009 // morphogenesis of an epithelium // inferred from mutant phenotype /// 2168 // larval development (sensu Insecta) // inferred from mutant phenotype /// 6468 // protein amino acid phosphorylation // inferred from seq…	---	IPR000719 // Protein kinase // 3.9E-86 /// IPR000719 // Protein kinase // 3.9E-86
143573_at	1.80986	0.00293985	0.194034	FBgn0005672	CG10334	spi	spitz	35253	5154 // epidermal growth factor receptor binding // non-traceable author statement /// 5154 // epidermal growth factor receptor binding // traceable author statement /// 5155 // epidermal growth factor receptor activating ligand activity // non-traceable author statement /// 8317 // gurken receptor binding // non-traceable author statement /// 5515 // protein binding // inferred from physical int…	86 // G2/M transition of mitotic cell cycle // non-traceable author statement /// 6916 // anti-apoptosis // non-traceable author statement /// 7173 // epidermal growth factor receptor signaling pathway // non-traceable author statement /// 7173 // epidermal growth factor receptor signaling pathway // traceable author statement /// 7422 // peripheral nervous system development // inferred from mut…	5576 // extracellular region // non-traceable author statement /// 5576 // extracellular region // traceable author statement /// 5783 // endoplasmic reticulum // inferred from direct assay /// 5783 // endoplasmic reticulum // non-traceable author statement /// 5794 // Golgi apparatus // inferred from genetic interaction /// 5886 // plasma membrane // non-traceable author statement /// 16021 // i…	IPR006209 // EGF-like domain // 4.0E-6
143586_at	1.71284	0.00270374	0.168206	FBgn0010217	CG11154	ATPsyn-	ATP synthase-	43829	166 // nucleotide binding // inferred from electronic annotation /// 5524 // ATP binding // inferred from electronic annotation /// 8553 // hydrogen-exporting ATPase activity, phosphorylative mechanism // inferred from sequence or structural similarity /// 46933 // hydrogen-transporting ATP synthase activity, rotational mechanism // inferred from electronic annotation /// 46961 // hydrogen-transp…	6144 // purine base metabolism // inferred from electronic annotation /// 6754 // ATP biosynthesis // inferred from electronic annotation /// 6928 // cell motility // inferred from electronic annotation /// 7010 // cytoskeleton organization and biogenesis // inferred from electronic annotation /// 15986 // ATP synthesis coupled proton transport // inferred from electronic annotation /// 15992 // …	275 // proton-transporting ATP synthase complex, catalytic core F(1) (sensu Eukaryota) // inferred from sequence or structural similarity /// 5739 // mitochondrion // inferred from electronic annotation /// 16021 // integral to membrane // inferred from electronic annotation /// 16469 // proton-transporting two-sector ATPase complex // inferred from electronic annotation /// 45255 // hydrogen-tra…	IPR004100 // H+-transporting two-sector ATPase, alpha/beta subunit, N-terminal // 3.0E-31 /// IPR000194 // H+-transporting two-sector ATPase, alpha/beta subunit, central region // 3.8E-85 /// IPR000793 // H+-transporting two-sector ATPase, alpha/beta subunit, C-terminal // 1.2E-51
143632_at	1.73375	0.00819512	0.229537	FBgn0010747	CG4659	Srp54k	Signal recognition particle protein 54k	38593	166 // nucleotide binding // inferred from electronic annotation /// 3729 // mRNA binding // inferred from electronic annotation /// 5048 // signal sequence binding // inferred from sequence or structural similarity /// 5525 // GTP binding // inferred from electronic annotation /// 8312 // 7S RNA binding // inferred from sequence or structural similarity /// 17111 // nucleoside-triphosphatase act…	6605 // protein targeting // inferred from electronic annotation /// 6614 // SRP-dependent cotranslational protein targeting to membrane // inferred from sequence or structural similarity /// 6617 // SRP-dependent cotranslational protein targeting to membrane, signal sequence recognition // inferred from sequence or structural similarity /// 6614 // SRP-dependent cotranslational protein targeting…	5786 // signal recognition particle (sensu Eukaryota) // inferred from sequence or structural similarity /// 5786 // signal recognition particle (sensu Eukaryota) // inferred from electronic annotation /// 5786 // signal recognition particle (sensu Eukaryota) // inferred from sequence similarity	IPR004125 // Signal peptide binding (SRP54) M-domain // 1.6E-54 /// IPR000897 // GTP-binding signal recognition particle (SRP54) G-domain // 2.9E-22 /// IPR000897 // GTP-binding signal recognition particle (SRP54) G-domain // 9.2E-114
143638_at	1.748	0.00409871	0.195754	FBgn0011217	CG7425	eff	effete	41785	4840 // ubiquitin conjugating enzyme activity // inferred from genetic interaction /// 4840 // ubiquitin conjugating enzyme activity // inferred from sequence or structural similarity /// 4840 // ubiquitin conjugating enzyme activity // non-traceable author statement /// 4840 // ubiquitin conjugating enzyme activity // traceable author statement /// 5515 // protein binding // inferred from physic…	1745 // compound eye morphogenesis (sensu Endopterygota) // inferred from mutant phenotype /// 6512 // ubiquitin cycle // inferred from genetic interaction /// 6512 // ubiquitin cycle // inferred from sequence or structural similarity /// 7001 // chromosome organization and biogenesis (sensu Eukaryota) // inferred from mutant phenotype /// 7067 // mitosis // inferred from mutant phenotype /// 714…	---	IPR000608 // Ubiquitin-conjugating enzymes // 4.2E-81
143663_at	1.71692	0.00841337	0.226365	FBgn0011584	CG4758	Trp1	Translocation protein 1	34333	8565 // protein transporter activity // inferred from electronic annotation	6614 // SRP-dependent cotranslational protein targeting to membrane // inferred from sequence or structural similarity /// 15031 // protein transport // inferred from electronic annotation /// 6614 // SRP-dependent cotranslational protein targeting to membrane // inferred from sequence similarity	5784 // translocon complex // inferred from sequence or structural similarity /// 5784 // translocon complex // non-traceable author statement /// 16021 // integral to membrane // inferred from electronic annotation /// 5784 // translocon complex // inferred from sequence similarity	IPR004728 // Translocation protein Sec62 // 1.0E-126 /// IPR004728 // Translocation protein Sec62 // 1.0E-126
143670_at	1.79552	0.00727257	0.239343	FBgn0011648	CG12399	Mad	Mothers against dpp	33529	3677 // DNA binding // traceable author statement /// 3702 // RNA polymerase II transcription factor activity // inferred from direct assay /// 3702 // RNA polymerase II transcription factor activity // inferred from genetic interaction /// 3702 // RNA polymerase II transcription factor activity // inferred from mutant phenotype /// 3702 // RNA polymerase II transcription factor activity // infer…	6357 // regulation of transcription from RNA polymerase II promoter // inferred from sequence or structural similarity /// 6357 // regulation of transcription from RNA polymerase II promoter // non-traceable author statement /// 7179 // transforming growth factor beta receptor signaling pathway // inferred from genetic interaction /// 7179 // transforming growth factor beta receptor signaling pat…	5634 // nucleus // Unknown /// 5634 // nucleus // inferred from direct assay /// 5634 // nucleus // traceable author statement /// 5737 // cytoplasm // inferred from direct assay /// 5737 // cytoplasm // traceable author statement /// 5622 // intracellular // inferred from electronic annotation /// 5634 // nucleus // inferred from curator	IPR003619 // Dwarfin protein, domain A // 1.8E-64 /// IPR001132 // Dwarfin protein // 9.7E-126
143678_at	1.60645	0.00205638	0.13031	FBgn0011695 /// FBgn0082733	CG11390	PebIII /// DsimPebIII	Ejaculatory bulb protein III /// PebIII	49821	5386 // carrier activity // inferred from electronic annotation /// 5515 // protein binding // inferred from physical interaction /// 5198 // structural molecule activity // inferred from sequence or structural similarity	7600 // sensory perception // inferred from electronic annotation /// 9615 // response to virus // inferred from expression pattern /// 46698 // metamorphosis (sensu Insecta) // inferred from expression pattern /// 45297 // post-mating behavior // inferred from sequence or structural similarity /// 7610 // behavior // inferred from electronic annotation	5576 // extracellular region // inferred from sequence or structural similarity /// 5576 // extracellular region // non-traceable author statement /// 5576 // extracellular region // inferred from sequence similarity	IPR005055 // Insect pheromone-binding family A10/OS-D // 1.1E-79
143681_at	1.49344	0.00650414	0.14608	FBgn0011710	CG1403	2011-09-02	Septin-1	33114	3924 // GTPase activity // inferred from electronic annotation /// 3924 // GTPase activity // non-traceable author statement /// 5200 // structural constituent of cytoskeleton // inferred from electronic annotation /// 5515 // protein binding // inferred from physical interaction /// 5525 // GTP binding // inferred from sequence or structural similarity /// 166 // nucleotide binding // inferred f…	910 // cytokinesis // inferred from sequence or structural similarity /// 910 // cytokinesis // non-traceable author statement /// 7067 // mitosis // inferred from electronic annotation /// 7349 // cellularization // traceable author statement /// 7049 // cell cycle // inferred from electronic annotation /// 51301 // cell division // inferred from electronic annotation /// 910 // cytokinesis // i…	5940 // septin ring // inferred from sequence or structural similarity /// 45172 // ring canal (sensu Insecta) // non-traceable author statement /// 5940 // septin ring // inferred from sequence similarity	IPR000038 // Cell division/GTP binding protein // 1.0E-126
143702_at	1.56598	0.003867	0.145289	FBgn0013272	CG5820	Gp150	Gp150	37549	5524 // ATP binding // inferred from electronic annotation	7155 // cell adhesion // inferred from electronic annotation /// 7185 // transmembrane receptor protein tyrosine phosphatase signaling pathway // inferred from direct assay /// 7456 // eye development (sensu Endopterygota) // inferred from mutant phenotype /// 19226 // transmission of nerve impulse // inferred from electronic annotation	5886 // plasma membrane // inferred from direct assay	IPR001611 // Leucine-rich repeat // 4.3E-4 /// IPR001611 // Leucine-rich repeat // 0.0063 /// IPR001611 // Leucine-rich repeat // 6.1E-4 /// IPR001611 // Leucine-rich repeat // 0.0040 /// IPR001611 // Leucine-rich repeat // 0.0095 /// IPR001611 // Leucine-rich repeat // 0.16 /// IPR001611 // Leucine-rich repeat // 0.75 /// IPR001611 // Leucine-rich repeat // 0.55 /// IPR001611 // Leucine-rich rep…
143704_s_at	1.51141	0.00857293	0.164158	FBgn0013301 /// FBgn0013300	CG4479 /// CG4478	Mst35Bb /// Mst35Ba	Male-specific-transcript-35Bb /// Male-specific-transcript-35Ba	34866 /// 34867	3677 // DNA binding // inferred from sequence or structural similarity /// 3677 // DNA binding // inferred from sequence similarity	---	---	IPR010477 // Protein of unknown function DUF1074 // 8.3E-87 /// IPR010477 // Protein of unknown function DUF1074 // 2.8E-87 /// IPR010477 // Protein of unknown function DUF1074 // 7.2E-87
143706_at	1.65224	0.00390381	0.169365	FBgn0013303	CG7641	Nca	Neurocalcin	40186	5509 // calcium ion binding // inferred from direct assay /// 5509 // calcium ion binding // inferred from sequence or structural similarity /// 5509 // calcium ion binding // non-traceable author statement /// 5516 // calmodulin binding // inferred from electronic annotation /// 5515 // protein binding // inferred from physical interaction /// 5509 // calcium ion binding // inferred from electro…	7601 // visual perception // inferred from electronic annotation /// 19722 // calcium-mediated signaling // inferred from electronic annotation /// 42326 // negative regulation of phosphorylation // non-traceable author statement	---	IPR002048 // Calcium-binding EF-hand // 5.1E-7 /// IPR002048 // Calcium-binding EF-hand // 5.4E-8 /// IPR002048 // Calcium-binding EF-hand // 2.9E-7
143716_at	1.85369	0.00409871	0.220422	FBgn0013750	CG8156	Arf51F	ADP ribosylation factor 51F	36699	3924 // GTPase activity // inferred from sequence or structural similarity /// 3924 // GTPase activity // non-traceable author statement /// 3956 // NAD(P)+-protein-arginine ADP-ribosyltransferase activity // inferred from direct assay /// 5525 // GTP binding // inferred from sequence or structural similarity /// 5525 // GTP binding // non-traceable author statement /// 166 // nucleotide binding …	6471 // protein amino acid ADP-ribosylation // inferred from direct assay /// 6471 // protein amino acid ADP-ribosylation // inferred from sequence or structural similarity /// 6471 // protein amino acid ADP-ribosylation // non-traceable author statement /// 6886 // intracellular protein transport // inferred from electronic annotation /// 7166 // cell surface receptor linked signal transduction …	5622 // intracellular // inferred from electronic annotation /// 5795 // Golgi stack // inferred from electronic annotation	IPR006689 // ARF/SAR superfamily // 1.1E-123 /// IPR006689 // ARF/SAR superfamily // 1.1E-120
143735_at	1.62585	0.00205638	0.135329	FBgn0013987	CG3086	MAPk-Ak2	MAP kinase activated protein-kinase-2	44573	4672 // protein kinase activity // inferred from sequence or structural similarity /// 4674 // protein serine/threonine kinase activity // inferred from sequence or structural similarity /// 4674 // protein serine/threonine kinase activity // non-traceable author statement /// 4702 // receptor signaling protein serine/threonine kinase activity // inferred from electronic annotation /// 5524 // AT…	165 // MAPKKK cascade // inferred from electronic annotation /// 6468 // protein amino acid phosphorylation // inferred from sequence or structural similarity /// 6468 // protein amino acid phosphorylation // non-traceable author statement /// 6950 // response to stress // inferred from electronic annotation /// 6952 // defense response // inferred from electronic annotation /// 7155 // cell adhe…	---	IPR000719 // Protein kinase // 3.5E-83
143742_at	1.86567	0.00100947	0.153022	FBgn0014010	CG3664	Rab5	Rab-protein 5	33418	3924 // GTPase activity // inferred from sequence or structural similarity /// 3924 // GTPase activity // non-traceable author statement /// 5525 // GTP binding // inferred from sequence or structural similarity /// 5525 // GTP binding // non-traceable author statement /// 166 // nucleotide binding // inferred from electronic annotation /// 5525 // GTP binding // inferred from electronic annotati…	6325 // establishment and/or maintenance of chromatin architecture // inferred from mutant phenotype /// 6886 // intracellular protein transport // inferred from electronic annotation /// 6898 // receptor mediated endocytosis // inferred from electronic annotation /// 7041 // lysosomal transport // inferred from electronic annotation /// 7067 // mitosis // inferred from mutant phenotype /// 7165 …	5769 // early endosome // non-traceable author statement /// 5886 // plasma membrane // inferred from sequence or structural similarity /// 16020 // membrane // inferred from electronic annotation /// 5886 // plasma membrane // inferred from sequence similarity	IPR001806 // Ras GTPase superfamily // 8.4E-97
143769_at	1.519	0.00270374	0.117927	FBgn0014863	CG1019	Mlp84B	Muscle LIM protein at 84B	40849	5515 // protein binding // inferred from sequence or structural similarity /// 8270 // zinc ion binding // inferred from electronic annotation /// 5515 // protein binding // inferred from physical interaction /// 46872 // metal ion binding // inferred from electronic annotation /// 5515 // protein binding // inferred from sequence similarity	7498 // mesoderm development // inferred from electronic annotation /// 7519 // striated muscle development // non-traceable author statement /// 8283 // cell proliferation // inferred from electronic annotation /// 30154 // cell differentiation // non-traceable author statement /// 7275 // development // inferred from electronic annotation /// 7519 // striated muscle development // inferred from…	5634 // nucleus // inferred from sequence or structural similarity /// 5634 // nucleus // non-traceable author statement /// 5737 // cytoplasm // non-traceable author statement /// 5634 // nucleus // inferred from electronic annotation /// 5634 // nucleus // inferred from sequence similarity	IPR001781 // Zn-binding protein, LIM // 5.1E-18 /// IPR001781 // Zn-binding protein, LIM // 5.0E-12 /// IPR001781 // Zn-binding protein, LIM // 7.2E-8 /// IPR001781 // Zn-binding protein, LIM // 2.2E-7 /// IPR001781 // Zn-binding protein, LIM // 1.2E-8
143782_at	1.97668	0.00205638	0.207106	FBgn0015037	CG10842	Cyp4p1	Cytochrome P450-4p1	45524	4497 // monooxygenase activity // inferred from electronic annotation /// 16491 // oxidoreductase activity // inferred from electronic annotation /// 5515 // protein binding // inferred from physical interaction /// 5506 // iron ion binding // inferred from electronic annotation /// 20037 // heme binding // inferred from electronic annotation /// 46872 // metal ion binding // inferred from electr…	6118 // electron transport // inferred from electronic annotation /// 8202 // steroid metabolism // inferred from electronic annotation	5792 // microsome // non-traceable author statement /// 16020 // membrane // non-traceable author statement /// 5783 // endoplasmic reticulum // inferred from electronic annotation /// 5792 // microsome // inferred from electronic annotation /// 16020 // membrane // inferred from electronic annotation	IPR001128 // Cytochrome P450 // 7.7E-79
143784_at	1.41501	0.00630324	0.11666	FBgn0015221	CG1469	Fer2LCH	Ferritin 2 light chain homologue	44965	8198 // ferrous iron binding // inferred from direct assay /// 8199 // ferric iron binding // inferred from electronic annotation	6879 // iron ion homeostasis // inferred from direct assay /// 6879 // iron ion homeostasis // inferred from electronic annotation	8043 // ferritin complex // inferred from direct assay	---
143786_at	1.44335	0.00552207	0.122283	FBgn0015234	CG8522	HLH106	Helix loop helix protein 106	40155	3700 // transcription factor activity // inferred from sequence or structural similarity /// 3700 // transcription factor activity // non-traceable author statement /// 30528 // transcription regulator activity // inferred from electronic annotation /// 3700 // transcription factor activity // inferred from sequence similarity	6366 // transcription from RNA polymerase II promoter // inferred from electronic annotation /// 6629 // lipid metabolism // inferred from electronic annotation /// 6633 // fatty acid biosynthesis // non-traceable author statement /// 42304 // regulation of fatty acid biosynthesis // traceable author statement /// 45941 // positive regulation of transcription // traceable author statement /// 727…	5634 // nucleus // inferred from sequence or structural similarity /// 5634 // nucleus // non-traceable author statement /// 5634 // nucleus // traceable author statement /// 5634 // nucleus // inferred from electronic annotation /// 5634 // nucleus // inferred from sequence similarity	IPR001092 // Basic helix-loop-helix dimerization domain bHLH // 1.9E-14
143790_at	1.73428	0.00579421	0.211078	FBgn0015286	CG2849	Rala	Ras-related protein	31332	3924 // GTPase activity // inferred from sequence or structural similarity /// 3924 // GTPase activity // non-traceable author statement /// 5525 // GTP binding // inferred from electronic annotation /// 5515 // protein binding // inferred from physical interaction /// 166 // nucleotide binding // inferred from electronic annotation /// 3924 // GTPase activity // inferred from sequence similarity	6886 // intracellular protein transport // inferred from electronic annotation /// 6898 // receptor mediated endocytosis // inferred from electronic annotation /// 7186 // G-protein coupled receptor protein signaling pathway // inferred from electronic annotation /// 7264 // small GTPase mediated signal transduction // inferred from electronic annotation /// 7268 // synaptic transmission // infer…	5622 // intracellular // inferred from electronic annotation /// 16020 // membrane // inferred from electronic annotation	IPR001806 // Ras GTPase superfamily // 1.7E-86 /// IPR001806 // Ras GTPase superfamily // 1.3E-85
143828_at	1.77401	0.00961325	0.249917	FBgn0015589	CG1451	Apc	APC-like	44642	5200 // structural constituent of cytoskeleton // inferred from electronic annotation /// 8013 // beta-catenin binding // inferred from direct assay /// 8017 // microtubule binding // inferred from sequence or structural similarity /// 5488 // binding // inferred from electronic annotation /// 5515 // protein binding // inferred from electronic annotation /// 8017 // microtubule binding // inferr…	74 // regulation of progression through cell cycle // inferred from electronic annotation /// 6915 // apoptosis // inferred from electronic annotation /// 7017 // microtubule-based process // inferred from sequence or structural similarity /// 7155 // cell adhesion // inferred from electronic annotation /// 7163 // establishment and/or maintenance of cell polarity // non-traceable author statemen…	5875 // microtubule associated complex // inferred from sequence or structural similarity /// 16327 // apicolateral plasma membrane // traceable author statement /// 5875 // microtubule associated complex // inferred from sequence similarity	IPR009223 // APC cysteine-rich // 1.2E-9 /// IPR009223 // APC cysteine-rich // 1.3E-9 /// IPR009223 // APC cysteine-rich // 1.6E-9 /// IPR009223 // APC cysteine-rich // 3.0E-9 /// IPR009223 // APC cysteine-rich // 1.7E-9 /// IPR009223 // APC cysteine-rich // 1.1E-9 /// IPR009240 // APC 15 residue // 4.6E-7 /// IPR009240 // APC 15 residue // 4.4E-7 /// IPR000225 // Armadillo // 1.6E-7 /// IPR00022…
143830_at	1.66355	0.00286593	0.158898	FBgn0015614	CG11217	CanB2	Calcineurin B2	46456	4723 // calcium-dependent protein serine/threonine phosphatase activity // non-traceable author statement /// 5509 // calcium ion binding // inferred from sequence or structural similarity /// 5509 // calcium ion binding // non-traceable author statement /// 5516 // calmodulin binding // inferred from sequence or structural similarity /// 5516 // calmodulin binding // non-traceable author stateme…	6470 // protein amino acid dephosphorylation // inferred from sequence or structural similarity /// 6470 // protein amino acid dephosphorylation // non-traceable author statement /// 7269 // neurotransmitter secretion // non-traceable author statement /// 16192 // vesicle-mediated transport // non-traceable author statement /// 19722 // calcium-mediated signaling // inferred from electronic annot…	5955 // calcineurin complex // inferred from sequence or structural similarity /// 5955 // calcineurin complex // non-traceable author statement /// 8021 // synaptic vesicle // non-traceable author statement /// 5955 // calcineurin complex // inferred from sequence similarity	IPR002048 // Calcium-binding EF-hand // 7.4E-4 /// IPR002048 // Calcium-binding EF-hand // 1.1E-6 /// IPR002048 // Calcium-binding EF-hand // 1.1E-6 /// IPR002048 // Calcium-binding EF-hand // 5.0E-6
143837_at	1.57642	0.00314469	0.139119	FBgn0015754	CG8440	Lis-1	Lissencephaly-1	36791	5200 // structural constituent of cytoskeleton // inferred from electronic annotation /// 30234 // enzyme regulator activity // inferred from sequence or structural similarity /// 42623 // ATPase activity, coupled // inferred from sequence or structural similarity /// 45502 // dynein binding // non-traceable author statement /// 45502 // dynein binding // inferred from sequence or structural simi…	6928 // cell motility // inferred from electronic annotation /// 7018 // microtubule-based movement // inferred from sequence or structural similarity /// 7067 // mitosis // inferred from electronic annotation /// 7097 // nuclear migration // traceable author statement /// 7294 // oocyte fate determination (sensu Insecta) // inferred from mutant phenotype /// 7398 // ectoderm development // infer…	30286 // dynein complex // inferred from sequence or structural similarity /// 30424 // axon // inferred from direct assay /// 30425 // dendrite // inferred from direct assay /// 43025 // cell soma // inferred from direct assay /// 5856 // cytoskeleton // inferred from electronic annotation /// 5874 // microtubule // inferred from electronic annotation /// 30286 // dynein complex // inferred from…	IPR001680 // G-protein beta WD-40 repeat // 4.7E-8 /// IPR001680 // G-protein beta WD-40 repeat // 3.0E-11 /// IPR001680 // G-protein beta WD-40 repeat // 1.1E-13 /// IPR001680 // G-protein beta WD-40 repeat // 2.5E-8 /// IPR001680 // G-protein beta WD-40 repeat // 1.3E-17 /// IPR001680 // G-protein beta WD-40 repeat // 6.5E-16 /// IPR001680 // G-protein beta WD-40 repeat // 9.6E-12
143861_at	1.39468	0.00788008	0.117785	FBgn0015933	CG2146	didum	dilute class unconventional myosin	35680	3774 // motor activity // inferred from sequence or structural similarity /// 3779 // actin binding // inferred from sequence or structural similarity /// 5200 // structural constituent of cytoskeleton // inferred from electronic annotation /// 5516 // calmodulin binding // inferred from sequence or structural similarity /// 5524 // ATP binding // inferred from electronic annotation /// 8092 // c…	6403 // RNA localization // inferred from electronic annotation /// 6886 // intracellular protein transport // inferred from electronic annotation /// 16192 // vesicle-mediated transport // inferred from electronic annotation	16459 // myosin // inferred from sequence or structural similarity /// 16459 // myosin // inferred from electronic annotation /// 16459 // myosin // inferred from sequence similarity	IPR002710 // Dilute (DIL) domain // 9.7E-48 /// IPR001609 // Myosin head (motor domain) // 1.0E-126 /// IPR000048 // IQ calmodulin-binding region // 3.3E-5 /// IPR000048 // IQ calmodulin-binding region // 1.3E-5 /// IPR001609 // Myosin head (motor domain) // 1.0E-126 /// IPR000048 // IQ calmodulin-binding region // 3.3E-5 /// IPR000048 // IQ calmodulin-binding region // 1.3E-5 /// IPR002710 // Di…
143865_at	1.40303	0.00791087	0.121369	FBgn0016038	CG17828	mod(r)	modifier of rudimentary	31006	---	---	---	IPR009851 // Modifier of rudimentary (Mod // 1.8E-92 /// IPR009851 // Modifier of rudimentary (Mod // 2.3E-85
143879_at	1.5969	0.00487106	0.165443	FBgn0016700	CG3320	Rab1	Rab-protein 1	42524	3677 // DNA binding // inferred from electronic annotation /// 3924 // GTPase activity // inferred from sequence or structural similarity /// 5525 // GTP binding // inferred from electronic annotation /// 5524 // ATP binding // inferred from electronic annotation /// 8134 // transcription factor binding // inferred from electronic annotation /// 3924 // GTPase activity // inferred from sequence s…	160 // two-component signal transduction system (phosphorelay) // inferred from electronic annotation /// 6355 // regulation of transcription, DNA-dependent // inferred from electronic annotation /// 6886 // intracellular protein transport // inferred from electronic annotation /// 6888 // ER to Golgi vesicle-mediated transport // traceable author statement /// 6897 // endocytosis // inferred fro…	5622 // intracellular // inferred from electronic annotation	IPR001806 // Ras GTPase superfamily // 2.6E-103 /// IPR001806 // Ras GTPase superfamily // 4.3E-81
143892_at	1.36329	0.00732499	0.102261	FBgn0017545	CG2168	RpS3A	Ribosomal protein S3A	43768	3676 // nucleic acid binding // inferred from electronic annotation /// 3735 // structural constituent of ribosome // inferred from sequence or structural similarity /// 3735 // structural constituent of ribosome // non-traceable author statement /// 5515 // protein binding // inferred from physical interaction /// 3735 // structural constituent of ribosome // inferred from electronic annotation …	6412 // protein biosynthesis // inferred from sequence or structural similarity /// 6412 // protein biosynthesis // non-traceable author statement /// 9993 // oogenesis (sensu Insecta) // non-traceable author statement /// 6412 // protein biosynthesis // inferred from electronic annotation /// 7275 // development // inferred from electronic annotation /// 30154 // cell differentiation // inferred…	5830 // cytosolic ribosome (sensu Eukaryota) // non-traceable author statement /// 5843 // cytosolic small ribosomal subunit (sensu Eukaryota) // inferred from sequence or structural similarity /// 5843 // cytosolic small ribosomal subunit (sensu Eukaryota) // non-traceable author statement /// 5622 // intracellular // inferred from electronic annotation /// 5840 // ribosome // inferred from elec…	IPR001593 // Ribosomal protein S3Ae // 1.0E-126 /// IPR001593 // Ribosomal protein S3Ae // 9.3E-107 /// IPR001593 // Ribosomal protein S3Ae // 3.8E-76
143899_at	1.49818	0.00713214	0.151438	FBgn0019624	CG14724	CoVa	Cytochrome c oxidase subunit Va	41432	4129 // cytochrome-c oxidase activity // inferred from sequence or structural similarity /// 4129 // cytochrome-c oxidase activity // non-traceable author statement /// 5515 // protein binding // inferred from physical interaction /// 4129 // cytochrome-c oxidase activity // inferred from electronic annotation /// 5506 // iron ion binding // inferred from electronic annotation /// 16491 // oxidor…	6118 // electron transport // non-traceable author statement /// 6123 // mitochondrial electron transport, cytochrome c to oxygen // inferred from sequence or structural similarity /// 6118 // electron transport // inferred from electronic annotation /// 6123 // mitochondrial electron transport, cytochrome c to oxygen // inferred from sequence similarity	5743 // mitochondrial inner membrane // non-traceable author statement /// 5751 // respiratory chain complex IV (sensu Eukaryota) // inferred from sequence or structural similarity /// 5751 // respiratory chain complex IV (sensu Eukaryota) // non-traceable author statement /// 5739 // mitochondrion // inferred from electronic annotation /// 16020 // membrane // inferred from electronic annotation…	IPR003204 // Cytochrome c oxidase, subunit Va // 2.3E-100
143955_at	1.86677	0.00631935	0.248721	FBgn0053521	CG33521	CG33521	CG33521	3346141	8270 // zinc ion binding // inferred from electronic annotation /// 46872 // metal ion binding // inferred from electronic annotation	---	---	IPR001781 // Zn-binding protein, LIM // 2.2E-7 /// IPR001781 // Zn-binding protein, LIM // 2.2E-7
143994_at	1.29133	0.00920636	0.0765033	FBgn0023518	CG3848	trr	trithorax-related	31149	3677 // DNA binding // non-traceable author statement /// 3713 // transcription coactivator activity // inferred from genetic interaction /// 5102 // receptor binding // inferred from physical interaction /// 30528 // transcription regulator activity // inferred from electronic annotation /// 42054 // histone methyltransferase activity // non-traceable author statement /// 42800 // histone lysine…	6357 // regulation of transcription from RNA polymerase II promoter // inferred from electronic annotation /// 6367 // transcription initiation from RNA polymerase II promoter // inferred from electronic annotation /// 7224 // smoothened signaling pathway // non-traceable author statement /// 7456 // eye development (sensu Endopterygota) // inferred from mutant phenotype /// 7456 // eye developme…	5634 // nucleus // inferred from direct assay /// 5634 // nucleus // non-traceable author statement /// 5700 // polytene chromosome // inferred from direct assay /// 5634 // nucleus // inferred from electronic annotation	IPR003889 // FY-rich domain, C-terminal // 2.8E-37 /// IPR003888 // FY-rich domain, N-terminal // 1.1E-21 /// IPR001214 // Nuclear protein SET // 1.7E-52 /// IPR003889 // FY-rich domain, C-terminal // 2.8E-37 /// IPR003888 // FY-rich domain, N-terminal // 1.1E-21 /// IPR001214 // Nuclear protein SET // 1.7E-52
144029_at	1.38334	0.00850448	0.116205	FBgn0024912	CG1303	agt	O-6-alkylguanine-DNA alkyltransferase	40816	3676 // nucleic acid binding // inferred from electronic annotation /// 3908 // methylated-DNA-[protein]-cysteine S-methyltransferase activity // inferred from direct assay /// 3908 // methylated-DNA-[protein]-cysteine S-methyltransferase activity // inferred from sequence or structural similarity /// 3908 // methylated-DNA-[protein]-cysteine S-methyltransferase activity // non-traceable author s…	6259 // DNA metabolism // inferred from electronic annotation /// 6281 // DNA repair // inferred from electronic annotation /// 6307 // DNA dealkylation // inferred from direct assay	---	IPR001497 // Methylated-DNA-[protein]-cysteine S-methyltransferase // 2.2E-31
144068_at	1.57797	0.00851233	0.185609	FBgn0025583	CG18106	IM2	Immune induced molecule 2	49802	---	6952 // defense response // inferred from direct assay /// 6952 // defense response // non-traceable author statement /// 6955 // immune response // inferred from electronic annotation /// 45087 // innate immune response // inferred from electronic annotation	5576 // extracellular region // inferred from direct assay /// 5576 // extracellular region // non-traceable author statement	---
144094_at	1.34881	0.00540668	0.0848205	FBgn0025800	CG2262	Smox	Smad on X	31738	5072 // transforming growth factor beta receptor, cytoplasmic mediator activity // inferred from sequence or structural similarity /// 30528 // transcription regulator activity // inferred from electronic annotation /// 5515 // protein binding // inferred from physical interaction /// 5072 // transforming growth factor beta receptor, cytoplasmic mediator activity // inferred from sequence similar…	6357 // regulation of transcription from RNA polymerase II promoter // inferred from electronic annotation /// 7178 // transmembrane receptor protein serine/threonine kinase signaling pathway // inferred from electronic annotation /// 7242 // intracellular signaling cascade // inferred from electronic annotation /// 7267 // cell-cell signaling // inferred from electronic annotation /// 7476 // wi…	5622 // intracellular // inferred from electronic annotation	IPR003619 // Dwarfin protein, domain A // 2.0E-56 /// IPR001132 // Dwarfin protein // 2.2E-122
144146_at	1.48212	0.00878763	0.155006	FBgn0026439	CG3747	Eaat1	Excitatory amino acid transporter 1	34251	5313 // L-glutamate transporter activity // inferred from direct assay /// 8324 // cation transporter activity // inferred from electronic annotation /// 15501 // glutamate:sodium symporter activity // inferred from sequence or structural similarity /// 15501 // glutamate:sodium symporter activity // non-traceable author statement /// 17153 // sodium:dicarboxylate symporter activity // inferred f…	6520 // amino acid metabolism // inferred from electronic annotation /// 6812 // cation transport // inferred from electronic annotation /// 6835 // dicarboxylic acid transport // inferred from electronic annotation /// 6865 // amino acid transport // inferred from electronic annotation	5886 // plasma membrane // inferred from sequence or structural similarity /// 16020 // membrane // inferred from electronic annotation /// 5886 // plasma membrane // inferred from sequence similarity	IPR001991 // Sodium:dicarboxylate symporter // 1.0E-126
144150_at	1.37029	0.0095357	0.115199	FBgn0026619	CG8766	tafazzin	tafazzin	36405	8415 // acyltransferase activity // inferred from electronic annotation /// 5515 // protein binding // inferred from physical interaction	8152 // metabolism // inferred from electronic annotation	16020 // membrane // inferred from electronic annotation /// 16021 // integral to membrane // inferred from electronic annotation /// 16021 // integral to membrane // non-traceable author statement	IPR002123 // Phospholipid/glycerol acyltransferase // 4.0E-16 /// IPR002123 // Phospholipid/glycerol acyltransferase // 4.0E-16 /// IPR002123 // Phospholipid/glycerol acyltransferase // 4.0E-16
144151_at	1.92013	0.00361335	0.227346	FBgn0026630	CG9655	nes	nessy	40093	---	---	5886 // plasma membrane // non-traceable author statement	IPR004299 // Membrane bound O-acyl transferase, MBOAT // 1.0E-84
144169_at	1.44583	0.00784971	0.137067	FBgn0027052	CG5203	CHIP	CHIP	34433	4842 // ubiquitin-protein ligase activity // inferred from direct assay /// 5515 // protein binding // inferred from physical interaction /// 4842 // ubiquitin-protein ligase activity // inferred from electronic annotation /// 5488 // binding // inferred from electronic annotation /// 16874 // ligase activity // inferred from electronic annotation	6457 // protein folding // inferred from electronic annotation /// 16567 // protein ubiquitination // inferred from electronic annotation /// 19538 // protein metabolism // inferred from electronic annotation	151 // ubiquitin ligase complex // inferred from electronic annotation	IPR001440 // TPR repeat // 9.3E-7 /// IPR001440 // TPR repeat // 0.062 /// IPR001440 // TPR repeat // 9.6E-4 /// IPR003613 // Zn-finger, modified RING // 2.2E-55
144194_at	1.42382	0.00451125	0.106574	FBgn0027836	CG5729	Dgp-1	Dgp-1	37080	5525 // GTP binding // inferred from sequence or structural similarity /// 16818 // hydrolase activity, acting on acid anhydrides, in phosphorus-containing anhydrides // inferred from electronic annotation /// 5525 // GTP binding // inferred from electronic annotation /// 5525 // GTP binding // inferred from sequence similarity	6412 // protein biosynthesis // inferred from electronic annotation	---	IPR004161 // Elongation factor Tu, domain 2 // 1.2E-11 /// IPR000795 // Protein synthesis factor, GTP-binding // 6.1E-13 /// IPR004160 // Elongation factor Tu, C-terminal // 7.7E-20
144227_at	1.38113	0.00564094	0.0995598	FBgn0028526	CG15293	CG15293	CG15293	34828	---	---	---	---
144311_at	1.71333	0.00235434	0.162968	FBgn0041713	CG4182	yellow-c	yellow-c	34879	5515 // protein binding // inferred from physical interaction	---	---	IPR003534 // Major royal jelly protein // 1.0E-126
144335_at	1.8081	0.00573235	0.229059	FBgn0028967	CG8947	26-29-p	26-29kD-proteinase	39547	4216 // cathepsin K activity // inferred from sequence or structural similarity /// 4197 // cysteine-type endopeptidase activity // inferred from electronic annotation /// 8233 // peptidase activity // inferred from electronic annotation /// 8234 // cysteine-type peptidase activity // inferred from electronic annotation /// 16787 // hydrolase activity // inferred from electronic annotation /// 42…	6508 // proteolysis // inferred from electronic annotation	---	IPR000668 // Peptidase C1A, papain // 4.4E-108
144460_at	1.36892	0.00667068	0.101166	FBgn0029689	CG6428	CG6428	CG6428	31351	4067 // asparaginase activity // inferred from electronic annotation /// 4622 // lysophospholipase activity // inferred from sequence or structural similarity /// 5515 // protein binding // inferred from physical interaction /// 4622 // lysophospholipase activity // inferred from sequence similarity	9063 // amino acid catabolism // inferred from electronic annotation /// 6520 // amino acid metabolism // inferred from electronic annotation	---	IPR006034 // Asparaginase/glutaminase // 1.2E-53 /// IPR002110 // Ankyrin // 3.8E-11 /// IPR002110 // Ankyrin // 2.1E-4 /// IPR002110 // Ankyrin // 2.7E-5 /// IPR002110 // Ankyrin // 24.0
144471_at	1.58379	0.00571682	0.168598	FBgn0029700	CG15576	CG15576	CG15576	31369	---	---	---	---
144491_at	1.98503	0.00563769	0.269074	FBgn0029725	CG2871	CG2871	CG2871	31411	---	---	---	---
144514_at	1.74181	0.00905932	0.237493	FBgn0029752	CG3315	TrxT	Thioredoxin T	31443	16491 // oxidoreductase activity // non-traceable author statement /// 30508 // thiol-disulfide exchange intermediate activity // inferred from sequence or structural similarity /// 30508 // thiol-disulfide exchange intermediate activity // non-traceable author statement /// 30508 // thiol-disulfide exchange intermediate activity // inferred from sequence similarity	6118 // electron transport // non-traceable author statement /// 6457 // protein folding // inferred from electronic annotation /// 6790 // sulfur metabolism // inferred from electronic annotation /// 6118 // electron transport // inferred from electronic annotation /// 6810 // transport // inferred from electronic annotation	806 // Y chromosome // inferred from direct assay /// 5634 // nucleus // non-traceable author statement /// 5634 // nucleus // inferred from electronic annotation	IPR006662 // Thioredoxin type domain // 2.5E-41
144549_at	1.45733	0.00472481	0.120652	FBgn0029804	CG3097	CG3097	CG3097	31503	4182 // carboxypeptidase A activity // inferred from sequence or structural similarity /// 4182 // carboxypeptidase A activity // inferred from electronic annotation /// 4182 // carboxypeptidase A activity // inferred from sequence similarity	6508 // proteolysis // inferred from electronic annotation	---	IPR000834 // Peptidase M14, carboxypeptidase A // 1.6E-80
144561_at	1.44495	0.00492549	0.118476	FBgn0029823	CG3011	CG3011	CG3011	31524	4372 // glycine hydroxymethyltransferase activity // inferred from sequence or structural similarity /// 5515 // protein binding // inferred from physical interaction /// 4372 // glycine hydroxymethyltransferase activity // inferred from electronic annotation /// 4372 // glycine hydroxymethyltransferase activity // inferred from sequence similarity	6139 // nucleobase, nucleoside, nucleotide and nucleic acid metabolism // inferred from electronic annotation /// 6544 // glycine metabolism // inferred from electronic annotation /// 6564 // L-serine biosynthesis // inferred from sequence or structural similarity /// 6563 // L-serine metabolism // inferred from electronic annotation /// 6564 // L-serine biosynthesis // inferred from sequence sim…	5739 // mitochondrion // inferred from sequence or structural similarity /// 5739 // mitochondrion // inferred from sequence similarity	IPR001085 // Glycine hydroxymethyltransferase // 1.0E-126
144709_at	1.76018	0.0075118	0.231869	FBgn0030056	CG11284	CG11284	CG11284	31804	4089 // carbonate dehydratase activity // inferred from sequence or structural similarity /// 8270 // zinc ion binding // inferred from electronic annotation /// 5515 // protein binding // inferred from physical interaction /// 4089 // carbonate dehydratase activity // inferred from electronic annotation /// 4089 // carbonate dehydratase activity // inferred from sequence similarity	6730 // one-carbon compound metabolism // inferred from electronic annotation	---	IPR001148 // Carbonic anhydrase, eukaryotic // 9.3E-51
144766_at	1.61307	0.00461657	0.166557	FBgn0030151	CG1354	CG1354	CG1354	31914	5525 // GTP binding // inferred from sequence or structural similarity /// 16818 // hydrolase activity, acting on acid anhydrides, in phosphorus-containing anhydrides // inferred from electronic annotation /// 5525 // GTP binding // inferred from electronic annotation /// 5525 // GTP binding // inferred from sequence similarity	---	5622 // intracellular // inferred from electronic annotation	IPR004396 // Conserved hypothetical protein 92 // 1.0E-126 /// IPR004396 // Conserved hypothetical protein 92 // 1.0E-126
144792_at	2.47256	0.00103699	0.242636	FBgn0030191	CG15306	CG15306	CG15306	31961	5102 // receptor binding // inferred from electronic annotation	74 // regulation of progression through cell cycle // inferred from electronic annotation /// 7049 // cell cycle // inferred from electronic annotation	---	IPR001715 // Calponin-like actin-binding // 8.1E-14
144830_at	1.54965	0.00284054	0.128573	FBgn0003321	CG1664	sbr	small bristles	43944	3729 // mRNA binding // inferred from electronic annotation /// 8565 // protein transporter activity // inferred from electronic annotation /// 5515 // protein binding // inferred from physical interaction /// 5215 // transporter activity // inferred from electronic annotation /// 3723 // RNA binding // inferred from electronic annotation	6406 // mRNA export from nucleus // non-traceable author statement /// 6406 // mRNA export from nucleus // traceable author statement /// 6606 // protein import into nucleus // inferred from electronic annotation /// 7616 // long-term memory // non-traceable author statement /// 16973 // poly(A)+ mRNA export from nucleus // inferred from mutant phenotype /// 30534 // adult behavior // non-traceab…	5635 // nuclear envelope // inferred from direct assay /// 5654 // nucleoplasm // inferred from direct assay /// 5654 // nucleoplasm // non-traceable author statement /// 16020 // membrane // inferred from electronic annotation /// 16021 // integral to membrane // inferred from electronic annotation /// 5622 // intracellular // inferred from electronic annotation /// 5634 // nucleus // inferred f…	IPR005637 // TAP C-terminal domain // 3.4E-38
144862_at	1.31508	0.00790554	0.0830494	FBgn0030286	CG1657	CG1657	CG1657	32070	5351 // sugar porter activity // inferred from electronic annotation /// 17112 // Rab guanyl-nucleotide exchange factor activity // inferred from sequence or structural similarity /// 17112 // Rab guanyl-nucleotide exchange factor activity // inferred from sequence similarity	6810 // transport // inferred from electronic annotation /// 9401 // phosphoenolpyruvate-dependent sugar phosphotransferase system // inferred from electronic annotation	---	IPR003123 // Vacuolar sorting protein 9 // 1.6E-58 /// IPR001936 // Ras GTPase-activating protein // 6.2E-6
144927_s_at	1.73899	0.00822704	0.231278	---	---	---	---	---	---	---	---	---
144943_at	1.38949	0.00648982	0.108402	FBgn0030396	CG2556	CG2556	CG2556	32201	---	---	---	---
144970_at	1.45694	0.00919109	0.147795	FBgn0030432	CG4404	CG4404	CG4404	32241	3677 // DNA binding // inferred from electronic annotation	---	---	IPR004210 // BESS motif // 2.5E-17
144998_at	1.74371	0.00472481	0.202648	FBgn0030469	CG15745	CG15745	CG15745	32283	---	---	---	---
145187_at	1.46928	0.00631075	0.136224	FBgn0030752	CG9947	CG9947	CG9947	32615	---	74 // regulation of progression through cell cycle // inferred from electronic annotation /// 7049 // cell cycle // inferred from electronic annotation	16020 // membrane // inferred from electronic annotation	IPR005045 // Eukaryotic protein of unknown function DUF284 // 1.0E-126
145307_at	1.94458	0.00132168	0.177121	FBgn0030929	CG15043	CG15043	CG15043	32835	---	---	---	---
145327_s_at	1.88182	0.00834771	0.269831	FBgn0030958 /// FBgn0030955	CG6891 /// CG6900	CG6900 /// CG6891	CG6900 /// CG6891	32865 /// 32868	3779 // actin binding // inferred from electronic annotation	---	5622 // intracellular // inferred from electronic annotation	IPR002108 // Actin-binding, cofilin/tropomyosin type // 6.2E-12 /// IPR002108 // Actin-binding, cofilin/tropomyosin type // 6.2E-12 /// IPR002108 // Actin-binding, cofilin/tropomyosin type // 2.9E-5
145346_at	1.57454	0.00407528	0.149592	FBgn0030985	CG15883	Obp18a	Odorant-binding protein 18a	32897	5549 // odorant binding // inferred from sequence or structural similarity /// 5549 // odorant binding // inferred from electronic annotation /// 5549 // odorant binding // inferred from sequence similarity	7606 // sensory perception of chemical stimulus // inferred from sequence or structural similarity /// 6810 // transport // inferred from electronic annotation /// 7606 // sensory perception of chemical stimulus // inferred from sequence similarity	---	---
145464_at	1.68307	0.00390381	0.177412	FBgn0031163	CG14579	CG14579	CG14579	33096	5515 // protein binding // inferred from physical interaction	---	---	---
145511_at	1.60873	0.00989806	0.20257	FBgn0025683	CG3164	CG3164	CG3164	33171	166 // nucleotide binding // inferred from electronic annotation /// 5215 // transporter activity // inferred from sequence or structural similarity /// 5524 // ATP binding // inferred from electronic annotation /// 42626 // ATPase activity, coupled to transmembrane movement of substances // inferred from sequence or structural similarity /// 16887 // ATPase activity // inferred from electronic a…	6629 // lipid metabolism // inferred from electronic annotation /// 6869 // lipid transport // inferred from electronic annotation	43190 // ATP-binding cassette (ABC) transporter complex // inferred from sequence or structural similarity /// 43190 // ATP-binding cassette (ABC) transporter complex // inferred from sequence similarity	IPR003439 // ABC transporter // 3.1E-37 /// IPR003439 // ABC transporter // 1.4E-18 /// IPR003439 // ABC transporter // 3.1E-37
145607_at	1.40921	0.00638201	0.114981	FBgn0031372	CG7295	CG7295	CG7295	33365	---	---	---	---
145648_at	1.51182	0.00892082	0.16605	FBgn0041337	CG18559	Cyp309a2	Cyp309a2	33439	4497 // monooxygenase activity // inferred from electronic annotation /// 16491 // oxidoreductase activity // inferred from electronic annotation /// 5506 // iron ion binding // inferred from electronic annotation /// 20037 // heme binding // inferred from electronic annotation /// 46872 // metal ion binding // inferred from electronic annotation	6118 // electron transport // inferred from electronic annotation /// 8202 // steroid metabolism // inferred from electronic annotation	5792 // microsome // non-traceable author statement /// 16020 // membrane // non-traceable author statement /// 5783 // endoplasmic reticulum // inferred from electronic annotation /// 5792 // microsome // inferred from electronic annotation /// 16020 // membrane // inferred from electronic annotation	IPR001128 // Cytochrome P450 // 4.8E-48
145664_at	1.97069	0.00205638	0.208211	FBgn0031453	CG9894	CG9894	CG9894	33462	---	---	5634 // nucleus // inferred from direct assay	---
145681_at	1.85381	0.00774176	0.257936	FBgn0051694	CG31694	CG31694	CG31694	33489	5102 // receptor binding // inferred from electronic annotation /// 16787 // hydrolase activity // inferred from electronic annotation /// 16799 // hydrolase activity, hydrolyzing N-glycosyl compounds // inferred from electronic annotation	7275 // development // inferred from electronic annotation /// 7398 // ectoderm development // inferred from electronic annotation /// 7399 // nervous system development // inferred from electronic annotation	---	IPR006921 // Interferon-related protein conserved region // 1.4E-16 /// IPR007701 // Interferon-related developmental regulator // 1.0E-126
145684_at	1.57427	0.00443334	0.153241	FBgn0031489	CG17224	CG17224	CG17224	33510	4850 // uridine phosphorylase activity // inferred from sequence or structural similarity /// 3824 // catalytic activity // inferred from electronic annotation /// 4850 // uridine phosphorylase activity // inferred from electronic annotation /// 4850 // uridine phosphorylase activity // inferred from sequence similarity	6206 // pyrimidine base metabolism // inferred from electronic annotation /// 9116 // nucleoside metabolism // inferred from electronic annotation /// 9166 // nucleotide catabolism // inferred from electronic annotation	5737 // cytoplasm // inferred from electronic annotation	---
145717_at	1.68455	0.00737533	0.210322	FBgn0031545	CG3213	CG3213	CG3213	33574	3735 // structural constituent of ribosome // inferred from electronic annotation	6412 // protein biosynthesis // inferred from electronic annotation	5622 // intracellular // inferred from electronic annotation /// 5840 // ribosome // inferred from electronic annotation	---
145779_at	1.40415	0.00516213	0.105819	FBgn0031629	CG3244	CG3244	CG3244	33678	5529 // sugar binding // inferred from electronic annotation	---	---	---
145825_at	1.43772	0.00956313	0.142372	FBgn0031710	CG7371	CG7371	CG7371	33774	---	---	---	IPR007258 // Vps52/Sac2 // 1.0E-126
145838_at	1.69432	0.00233718	0.158153	FBgn0031728	CG7235	CG7235	CG7235	33796	5524 // ATP binding // inferred from electronic annotation /// 42623 // ATPase activity, coupled // non-traceable author statement /// 51082 // unfolded protein binding // inferred from electronic annotation /// 5515 // protein binding // inferred from physical interaction /// 166 // nucleotide binding // inferred from electronic annotation /// 4672 // protein kinase activity // inferred from ele…	6457 // protein folding // inferred from sequence or structural similarity /// 6458 // 'de novo' protein folding // inferred from sequence or structural similarity /// 6626 // protein targeting to mitochondrion // inferred from sequence or structural similarity /// 6950 // response to stress // non-traceable author statement /// 42026 // protein refolding // non-traceable author statement /// 910…	5739 // mitochondrion // inferred from sequence or structural similarity /// 5759 // mitochondrial matrix // inferred from sequence or structural similarity /// 5759 // mitochondrial matrix // non-traceable author statement /// 5739 // mitochondrion // inferred from electronic annotation /// 5739 // mitochondrion // inferred from sequence similarity /// 5759 // mitochondrial matrix // inferred fr…	IPR002423 // Chaperonin Cpn60/TCP-1 // 1.0E-126
145970_at	1.67431	0.0016179	0.131688	FBgn0041182	CG7052	TepII	Thiolester containing protein II	34044	4867 // serine-type endopeptidase inhibitor activity // inferred from electronic annotation /// 17114 // wide-spectrum protease inhibitor activity // inferred from sequence or structural similarity /// 4866 // endopeptidase inhibitor activity // inferred from electronic annotation /// 17114 // wide-spectrum protease inhibitor activity // inferred from sequence similarity	6961 // antibacterial humoral response (sensu Protostomia) // inferred from direct assay	---	IPR001599 // Alpha-2-macroglobulin // 1.4E-126 /// IPR001599 // Alpha-2-macroglobulin // 3.7E-15 /// IPR002890 // Alpha-2-macroglobulin, N-terminal // 4.1E-35 /// IPR002890 // Alpha-2-macroglobulin, N-terminal // 8.1E-13 /// IPR001599 // Alpha-2-macroglobulin // 1.7E-125 /// IPR001599 // Alpha-2-macroglobulin // 3.7E-15 /// IPR001599 // Alpha-2-macroglobulin // 2.3E-124 /// IPR001599 // Alpha-2-m…
145972_at	1.37396	0.00891852	0.114176	FBgn0031934	CG7075	CG7075	CG7075	34046	5328 // neurotransmitter:sodium symporter activity // inferred from electronic annotation /// 15171 // amino acid transporter activity // inferred from electronic annotation /// 15187 // glycine transporter activity // inferred from sequence or structural similarity /// 15293 // symporter activity // inferred from electronic annotation /// 15187 // glycine transporter activity // inferred from se…	6520 // amino acid metabolism // inferred from electronic annotation /// 6811 // ion transport // inferred from electronic annotation /// 6836 // neurotransmitter transport // inferred from electronic annotation /// 6858 // extracellular transport // inferred from electronic annotation /// 6865 // amino acid transport // inferred from electronic annotation /// 6810 // transport // inferred from e…	5634 // nucleus // traceable author statement /// 5887 // integral to plasma membrane // inferred from electronic annotation /// 16006 // Nebenkern // traceable author statement /// 16007 // mitochondrial derivative // traceable author statement /// 16020 // membrane // inferred from electronic annotation /// 16021 // integral to membrane // inferred from electronic annotation	IPR000175 // Sodium:neurotransmitter symporter // 1.0E-126 /// IPR000175 // Sodium:neurotransmitter symporter // 1.0E-126
145975_at	1.52983	0.00233718	0.115816	FBgn0031937	CG13795	CG13795	CG13795	34049	5215 // transporter activity // inferred from electronic annotation /// 5328 // neurotransmitter:sodium symporter activity // inferred from electronic annotation /// 15171 // amino acid transporter activity // inferred from electronic annotation /// 15293 // symporter activity // inferred from electronic annotation	6520 // amino acid metabolism // inferred from electronic annotation /// 6810 // transport // inferred from electronic annotation /// 6811 // ion transport // inferred from electronic annotation /// 6836 // neurotransmitter transport // inferred from electronic annotation /// 6858 // extracellular transport // inferred from electronic annotation /// 6865 // amino acid transport // inferred from e…	5887 // integral to plasma membrane // inferred from electronic annotation /// 16020 // membrane // inferred from electronic annotation /// 16021 // integral to membrane // inferred from electronic annotation	---
145988_at	2.15165	0.00712282	0.320649	FBgn0040099	CG7106	lectin-28C	lectin-28C	53542	5534 // galactose binding // inferred from sequence or structural similarity /// 5515 // protein binding // inferred from physical interaction /// 1584 // rhodopsin-like receptor activity // inferred from electronic annotation /// 4871 // signal transducer activity // inferred from electronic annotation /// 4872 // receptor activity // inferred from electronic annotation /// 4930 // G-protein cou…	7283 // spermatogenesis // inferred from electronic annotation /// 8594 // photoreceptor cell morphogenesis (sensu Endopterygota) // inferred from mutant phenotype /// 42052 // rhabdomere development // inferred from mutant phenotype /// 7165 // signal transduction // inferred from electronic annotation /// 7186 // G-protein coupled receptor protein signaling pathway // inferred from electronic a…	16027 // inaD signaling complex // inferred from physical interaction /// 5767 // secondary lysosome // inferred from direct assay /// 5771 // multivesicular body // inferred from direct assay /// 5791 // rough endoplasmic reticulum // inferred from direct assay /// 16023 // cytoplasmic membrane-bound vesicle // inferred from direct assay /// 16028 // rhabdomere // inferred from direct assay /// …	IPR001304 // C-type lectin // 4.8E-14 /// IPR001304 // C-type lectin // 4.8E-14
145993_at	1.64387	0.00698606	0.195771	FBgn0031962	CG18591	CG18591	CG18591	34080	31202 // RNA splicing factor activity, transesterification mechanism // inferred from sequence or structural similarity /// 5515 // protein binding // inferred from physical interaction /// 42802 // identical protein binding // inferred from physical interaction /// 3723 // RNA binding // inferred from electronic annotation /// 5515 // protein binding // inferred from electronic annotation /// 31…	245 // spliceosome assembly // inferred from sequence or structural similarity /// 398 // nuclear mRNA splicing, via spliceosome // inferred from sequence or structural similarity /// 398 // nuclear mRNA splicing, via spliceosome // inferred from electronic annotation /// 6397 // mRNA processing // inferred from electronic annotation /// 245 // spliceosome assembly // inferred from sequence simil…	5681 // spliceosome complex // inferred from sequence or structural similarity /// 5732 // small nucleolar ribonucleoprotein complex // inferred from electronic annotation /// 30532 // small nuclear ribonucleoprotein complex // inferred from sequence or structural similarity /// 5634 // nucleus // inferred from electronic annotation /// 30529 // ribonucleoprotein complex // inferred from electron…	IPR001163 // Small nuclear ribonucleoprotein (Sm protein) // 7.9E-20
146013_at	1.43523	0.00751471	0.131476	FBgn0032001	CG8360	CG8360	CG8360	34122	4126 // cytidine deaminase activity // inferred from sequence or structural similarity /// 8270 // zinc ion binding // inferred from electronic annotation /// 42802 // identical protein binding // inferred from physical interaction /// 4126 // cytidine deaminase activity // inferred from electronic annotation /// 16787 // hydrolase activity // inferred from electronic annotation /// 4126 // cytid…	6206 // pyrimidine base metabolism // inferred from electronic annotation /// 46087 // cytidine metabolism // inferred from electronic annotation	---	IPR002125 // Cytidine/deoxycytidylate deaminase, zinc-binding region // 1.3E-23
146014_at	2.17593	0.00746646	0.32943	FBgn0032002	CG8353	CG8353	CG8353	34123	4126 // cytidine deaminase activity // inferred from sequence or structural similarity /// 8270 // zinc ion binding // inferred from electronic annotation /// 4126 // cytidine deaminase activity // inferred from electronic annotation /// 16787 // hydrolase activity // inferred from electronic annotation /// 4126 // cytidine deaminase activity // inferred from sequence similarity	6206 // pyrimidine base metabolism // inferred from electronic annotation /// 46087 // cytidine metabolism // inferred from electronic annotation	---	IPR002125 // Cytidine/deoxycytidylate deaminase, zinc-binding region // 1.4E-22
146114_at	1.57258	0.00389997	0.147493	FBgn0032170	CG4658	CG4658	CG4658	34325	---	---	---	---
146134_at	1.48798	0.00869474	0.156575	FBgn0032203	CG4946	CG4946	CG4946	34372	19207 // kinase regulator activity // inferred from electronic annotation	910 // cytokinesis // inferred from electronic annotation /// 7049 // cell cycle // inferred from electronic annotation /// 7067 // mitosis // inferred from electronic annotation	---	IPR005301 // Mob1/phocein family // 6.1E-124
146137_at	1.57854	0.00253197	0.132562	FBgn0032210	CG5603	CYLD	CYLD	34380	3700 // transcription factor activity // inferred from sequence or structural similarity /// 4221 // ubiquitin thiolesterase activity // inferred from sequence or structural similarity /// 8017 // microtubule binding // inferred from sequence or structural similarity /// 3700 // transcription factor activity // inferred from sequence similarity /// 4221 // ubiquitin thiolesterase activity // infe…	---	5634 // nucleus // inferred from sequence or structural similarity /// 5634 // nucleus // inferred from sequence similarity	IPR000938 // CAP-Gly domain // 1.2E-22 /// IPR000938 // CAP-Gly domain // 1.2E-22 /// IPR000938 // CAP-Gly domain // 1.2E-22
146138_at	1.66785	0.00493263	0.185808	FBgn0032213	CG5390	CG5390	CG5390	34383	4252 // serine-type endopeptidase activity // non-traceable author statement /// 4263 // chymotrypsin activity // inferred from electronic annotation /// 4295 // trypsin activity // inferred from electronic annotation /// 4252 // serine-type endopeptidase activity // inferred from electronic annotation	6508 // proteolysis // inferred from electronic annotation	---	IPR001254 // Peptidase S1, chymotrypsin // 6.5E-61
146140_at	1.63262	0.00472481	0.173603	FBgn0032218	CG5381	CG5381	CG5381	34389	---	---	---	---
146152_at	1.65426	0.00333545	0.162276	FBgn0051716	CG31716	CG31716	CG31716	34416	3729 // mRNA binding // inferred from sequence or structural similarity /// 4842 // ubiquitin-protein ligase activity // inferred from electronic annotation /// 8270 // zinc ion binding // inferred from electronic annotation /// 16564 // transcriptional repressor activity // inferred from sequence or structural similarity /// 166 // nucleotide binding // inferred from electronic annotation /// 36…	6357 // regulation of transcription from RNA polymerase II promoter // inferred from electronic annotation /// 16481 // negative regulation of transcription // inferred from sequence or structural similarity /// 16567 // protein ubiquitination // inferred from electronic annotation /// 16481 // negative regulation of transcription // inferred from sequence similarity	151 // ubiquitin ligase complex // inferred from electronic annotation	IPR000504 // RNA-binding region RNP-1 (RNA recognition motif) // 1.7E-7
146165_at	2.23519	0.00646433	0.330653	FBgn0032264	CG6113	CG6113	CG6113	34450	4806 // triacylglycerol lipase activity // inferred from sequence or structural similarity /// 3824 // catalytic activity // inferred from electronic annotation /// 16787 // hydrolase activity // inferred from electronic annotation /// 16789 // carboxylic ester hydrolase activity // inferred from electronic annotation /// 4806 // triacylglycerol lipase activity // inferred from sequence similarity	6629 // lipid metabolism // inferred from electronic annotation /// 16042 // lipid catabolism // inferred from electronic annotation	---	IPR000073 // Alpha/beta hydrolase fold // 4.6E-18 /// IPR006693 // Ab-hydrolase associated lipase region // 2.0E-36
146170_at	1.74418	0.00559894	0.211736	FBgn0032269	CG7363	CG7363	CG7363	34455	---	---	---	---
146182_at	1.53121	0.00183276	0.103605	FBgn0032283	CG7296	CG7296	CG7296	34469	---	6817 // phosphate transport // inferred from electronic annotation	5737 // cytoplasm // inferred from electronic annotation	---
146257_at	2.07214	0.00270703	0.24202	FBgn0032382	CG14935	CG14935	CG14935	34598	4556 // alpha-amylase activity // inferred from electronic annotation /// 4558 // alpha-glucosidase activity // inferred from sequence or structural similarity /// 5215 // transporter activity // inferred from electronic annotation /// 4558 // alpha-glucosidase activity // inferred from sequence similarity	5975 // carbohydrate metabolism // inferred from electronic annotation	---	IPR006047 // Alpha amylase, catalytic domain // 3.7E-113 /// IPR006047 // Alpha amylase, catalytic domain // 3.7E-113
146306_at	1.58164	0.00828394	0.185636	FBgn0032464	CG5075	CG5075	CG5075	34695	5524 // ATP binding // inferred from electronic annotation /// 8553 // hydrogen-exporting ATPase activity, phosphorylative mechanism // inferred from sequence or structural similarity /// 46933 // hydrogen-transporting ATP synthase activity, rotational mechanism // inferred from electronic annotation /// 46961 // hydrogen-transporting ATPase activity, rotational mechanism // inferred from electro…	6144 // purine base metabolism // inferred from electronic annotation /// 6754 // ATP biosynthesis // inferred from electronic annotation /// 6812 // cation transport // inferred from electronic annotation /// 15986 // ATP synthesis coupled proton transport // inferred from electronic annotation /// 6810 // transport // inferred from electronic annotation /// 6811 // ion transport // inferred fro…	221 // hydrogen-transporting ATPase V1 domain // inferred from sequence or structural similarity /// 16469 // proton-transporting two-sector ATPase complex // inferred from electronic annotation /// 221 // hydrogen-transporting ATPase V1 domain // inferred from sequence similarity	IPR004100 // H+-transporting two-sector ATPase, alpha/beta subunit, N-terminal // 1.1E-21 /// IPR000194 // H+-transporting two-sector ATPase, alpha/beta subunit, central region // 5.9E-85 /// IPR000793 // H+-transporting two-sector ATPase, alpha/beta subunit, C-terminal // 2.1E-48
146436_at	1.53304	0.00819745	0.169202	FBgn0032682	CG10176	CG10176	CG10176	35103	---	---	---	---
146444_at	1.67015	0.00233718	0.151627	FBgn0051751	CG31751	CG31751	CG31751	35118	16301 // kinase activity // inferred from electronic annotation /// 16740 // transferase activity // inferred from electronic annotation	---	---	---
146485_at	1.46974	0.00443137	0.121086	FBgn0032768	CG17564	CG17564	CG17564	35205	---	---	---	---
146489_at	1.68141	0.00969106	0.223835	FBgn0041789	CG31794	Pax	Paxillin	35215	5200 // structural constituent of cytoskeleton // inferred from electronic annotation /// 8270 // zinc ion binding // inferred from electronic annotation /// 46872 // metal ion binding // inferred from electronic annotation	6928 // cell motility // inferred from electronic annotation /// 7016 // cytoskeletal anchoring // inferred from sequence or structural similarity /// 7016 // cytoskeletal anchoring // inferred from sequence similarity	5925 // focal adhesion // inferred from sequence or structural similarity /// 5925 // focal adhesion // non-traceable author statement /// 5925 // focal adhesion // inferred from sequence similarity	---
146585_at	1.92917	0.00233718	0.207581	FBgn0032945	CG8665	CG8665	CG8665	35407	16155 // formyltetrahydrofolate dehydrogenase activity // inferred from sequence or structural similarity /// 16742 // hydroxymethyl-, formyl- and related transferase activity // inferred from electronic annotation /// 48037 // cofactor binding // inferred from electronic annotation /// 16155 // formyltetrahydrofolate dehydrogenase activity // inferred from electronic annotation /// 16491 // oxid…	6730 // one-carbon compound metabolism // inferred from electronic annotation /// 9058 // biosynthesis // inferred from electronic annotation /// 9063 // amino acid catabolism // inferred from electronic annotation /// 9258 // 10-formyltetrahydrofolate catabolism // inferred from electronic annotation /// 8152 // metabolism // inferred from electronic annotation	5737 // cytoplasm // inferred from electronic annotation	IPR005793 // Formyl transferase, C-terminal // 2.6E-6 /// IPR002376 // Formyl transferase, N-terminal // 3.8E-40 /// IPR002086 // Aldehyde dehydrogenase // 1.0E-126
146613_at	1.39264	0.00790554	0.117129	FBgn0032979	CG1832	CG1832	CG1832	35445	3676 // nucleic acid binding // inferred from electronic annotation /// 8270 // zinc ion binding // inferred from electronic annotation /// 30528 // transcription regulator activity // inferred from electronic annotation /// 5515 // protein binding // inferred from physical interaction /// 46872 // metal ion binding // inferred from electronic annotation	6139 // nucleobase, nucleoside, nucleotide and nucleic acid metabolism // inferred from electronic annotation /// 6357 // regulation of transcription from RNA polymerase II promoter // inferred from electronic annotation /// 6366 // transcription from RNA polymerase II promoter // inferred from electronic annotation /// 8283 // cell proliferation // inferred from electronic annotation	5634 // nucleus // inferred from electronic annotation	IPR007087 // Zn-finger, C2H2 type // 2.6E-5 /// IPR007087 // Zn-finger, C2H2 type // 5.7E-6 /// IPR007087 // Zn-finger, C2H2 type // 8.6E-6 /// IPR007087 // Zn-finger, C2H2 type // 2.4E-6 /// IPR007087 // Zn-finger, C2H2 type // 1.0E-4 /// IPR007087 // Zn-finger, C2H2 type // 2.6E-5 /// IPR007087 // Zn-finger, C2H2 type // 5.7E-6 /// IPR007087 // Zn-finger, C2H2 type // 8.6E-6 /// IPR007087 // Zn…
146646_at	1.4931	0.00959176	0.162707	FBgn0033028	CG11665	CG11665	CG11665	35499	8028 // monocarboxylic acid transporter activity // inferred from sequence or structural similarity /// 8028 // monocarboxylic acid transporter activity // inferred from sequence similarity	6812 // cation transport // inferred from electronic annotation	---	---
146708_at	1.46046	0.00937463	0.149976	FBgn0029507	CG12846	Tsp42Ed	Tetraspanin 42Ed	35613	---	---	16021 // integral to membrane // inferred from sequence or structural similarity /// 16021 // integral to membrane // inferred from electronic annotation /// 16021 // integral to membrane // inferred from sequence similarity	IPR000301 // CD9/CD37/CD63 antigen // 1.4E-59
146743_at	1.45883	0.00571181	0.128754	FBgn0033174	CG11125	CG11125	CG11125	35669	5515 // protein binding // inferred from physical interaction	---	---	---
146750_at	1.61258	0.0065234	0.183743	FBgn0033194	CG2093	CG2093	CG2093	35693	---	6623 // protein targeting to vacuole // inferred from sequence or structural similarity /// 6623 // protein targeting to vacuole // inferred from sequence similarity	---	IPR009543 // Protein of unknown function DUF1162 // 1.0E-126
146769_at	1.55365	0.00426511	0.146079	FBgn0033224	CG1553	CG1553	CG1553	35730	---	---	---	---
146910_at	1.76849	0.00727693	0.232569	FBgn0033463	CG1513	CG1513	CG1513	36028	8142 // oxysterol binding // inferred from sequence or structural similarity /// 8142 // oxysterol binding // inferred from sequence similarity	8203 // cholesterol metabolism // inferred from electronic annotation	---	IPR000648 // Oxysterol-binding protein // 1.6E-56 /// IPR001849 // Pleckstrin-like // 2.5E-21
146946_s_at	1.57575	0.00461657	0.156119	FBgn0033521 /// FBgn0033520 /// FBgn0033518	CG11765 /// CG12405 /// CG12896	CG12896 /// Prx2540-1 /// Prx2540-2	CG12896 /// Peroxiredoxin 2540 /// Peroxiredoxin 2540	246663 /// 36098 /// 36101	4601 // peroxidase activity // inferred from sequence or structural similarity /// 4601 // peroxidase activity // non-traceable author statement /// 4602 // glutathione peroxidase activity // inferred from sequence or structural similarity /// 16209 // antioxidant activity // inferred from sequence or structural similarity /// 16209 // antioxidant activity // non-traceable author statement /// 46…	6800 // oxygen and reactive oxygen species metabolism // inferred from electronic annotation /// 6952 // defense response // inferred from electronic annotation /// 7498 // mesoderm development // inferred from expression pattern	---	IPR000866 // Alkyl hydroperoxide reductase/ Thiol specific antioxidant/ Mal allergen // 5.7E-50 /// IPR000866 // Alkyl hydroperoxide reductase/ Thiol specific antioxidant/ Mal allergen // 5.4E-50
146978_s_at	2.82694	3.63016e-05	0.187681	FBgn0053503 /// FBgn0050489	CG30489	Cyp12d1-d /// Cyp12d1-p	Cyp12d1-d /// Cyp12d1-p	246648 /// 2768720	4497 // monooxygenase activity // inferred from electronic annotation /// 16491 // oxidoreductase activity // inferred from electronic annotation /// 4497 // monooxygenase activity // inferred from sequence or structural similarity /// 16491 // oxidoreductase activity // inferred from sequence or structural similarity /// 19825 // oxygen binding // inferred from sequence or structural similarity …	6118 // electron transport // inferred from electronic annotation /// 6118 // electron transport // inferred from sequence or structural similarity	5739 // mitochondrion // inferred from sequence or structural similarity /// 5739 // mitochondrion // non-traceable author statement /// 5739 // mitochondrion // inferred from electronic annotation /// 16020 // membrane // inferred from electronic annotation /// 5739 // mitochondrion // inferred from sequence similarity	IPR001128 // Cytochrome P450 // 1.1E-59 /// IPR001128 // Cytochrome P450 // 1.9E-61
147126_i_at	2.45758	0.00103699	0.240728	FBgn0033788 /// FBgn0033789	CG13323 /// CG13324	CG13323 /// CG13324	CG13323 /// CG13324	36433 /// 36434	---	---	---	---
147127_s_at	1.5804	0.00451125	0.155992	FBgn0033789 /// FBgn0033788	CG13323 /// CG13324	CG13324 /// CG13323	CG13324 /// CG13323	36433 /// 36434	---	---	---	---
147135_at	1.63097	0.00183625	0.131283	FBgn0033814	CG4670	CG4670	CG4670	36464	15926 // glucosidase activity // inferred from electronic annotation /// 16971 // flavin-linked sulfhydryl oxidase activity // inferred from sequence or structural similarity /// 16971 // flavin-linked sulfhydryl oxidase activity // inferred from sequence similarity	6118 // electron transport // inferred from electronic annotation /// 6464 // protein modification // inferred from electronic annotation	---	IPR006863 // Erv1/Alr // 2.6E-52 /// IPR006662 // Thioredoxin type domain // 3.5E-16
147150_at	4.04608	0.00536981	0.566487	FBgn0041579	CG4740	AttC	Attacin-C	36484	---	6952 // defense response // inferred from direct assay /// 6961 // antibacterial humoral response (sensu Protostomia) // inferred from sequence or structural similarity /// 6961 // antibacterial humoral response (sensu Protostomia) // non-traceable author statement /// 19731 // antibacterial humoral response // inferred from direct assay /// 42742 // defense response to bacteria // non-traceable …	5576 // extracellular region // inferred from direct assay /// 5576 // extracellular region // inferred from electronic annotation	IPR005521 // Attacin, C-terminal region // 4.2E-63 /// IPR005520 // Attacin, N-terminal region // 3.3E-37
147151_at	1.51119	0.00571569	0.146218	FBgn0033835	---	IM10	Immune induced molecule 10	36486	---	6952 // defense response // inferred from direct assay /// 8063 // Toll signaling pathway // non-traceable author statement /// 19731 // antibacterial humoral response // inferred from direct assay /// 6955 // immune response // inferred from electronic annotation /// 45087 // innate immune response // inferred from electronic annotation	5576 // extracellular region // inferred from direct assay	---
147160_at	1.52873	0.00250992	0.118413	FBgn0033857	CG13335	CG13335	CG13335	36511	---	---	---	---
147163_at	1.72963	0.00451125	0.195449	FBgn0033862	CG6209	CG6209	CG6209	36517	---	---	---	---
147195_at	3.19464	0.00178048	0.356925	FBgn0033926	CG12505	CG12505	CG12505	36595	5515 // protein binding // inferred from physical interaction /// 3676 // nucleic acid binding // inferred from electronic annotation /// 8270 // zinc ion binding // inferred from electronic annotation	---	---	IPR005162 // Retrotransposon gag protein // 5.1E-18
147210_at	1.54527	0.00361335	0.136409	s	CG12868	CG12868	CG12868	36620	---	---	---	---
147220_s_at	4.88436	0.00183625	0.509088	FBgn0041581 /// FBgn0012042	CG10146 /// CG18372	AttB /// AttA	Attacin-B /// Attacin-A	36636 /// 36637	---	6961 // antibacterial humoral response (sensu Protostomia) // inferred from expression pattern /// 6961 // antibacterial humoral response (sensu Protostomia) // non-traceable author statement /// 42742 // defense response to bacteria // traceable author statement /// 50829 // defense response to Gram-negative bacteria // inferred from expression pattern /// 50829 // defense response to Gram-negat…	5576 // extracellular region // inferred from electronic annotation /// 5576 // extracellular region // traceable author statement	IPR005521 // Attacin, C-terminal region // 3.5E-70 /// IPR005520 // Attacin, N-terminal region // 7.5E-34 /// IPR005521 // Attacin, C-terminal region // 2.2E-69 /// IPR005520 // Attacin, N-terminal region // 1.7E-33 /// IPR005520 // Attacin, N-terminal region // 9.8E-24
147279_at	1.43171	0.0031765	0.0955109	FBgn0034075	CG8421	Asph	Aspartyl hydroxylase	36778	4597 // peptide-aspartate beta-dioxygenase activity // non-traceable author statement /// 8237 // metallopeptidase activity // inferred from electronic annotation /// 8270 // zinc ion binding // inferred from electronic annotation /// 4597 // peptide-aspartate beta-dioxygenase activity // inferred from electronic annotation /// 5488 // binding // inferred from electronic annotation	6508 // proteolysis // inferred from electronic annotation /// 7169 // transmembrane receptor protein tyrosine kinase signaling pathway // inferred from electronic annotation /// 18193 // peptidyl-amino acid modification // inferred from electronic annotation	30176 // integral to endoplasmic reticulum membrane // inferred from electronic annotation	IPR007803 // Aspartyl/Asparaginyl beta-hydroxylase // 1.3E-87
147284_at	1.5542	0.00339594	0.136346	FBgn0034082	CG10734	CG10734	CG10734	36787	5515 // protein binding // inferred from physical interaction	---	---	---
147314_at	1.58352	0.00408501	0.152726	FBgn0034133	CG7813	CG7813	CG7813	36845	8553 // hydrogen-exporting ATPase activity, phosphorylative mechanism // inferred from sequence or structural similarity /// 46933 // hydrogen-transporting ATP synthase activity, rotational mechanism // inferred from electronic annotation /// 46961 // hydrogen-transporting ATPase activity, rotational mechanism // inferred from electronic annotation /// 8553 // hydrogen-exporting ATPase activity, …	6812 // cation transport // inferred from electronic annotation /// 15986 // ATP synthesis coupled proton transport // inferred from electronic annotation	5753 // proton-transporting ATP synthase complex (sensu Eukaryota) // inferred from sequence or structural similarity /// 16469 // proton-transporting two-sector ATPase complex // inferred from electronic annotation /// 5753 // proton-transporting ATP synthase complex (sensu Eukaryota) // inferred from sequence similarity	IPR008689 // ATP synthase D chain, mitochondrial // 3.5E-117
147337_at	2.06502	0.00470998	0.273851	FBgn0046999	CG6429	CG6429	CG6429	36893	5515 // protein binding // inferred from physical interaction	6952 // defense response // inferred from electronic annotation /// 42742 // defense response to bacteria // inferred from electronic annotation	---	IPR008597 // Destabilase // 5.5E-73
147347_at	1.50037	0.00496309	0.137509	FBgn0050460	CG30460	CG30460	CG30460	36924	---	---	---	---
147373_at	1.70179	0.000730414	0.109792	FBgn0034237	CG4878	eIF3-S9	eIF3-S9	36981	3729 // mRNA binding // inferred from sequence or structural similarity /// 3743 // translation initiation factor activity // inferred from sequence or structural similarity /// 166 // nucleotide binding // inferred from electronic annotation /// 3676 // nucleic acid binding // inferred from electronic annotation /// 3723 // RNA binding // inferred from electronic annotation /// 3743 // translati…	6413 // translational initiation // inferred from sequence or structural similarity /// 6445 // regulation of translation // inferred from electronic annotation /// 6413 // translational initiation // inferred from electronic annotation /// 6413 // translational initiation // inferred from sequence similarity	5829 // cytosol // inferred from sequence or structural similarity /// 5852 // eukaryotic translation initiation factor 3 complex // inferred from sequence or structural similarity /// 5829 // cytosol // inferred from sequence similarity /// 5852 // eukaryotic translation initiation factor 3 complex // inferred from sequence similarity	IPR000504 // RNA-binding region RNP-1 (RNA recognition motif) // 1.6E-12
147388_at	1.68967	0.00380228	0.177623	FBgn0034258	CG4954	eIF3-S8	eIF3-S8	37005	3743 // translation initiation factor activity // inferred from sequence or structural similarity /// 3743 // translation initiation factor activity // inferred from electronic annotation /// 3743 // translation initiation factor activity // inferred from sequence similarity	6413 // translational initiation // inferred from sequence or structural similarity /// 6445 // regulation of translation // inferred from electronic annotation /// 6413 // translational initiation // inferred from electronic annotation /// 6413 // translational initiation // inferred from sequence similarity	5829 // cytosol // inferred from sequence or structural similarity /// 5852 // eukaryotic translation initiation factor 3 complex // inferred from sequence or structural similarity /// 5852 // eukaryotic translation initiation factor 3 complex // inferred from electronic annotation /// 5829 // cytosol // inferred from sequence similarity /// 5852 // eukaryotic translation initiation factor 3 comp…	IPR008905 // Eukaryotic translation initiation factor 3 subunit 8, N-terminal // 1.0E-126 /// IPR000717 // Proteasome component region PCI // 1.3E-35
147406_at	2.21211	0.0016495	0.231092	FBgn0034289	CG10910	CG10910	CG10910	37052	---	---	---	---
147436_at	1.42492	0.00571181	0.116732	FBgn0068150 /// FBgn0063497	CG17524	DyakGstE3 /// GstE3	GstE3 /// Glutathione S transferase E3	---	---	---	---	IPR004046 // Glutathione S-transferase, C-terminal // 1.9E-11 /// IPR004045 // Glutathione S-transferase, N-terminal // 3.7E-20
147450_at	1.7305	0.0016179	0.143565	FBgn0034364	CG5493	CG5493	CG5493	37139	17172 // cysteine dioxygenase activity // inferred from sequence or structural similarity /// 17172 // cysteine dioxygenase activity // inferred from sequence similarity	9063 // amino acid catabolism // inferred from electronic annotation	---	IPR010300 // Cysteine dioxygenase type I // 4.1E-118
147459_at	1.50422	0.00612856	0.146796	FBgn0034382	CG18609	CG18609	CG18609	37158	8415 // acyltransferase activity // inferred from electronic annotation /// 16740 // transferase activity // inferred from electronic annotation	6629 // lipid metabolism // inferred from electronic annotation /// 6631 // fatty acid metabolism // inferred from electronic annotation	16021 // integral to membrane // inferred from electronic annotation	---
147479_at	1.43109	0.00505822	0.114974	FBgn0034419	CG15111	CG15111	CG15111	37200	3824 // catalytic activity // inferred from electronic annotation	---	---	---
147480_at	1.36755	0.00888861	0.11136	FBgn0034421	CG7097	CG7097	CG7097	37203	4674 // protein serine/threonine kinase activity // inferred from sequence or structural similarity /// 4702 // receptor signaling protein serine/threonine kinase activity // non-traceable author statement /// 5083 // small GTPase regulator activity // inferred from electronic annotation /// 5524 // ATP binding // inferred from electronic annotation /// 166 // nucleotide binding // inferred from …	6468 // protein amino acid phosphorylation // non-traceable author statement /// 6917 // induction of apoptosis // inferred from electronic annotation /// 7254 // JNK cascade // inferred from electronic annotation /// 6468 // protein amino acid phosphorylation // inferred from electronic annotation	---	IPR000719 // Protein kinase // 4.7E-87 /// IPR001180 // Citron-like // 9.5E-119 /// IPR001180 // Citron-like // 9.5E-119
147497_at	1.61788	0.00660221	0.185723	FBgn0034443	CG10460	cer	crammer	37229	4869 // cysteine protease inhibitor activity // inferred from direct assay	7616 // long-term memory // inferred from mutant phenotype	---	---
147498_at	1.58777	0.00183276	0.119892	FBgn0012051	CG7563	CalpA	Calpain-A	37232	4198 // calpain activity // non-traceable author statement /// 5509 // calcium ion binding // inferred from electronic annotation /// 5516 // calmodulin binding // inferred from electronic annotation /// 5515 // protein binding // inferred from physical interaction /// 4198 // calpain activity // inferred from direct assay /// 4197 // cysteine-type endopeptidase activity // inferred from electron…	6508 // proteolysis // inferred from electronic annotation /// 16540 // protein autoprocessing // traceable author statement /// 19538 // protein metabolism // inferred from electronic annotation /// 30036 // actin cytoskeleton organization and biogenesis // non-traceable author statement /// 6508 // proteolysis // inferred from direct assay	5737 // cytoplasm // non-traceable author statement /// 5622 // intracellular // inferred from direct assay /// 15629 // actin cytoskeleton // inferred from direct assay /// 43025 // cell soma // inferred from direct assay /// 5622 // intracellular // inferred from electronic annotation	IPR001300 // Peptidase C2, calpain // 1.0E-126 /// IPR001300 // Peptidase C2, calpain // 7.3E-107
147520_at	1.58829	0.00415393	0.154902	FBgn0034474	CG13873	Obp56g	Odorant-binding protein 56g	37270	5549 // odorant binding // inferred from sequence or structural similarity /// 5549 // odorant binding // non-traceable author statement /// 5549 // odorant binding // inferred from electronic annotation /// 5549 // odorant binding // inferred from sequence similarity	6810 // transport // inferred from electronic annotation /// 7606 // sensory perception of chemical stimulus // inferred from sequence or structural similarity /// 7606 // sensory perception of chemical stimulus // inferred from sequence similarity	---	IPR006170 // Pheromone/general odorant binding protein, PBP/GOBP // 3.9E-25 /// IPR006170 // Pheromone/general odorant binding protein, PBP/GOBP // 1.6E-23
147544_at	1.67924	0.00823814	0.214579	FBgn0034509	CG13421	Obp57c	Odorant-binding protein 57c	37311	5549 // odorant binding // inferred from electronic annotation /// 5549 // odorant binding // inferred from sequence or structural similarity /// 5549 // odorant binding // non-traceable author statement /// 5549 // odorant binding // inferred from sequence similarity	6810 // transport // inferred from electronic annotation /// 7606 // sensory perception of chemical stimulus // inferred from sequence or structural similarity /// 7608 // sensory perception of smell // inferred from electronic annotation /// 50896 // response to stimulus // inferred from electronic annotation /// 6810 // transport // non-traceable author statement /// 7606 // sensory perception …	---	IPR006170 // Pheromone/general odorant binding protein, PBP/GOBP // 1.4E-25
147546_at	1.9622	0.00244267	0.216401	FBgn0034511	CG13422	CG13422	CG13422	37313	15926 // glucosidase activity // inferred from electronic annotation /// 5515 // protein binding // inferred from physical interaction	5976 // polysaccharide metabolism // inferred from electronic annotation /// 6952 // defense response // inferred from electronic annotation /// 50829 // defense response to Gram-negative bacteria // inferred from sequence or structural similarity /// 50829 // defense response to Gram-negative bacteria // inferred from sequence similarity	---	---
147568_at	1.59891	0.00407908	0.156651	FBgn0034542 /// FBgn0081473	CG9025	CG9025 /// DpseGA21487	CG9025 /// GA21487	37344	5057 // receptor signaling protein activity // inferred from electronic annotation /// 5102 // receptor binding // inferred from electronic annotation	---	---	IPR002110 // Ankyrin // 0.0088 /// IPR002110 // Ankyrin // 1.4E-8 /// IPR002110 // Ankyrin // 5.9E-7 /// IPR002110 // Ankyrin // 0.0034 /// IPR002110 // Ankyrin // 1.2E-7 /// IPR002110 // Ankyrin // 6.3 /// IPR002110 // Ankyrin // 0.0081 /// IPR002110 // Ankyrin // 8.4E-4 /// IPR002110 // Ankyrin // 0.0088 /// IPR002110 // Ankyrin // 1.4E-8 /// IPR002110 // Ankyrin // 5.9E-7 /// IPR002110 // Anky…
147631_at	1.97277	3.21085e-05	0.0973408	FBgn0034647	CG15678	CG15678	CG15678	37468	---	---	---	---
147684_f_at	1.54643	0.00485836	0.150388	FBgn0034739	CG3927	CG3927	CG3927	37576	3676 // nucleic acid binding // inferred from electronic annotation /// 3729 // mRNA binding // inferred from electronic annotation /// 5524 // ATP binding // inferred from electronic annotation	6139 // nucleobase, nucleoside, nucleotide and nucleic acid metabolism // inferred from electronic annotation /// 6915 // apoptosis // inferred from electronic annotation /// 7275 // development // inferred from electronic annotation /// 7276 // gametogenesis // inferred from electronic annotation /// 7283 // spermatogenesis // inferred from electronic annotation /// 8283 // cell proliferation //…	---	---
147685_at	2.67724	0.00089619	0.259349	FBgn0034741	CG4269	CG4269	CG4269	37578	---	---	---	---
147699_at	1.71598	0.00826976	0.225335	FBgn0034761	CG4250	CG4250	CG4250	37599	---	---	---	---
147747_at	1.66332	0.004423	0.177303	FBgn0034826	CG13544	CG13544	CG13544	37673	5515 // protein binding // inferred from physical interaction	---	---	IPR000048 // IQ calmodulin-binding region // 3.5E-7 /// IPR000048 // IQ calmodulin-binding region // 1.2E-6
147835_at	1.40059	0.00764103	0.118964	FBgn0068082 /// FBgn0034968	CG3195	DyakRpL12 /// RpL12	RpL12 /// Ribosomal protein L12	---	5515 // protein binding // inferred from physical interaction /// 3735 // structural constituent of ribosome // inferred from electronic annotation	6412 // protein biosynthesis // inferred from electronic annotation	5622 // intracellular // inferred from electronic annotation /// 5840 // ribosome // inferred from electronic annotation /// 30529 // ribonucleoprotein complex // inferred from electronic annotation	IPR000911 // Ribosomal protein L11 // 2.2E-23 /// IPR000911 // Ribosomal protein L11 // 1.3E-22 /// IPR000911 // Ribosomal protein L11 // 2.2E-23 /// IPR000911 // Ribosomal protein L11 // 1.3E-22
147914_at	1.48699	0.00542753	0.136639	FBgn0000541	CG32346	E(bx)	Enhancer of bithorax	44811	3677 // DNA binding // inferred from electronic annotation /// 16407 // acetyltransferase activity // inferred from electronic annotation /// 30528 // transcription regulator activity // inferred from electronic annotation /// 5515 // protein binding // inferred from electronic annotation /// 8270 // zinc ion binding // inferred from electronic annotation	6334 // nucleosome assembly // non-traceable author statement /// 6338 // chromatin remodeling // inferred from mutant phenotype /// 6350 // transcription // inferred from direct assay /// 6350 // transcription // inferred from mutant phenotype /// 6357 // regulation of transcription from RNA polymerase II promoter // inferred from electronic annotation /// 30097 // hemopoiesis // inferred from m…	16589 // NURF complex // inferred from direct assay /// 16589 // NURF complex // non-traceable author statement /// 16589 // NURF complex // traceable author statement	IPR001965 // Zn-finger-like, PHD finger // 5.4E-18 /// IPR001965 // Zn-finger-like, PHD finger // 1.1E-17 /// IPR001965 // Zn-finger-like, PHD finger // 2.2E-13 /// IPR004022 // DDT domain // 3.5E-17 /// IPR001487 // Bromodomain // 3.5E-30 /// IPR001965 // Zn-finger-like, PHD finger // 1.1E-17 /// IPR001965 // Zn-finger-like, PHD finger // 2.2E-13 /// IPR001487 // Bromodomain // 3.5E-30
147968_at	1.40875	0.00739307	0.121016	FBgn0035207	CG9153	CG9153	CG9153	38151	4842 // ubiquitin-protein ligase activity // inferred from sequence or structural similarity /// 5085 // guanyl-nucleotide exchange factor activity // inferred from electronic annotation /// 4842 // ubiquitin-protein ligase activity // inferred from electronic annotation /// 4842 // ubiquitin-protein ligase activity // inferred from sequence similarity	6464 // protein modification // inferred from electronic annotation /// 6508 // proteolysis // inferred from electronic annotation /// 6512 // ubiquitin cycle // inferred from electronic annotation	5622 // intracellular // inferred from electronic annotation	IPR000408 // Regulator of chromosome condensation, RCC1 // 1.3E-7 /// IPR000408 // Regulator of chromosome condensation, RCC1 // 6.7E-8 /// IPR000408 // Regulator of chromosome condensation, RCC1 // 1.1E-8 /// IPR000408 // Regulator of chromosome condensation, RCC1 // 4.2E-6 /// IPR000569 // HECT domain (Ubiquitin-protein ligase) // 2.0E-72
148095_at	1.67182	0.00514236	0.189254	FBgn0035423	CG17737	CG17737	CG17737	38398	3743 // translation initiation factor activity // inferred from electronic annotation /// 5515 // protein binding // inferred from physical interaction	6412 // protein biosynthesis // non-traceable author statement /// 6413 // translational initiation // inferred from electronic annotation /// 6412 // protein biosynthesis // inferred from electronic annotation /// 6417 // regulation of protein biosynthesis // inferred from electronic annotation /// 6445 // regulation of translation // inferred from electronic annotation	---	IPR001950 // Translation initiation factor SUI1 // 2.2E-42
148352_at	2.24517	0.00573235	0.323403	FBgn0035806	CG7496	PGRP-SD	PGRP-SD	38858	8745 // N-acetylmuramoyl-L-alanine amidase activity // inferred from electronic annotation /// 42834 // peptidoglycan binding // inferred from sequence or structural similarity /// 42834 // peptidoglycan binding // non-traceable author statement /// 42834 // peptidoglycan binding // inferred from sequence similarity	6952 // defense response // non-traceable author statement /// 6955 // immune response // inferred from sequence or structural similarity /// 9253 // peptidoglycan catabolism // inferred from electronic annotation /// 9253 // peptidoglycan catabolism // non-traceable author statement /// 50830 // defense response to Gram-positive bacteria // inferred from direct assay /// 6955 // immune response …	5576 // extracellular region // inferred from sequence or structural similarity /// 5887 // integral to plasma membrane // non-traceable author statement /// 5576 // extracellular region // inferred from sequence similarity	IPR002502 // N-acetylmuramoyl-L-alanine amidase, family 2 // 4.0E-52
148450_at	1.52218	0.00888255	0.169301	FBgn0035968	CG4484	CG4484	CG4484	39055	8506 // sucrose:hydrogen symporter activity // inferred from sequence or structural similarity /// 5515 // protein binding // inferred from physical interaction /// 8506 // sucrose:hydrogen symporter activity // inferred from sequence similarity	5975 // carbohydrate metabolism // inferred from electronic annotation /// 8643 // carbohydrate transport // inferred from electronic annotation	---	---
148457_at	1.82549	0.000873547	0.140918	FBgn0035976	CG4432	PGRP-LC	Peptidoglycan recognition protein LC	39063	3700 // transcription factor activity // inferred from electronic annotation /// 5515 // protein binding // inferred from electronic annotation /// 8329 // pattern recognition receptor activity // traceable author statement /// 8368 // Gram-negative bacterial binding // inferred from direct assay /// 8745 // N-acetylmuramoyl-L-alanine amidase activity // inferred from electronic annotation /// 16…	6355 // regulation of transcription, DNA-dependent // inferred from electronic annotation /// 6909 // phagocytosis // traceable author statement /// 6952 // defense response // non-traceable author statement /// 6955 // immune response // inferred from mutant phenotype /// 6955 // immune response // inferred from sequence or structural similarity /// 6963 // antibacterial polypeptide induction //…	5622 // intracellular // inferred from electronic annotation /// 5887 // integral to plasma membrane // non-traceable author statement /// 16021 // integral to membrane // inferred from sequence or structural similarity /// 16021 // integral to membrane // non-traceable author statement /// 16021 // integral to membrane // traceable author statement /// 16020 // membrane // inferred from electron…	IPR002502 // N-acetylmuramoyl-L-alanine amidase, family 2 // 1.0E-34
148458_at	1.79308	0.00100947	0.139464	FBgn0035977	CG4437	PGRP-LF	Peptidoglycan recognition protein LF	39064	5515 // protein binding // inferred from electronic annotation /// 8745 // N-acetylmuramoyl-L-alanine amidase activity // inferred from electronic annotation /// 42834 // peptidoglycan binding // non-traceable author statement	6952 // defense response // non-traceable author statement /// 9253 // peptidoglycan catabolism // inferred from electronic annotation /// 9253 // peptidoglycan catabolism // non-traceable author statement /// 45087 // innate immune response // non-traceable author statement /// 6955 // immune response // inferred from electronic annotation /// 45087 // innate immune response // inferred from ele…	5887 // integral to plasma membrane // non-traceable author statement /// 16020 // membrane // inferred from electronic annotation /// 16021 // integral to membrane // inferred from electronic annotation	IPR002502 // N-acetylmuramoyl-L-alanine amidase, family 2 // 1.7E-64
148461_at	1.61373	0.00809741	0.194371	FBgn0035988	CG3982	CG3982	CG3982	39084	---	---	---	---
148550_at	1.50992	0.00433766	0.133294	FBgn0036126	CG6272	CG6272	CG6272	39243	3677 // DNA binding // inferred from electronic annotation /// 46982 // protein heterodimerization activity // inferred from sequence or structural similarity /// 43565 // sequence-specific DNA binding // inferred from electronic annotation /// 46983 // protein dimerization activity // inferred from electronic annotation /// 46982 // protein heterodimerization activity // inferred from sequence s…	6355 // regulation of transcription, DNA-dependent // inferred from electronic annotation	5634 // nucleus // inferred from electronic annotation	---
148624_at	1.37662	0.00646433	0.102766	FBgn0036232	CG14125	CG14125	CG14125	39359	---	---	---	IPR006970 // PT repeat // 0.065 /// IPR006970 // PT repeat // 3.2E-9 /// IPR002557 // Chitin binding Peritrophin-A // 1.5E-12
148641_at	1.78837	0.00694416	0.234825	FBgn0022709	CG17146	Adk1	Adenylate kinase-1	39396	4017 // adenylate kinase activity // non-traceable author statement /// 4849 // uridine kinase activity // inferred from sequence or structural similarity /// 5524 // ATP binding // inferred from electronic annotation /// 4017 // adenylate kinase activity // inferred from electronic annotation /// 16301 // kinase activity // inferred from electronic annotation /// 16740 // transferase activity //…	6144 // purine base metabolism // inferred from electronic annotation /// 6206 // pyrimidine base metabolism // inferred from electronic annotation /// 46034 // ATP metabolism // inferred from electronic annotation /// 6139 // nucleobase, nucleoside, nucleotide and nucleic acid metabolism // inferred from electronic annotation	5737 // cytoplasm // inferred from electronic annotation	IPR000850 // Adenylate kinase // 2.4E-64 /// IPR000850 // Adenylate kinase // 2.4E-64
148662_at	1.38905	0.00794353	0.116008	FBgn0036290	CG10638	CG10638	CG10638	39424	4032 // aldehyde reductase activity // inferred from sequence or structural similarity /// 16491 // oxidoreductase activity // inferred from electronic annotation /// 4032 // aldehyde reductase activity // inferred from sequence similarity	6081 // aldehyde metabolism // inferred from sequence or structural similarity /// 6081 // aldehyde metabolism // inferred from sequence similarity	---	IPR001395 // Aldo/keto reductase // 1.0E-126
148713_at	1.58688	0.00723144	0.180518	FBgn0036364	CG14109	CG14109	CG14109	39512	---	---	---	---
148742_at	1.68879	0.00880052	0.22086	FBgn0052138	CG32138	CG32138	CG32138	39561	3779 // actin binding // inferred from sequence or structural similarity /// 5102 // receptor binding // inferred from electronic annotation /// 5200 // structural constituent of cytoskeleton // inferred from electronic annotation /// 17048 // Rho GTPase binding // inferred from electronic annotation /// 3779 // actin binding // inferred from electronic annotation /// 3779 // actin binding // inf…	7242 // intracellular signaling cascade // inferred from electronic annotation /// 16043 // cell organization and biogenesis // inferred from electronic annotation /// 30036 // actin cytoskeleton organization and biogenesis // inferred from electronic annotation	---	IPR010472 // Diaphanous FH3 // 5.1E-74 /// IPR010473 // Diaphanous GTPase-binding // 6.8E-86 /// IPR003104 // Actin-binding FH2 // 1.0E-126
148801_at	1.5834	0.00663132	0.175616	FBgn0036496	CG7804	CG7804	CG7804	39665	3729 // mRNA binding // inferred from sequence or structural similarity /// 30528 // transcription regulator activity // inferred from electronic annotation /// 166 // nucleotide binding // inferred from electronic annotation /// 3676 // nucleic acid binding // inferred from electronic annotation /// 3729 // mRNA binding // inferred from sequence similarity	398 // nuclear mRNA splicing, via spliceosome // inferred from electronic annotation /// 6357 // regulation of transcription from RNA polymerase II promoter // inferred from electronic annotation	30530 // heterogeneous nuclear ribonucleoprotein complex // inferred from sequence or structural similarity /// 30530 // heterogeneous nuclear ribonucleoprotein complex // inferred from sequence similarity	IPR000504 // RNA-binding region RNP-1 (RNA recognition motif) // 1.0E-15 /// IPR000504 // RNA-binding region RNP-1 (RNA recognition motif) // 1.2E-6
148825_at	1.45632	0.00411087	0.114399	FBgn0036533	CG6151	CG6151	CG6151	39720	---	---	---	---
148908_at	1.65009	0.00470998	0.177587	FBgn0036652	CG13032	CG13032	CG13032	39863	---	---	---	---
148922_at	1.68552	0.00798043	0.214822	FBgn0036672	CG32171	Lmpt	Limpet	39889	3700 // transcription factor activity // non-traceable author statement /// 8270 // zinc ion binding // inferred from electronic annotation /// 5515 // protein binding // inferred from physical interaction /// 46872 // metal ion binding // inferred from electronic annotation	7498 // mesoderm development // inferred from electronic annotation /// 7507 // heart development // inferred from electronic annotation /// 7517 // muscle development // inferred from electronic annotation	5634 // nucleus // non-traceable author statement	IPR001781 // Zn-binding protein, LIM // 1.6E-10 /// IPR001781 // Zn-binding protein, LIM // 3.4E-12 /// IPR001781 // Zn-binding protein, LIM // 1.4E-11 /// IPR001781 // Zn-binding protein, LIM // 2.7E-17 /// IPR001781 // Zn-binding protein, LIM // 1.1E-9 /// IPR001781 // Zn-binding protein, LIM // 3.3E-8 /// IPR001781 // Zn-binding protein, LIM // 3.4E-12 /// IPR001781 // Zn-binding protein, LIM …
148932_at	1.59713	0.00672995	0.180529	FBgn0036697	CG7725	rogdi	rogdi	39917	---	7611 // learning and/or memory // inferred from mutant phenotype /// 8355 // olfactory learning // inferred from mutant phenotype	---	---
148952_at	1.698	0.00823207	0.219847	FBgn0036723 /// FBgn0036905	CG12229	CG12229 /// CG14101	CG12229 /// CG14101	39945 /// 40154	4743 // pyruvate kinase activity // inferred from electronic annotation /// 5515 // protein binding // inferred from physical interaction /// 16772 // transferase activity, transferring phosphorus-containing groups // inferred from electronic annotation	6096 // glycolysis // inferred from electronic annotation	---	---
148987_at	2.21303	0.000161084	0.154319	FBgn0036778	CG5137	Cyp312a1	Cyp312a1	40005	4497 // monooxygenase activity // inferred from electronic annotation /// 16491 // oxidoreductase activity // inferred from electronic annotation	6118 // electron transport // inferred from electronic annotation /// 8202 // steroid metabolism // inferred from electronic annotation	5792 // microsome // non-traceable author statement /// 16020 // membrane // non-traceable author statement	IPR001128 // Cytochrome P450 // 7.6E-97
148992_at	1.40087	0.00522669	0.104987	FBgn0036784	CG5103	CG5103	CG5103	40012	4802 // transketolase activity // inferred from sequence or structural similarity /// 4802 // transketolase activity // inferred from electronic annotation /// 4802 // transketolase activity // inferred from sequence similarity	6098 // pentose-phosphate shunt // inferred from electronic annotation	---	IPR005476 // Transketolase, C terminal // 2.7E-35 /// IPR005475 // Transketolase, central region // 4.0E-47 /// IPR005474 // Transketolase, N terminal // 1.8E-78
149059_at	1.52964	0.00784971	0.166023	FBgn0036884	CG14098	CG14098	CG14098	40126	---	---	---	---
149060_at	1.47757	0.00850448	0.151938	FBgn0052210	CG32210	CG32210	CG32210	40127	4842 // ubiquitin-protein ligase activity // inferred from electronic annotation /// 8270 // zinc ion binding // inferred from electronic annotation /// 5488 // binding // inferred from electronic annotation /// 5515 // protein binding // inferred from electronic annotation	16567 // protein ubiquitination // inferred from electronic annotation	151 // ubiquitin ligase complex // inferred from electronic annotation	IPR001841 // Zn-finger, RING // 3.6E-6
149061_at	1.41682	0.00632158	0.117637	FBgn0036888	CG9330	CG9330	CG9330	40131	166 // nucleotide binding // inferred from electronic annotation /// 5215 // transporter activity // inferred from sequence or structural similarity /// 5524 // ATP binding // inferred from electronic annotation /// 42626 // ATPase activity, coupled to transmembrane movement of substances // inferred from sequence or structural similarity /// 16887 // ATPase activity // inferred from electronic a…	6810 // transport // inferred from electronic annotation	43190 // ATP-binding cassette (ABC) transporter complex // inferred from sequence or structural similarity /// 16020 // membrane // inferred from electronic annotation /// 43190 // ATP-binding cassette (ABC) transporter complex // inferred from sequence similarity	IPR003439 // ABC transporter // 9.0E-29 /// IPR003439 // ABC transporter // 7.8E-37
149084_at	1.66831	0.00820537	0.2111	FBgn0036926	CG7646	CG7646	CG7646	40187	5509 // calcium ion binding // inferred from sequence or structural similarity /// 5516 // calmodulin binding // inferred from electronic annotation /// 5509 // calcium ion binding // inferred from sequence similarity	19722 // calcium-mediated signaling // inferred from electronic annotation	---	IPR002048 // Calcium-binding EF-hand // 4.4E-6 /// IPR002048 // Calcium-binding EF-hand // 9.1E-8 /// IPR002048 // Calcium-binding EF-hand // 7.7E-6
149139_at	1.76009	0.00709105	0.228352	FBgn0037012	CG4786	CG4786	CG4786	40283	5515 // protein binding // inferred from physical interaction	---	---	---
149190_at	1.7035	0.00154888	0.134953	FBgn0037101	CG7634	CG7634	CG7634	40394	5488 // binding // inferred from electronic annotation	---	---	IPR010782 // Protein of unknown function DUF1377 // 1.0E-126
149429_at	1.45626	0.00937627	0.148454	FBgn0037483	CG14609	CG14609	CG14609	40864	5515 // protein binding // inferred from physical interaction	---	---	---
149580_at	1.49014	0.00408501	0.124954	FBgn0037742	CG9475	Rpt3R	Rpt3R	41190	166 // nucleotide binding // inferred from electronic annotation /// 5524 // ATP binding // inferred from electronic annotation /// 16887 // ATPase activity // inferred from sequence or structural similarity /// 16787 // hydrolase activity // inferred from electronic annotation /// 17111 // nucleoside-triphosphatase activity // inferred from electronic annotation /// 16887 // ATPase activity // i…	6508 // proteolysis // inferred from sequence or structural similarity /// 30163 // protein catabolism // inferred from electronic annotation /// 6508 // proteolysis // inferred from sequence similarity	502 // proteasome complex (sensu Eukaryota) // non-traceable author statement /// 8540 // proteasome regulatory particle, base subcomplex (sensu Eukaryota) // inferred from sequence or structural similarity /// 5634 // nucleus // inferred from electronic annotation /// 5737 // cytoplasm // inferred from electronic annotation /// 8540 // proteasome regulatory particle, base subcomplex (sensu Eukar…	IPR003959 // AAA ATPase, central region // 2.2E-87 /// IPR003959 // AAA ATPase, central region // 2.2E-87
149582_at	1.80879	0.00844111	0.251567	FBgn0028401	CG9474	Snap24	Synapse protein 24	41193	5483 // soluble NSF attachment protein activity // inferred from sequence or structural similarity /// 5515 // protein binding // inferred from physical interaction /// 5483 // soluble NSF attachment protein activity // inferred from sequence similarity	6886 // intracellular protein transport // inferred from electronic annotation /// 7269 // neurotransmitter secretion // non-traceable author statement /// 16192 // vesicle-mediated transport // non-traceable author statement /// 17157 // regulation of exocytosis // inferred from electronic annotation	30141 // secretory granule // inferred from direct assay	IPR000928 // SNAP-25 // 2.6E-26 /// IPR000727 // Target SNARE coiled-coil domain // 3.6E-16
149589_at	1.79522	0.0065234	0.233448	FBgn0037755	CG12945	CG12945	CG12945	41204	---	---	---	---
149674_at	1.38888	0.00496309	0.0983661	FBgn0037874	CG4800	Tctp	Translationally controlled tumor protein	41341	3677 // DNA binding // inferred from electronic annotation /// 4803 // transposase activity // inferred from electronic annotation /// 5200 // structural constituent of cytoskeleton // inferred from electronic annotation /// 8017 // microtubule binding // inferred from electronic annotation /// 5515 // protein binding // inferred from physical interaction /// 5509 // calcium ion binding // inferr…	6313 // DNA transposition // inferred from electronic annotation /// 6952 // defense response // inferred from electronic annotation	5737 // cytoplasm // non-traceable author statement /// 5737 // cytoplasm // inferred from electronic annotation	IPR001983 // Translationally controlled tumor protein // 8.8E-82
149687_at	2.13156	0.00374007	0.271578	FBgn0037899	CG6764	CG6764	CG6764	41372	3676 // nucleic acid binding // inferred from electronic annotation /// 3735 // structural constituent of ribosome // inferred from sequence or structural similarity /// 5515 // protein binding // inferred from physical interaction /// 3735 // structural constituent of ribosome // inferred from electronic annotation /// 3735 // structural constituent of ribosome // inferred from sequence similari…	6412 // protein biosynthesis // inferred from sequence or structural similarity /// 42254 // ribosome biogenesis and assembly // inferred from sequence or structural similarity /// 6412 // protein biosynthesis // inferred from electronic annotation /// 7046 // ribosome biogenesis // inferred from electronic annotation /// 6412 // protein biosynthesis // inferred from sequence similarity /// 42254…	5842 // cytosolic large ribosomal subunit (sensu Eukaryota) // inferred from sequence or structural similarity /// 5622 // intracellular // inferred from electronic annotation /// 5634 // nucleus // inferred from electronic annotation /// 5840 // ribosome // inferred from electronic annotation /// 5842 // cytosolic large ribosomal subunit (sensu Eukaryota) // inferred from sequence similarity	IPR000988 // Ribosomal protein L24E // 3.6E-33
149768_s_at	1.53233	0.00497599	0.147727	FBgn0038037	CG11466	Cyp9f2	Cyp9f2	41520	4497 // monooxygenase activity // inferred from electronic annotation /// 16491 // oxidoreductase activity // inferred from electronic annotation /// 5506 // iron ion binding // inferred from electronic annotation /// 20037 // heme binding // inferred from electronic annotation /// 46872 // metal ion binding // inferred from electronic annotation	6118 // electron transport // inferred from electronic annotation	5792 // microsome // non-traceable author statement /// 16020 // membrane // non-traceable author statement /// 5783 // endoplasmic reticulum // inferred from electronic annotation /// 5792 // microsome // inferred from electronic annotation /// 16020 // membrane // inferred from electronic annotation	IPR001128 // Cytochrome P450 // 1.5E-76 /// IPR001128 // Cytochrome P450 // 1.5E-79
149814_at	1.62017	0.00422828	0.164502	FBgn0038111	CG12360	CG12360	CG12360	41603	---	---	---	IPR002816 // TraB determinant // 6.7E-13 /// IPR002816 // TraB determinant // 9.6E-16
149866_at	1.54064	0.00490233	0.149197	---	CG9924	---	---	---	5515 // protein binding // inferred from physical interaction /// 5515 // protein binding // inferred from electronic annotation	---	---	IPR002083 // MATH // 5.3E-20 /// IPR000210 // BTB/POZ domain // 2.4E-38 /// IPR002083 // MATH // 5.3E-20 /// IPR000210 // BTB/POZ domain // 2.4E-38 /// IPR002083 // MATH // 5.3E-20 /// IPR000210 // BTB/POZ domain // 2.4E-38
149873_at	1.50881	0.00858842	0.163432	FBgn0038200	CG9920	CG9920	CG9920	41712	5524 // ATP binding // inferred from electronic annotation /// 51082 // unfolded protein binding // inferred from sequence or structural similarity /// 51082 // unfolded protein binding // inferred from electronic annotation /// 51082 // unfolded protein binding // inferred from sequence similarity	6457 // protein folding // inferred from sequence or structural similarity /// 6458 // 'de novo' protein folding // inferred from sequence or structural similarity /// 6457 // protein folding // inferred from electronic annotation /// 6457 // protein folding // inferred from sequence similarity /// 6458 // 'de novo' protein folding // inferred from sequence similarity	5759 // mitochondrial matrix // inferred from sequence or structural similarity /// 5759 // mitochondrial matrix // inferred from sequence similarity	IPR001476 // Chaperonin Cpn10 // 1.5E-34
149928_at	1.52162	0.00777198	0.163085	FBgn0038281	CG3843	RpL10Aa	Ribosomal protein L10Aa	41811	3676 // nucleic acid binding // inferred from electronic annotation /// 3735 // structural constituent of ribosome // inferred from sequence or structural similarity /// 3735 // structural constituent of ribosome // inferred from electronic annotation /// 3735 // structural constituent of ribosome // inferred from sequence similarity	6412 // protein biosynthesis // inferred from sequence or structural similarity /// 6412 // protein biosynthesis // inferred from electronic annotation /// 6412 // protein biosynthesis // inferred from sequence similarity	5842 // cytosolic large ribosomal subunit (sensu Eukaryota) // inferred from sequence or structural similarity /// 5622 // intracellular // inferred from electronic annotation /// 5840 // ribosome // inferred from electronic annotation /// 5842 // cytosolic large ribosomal subunit (sensu Eukaryota) // inferred from sequence similarity	IPR002143 // Ribosomal protein L1 // 3.5E-50
150009_at	1.49947	0.00679175	0.149962	FBgn0038421	CG17931	CG17931	CG17931	41985	---	---	---	IPR007513 // Four F5 protein // 2.4E-30 /// IPR007513 // Four F5 protein // 7.0E-27
150041_at	1.72001	0.000730414	0.111706	FBgn0038467	CG3590	CG3590	CG3590	42051	4018 // adenylosuccinate lyase activity // inferred from sequence or structural similarity /// 3824 // catalytic activity // inferred from electronic annotation /// 4018 // adenylosuccinate lyase activity // inferred from electronic annotation /// 16829 // lyase activity // inferred from electronic annotation /// 4018 // adenylosuccinate lyase activity // inferred from sequence similarity	6144 // purine base metabolism // inferred from electronic annotation /// 9152 // purine ribonucleotide biosynthesis // inferred from electronic annotation	---	IPR000362 // Fumarate lyase // 6.3E-70
150090_at	2.49312	0.00107463	0.249338	FBgn0038530 /// FBgn0068529	CG7629	AttD /// DyakAttD	Attacin-D /// AttD	42122	---	6961 // antibacterial humoral response (sensu Protostomia) // inferred from sequence or structural similarity /// 6961 // antibacterial humoral response (sensu Protostomia) // inferred from electronic annotation /// 6961 // antibacterial humoral response (sensu Protostomia) // inferred from sequence similarity	5576 // extracellular region // inferred from electronic annotation	IPR005521 // Attacin, C-terminal region // 6.1E-56 /// IPR005520 // Attacin, N-terminal region // 7.1E-27
150147_at	1.45654	0.00562683	0.127426	FBgn0038627	CG7694	CG7694	CG7694	42230	5515 // protein binding // inferred from electronic annotation /// 8270 // zinc ion binding // inferred from electronic annotation /// 46872 // metal ion binding // inferred from electronic annotation	---	---	IPR001841 // Zn-finger, RING // 2.0E-17 /// IPR001841 // Zn-finger, RING // 2.0E-17
150181_at	1.59958	0.00304276	0.144403	FBgn0038681	CG6042	Cyp12a4	Cyp12a4	42294	4497 // monooxygenase activity // inferred from electronic annotation /// 16491 // oxidoreductase activity // inferred from electronic annotation /// 5515 // protein binding // inferred from physical interaction /// 5506 // iron ion binding // inferred from electronic annotation /// 20037 // heme binding // inferred from electronic annotation /// 46872 // metal ion binding // inferred from electr…	6118 // electron transport // inferred from electronic annotation	5739 // mitochondrion // inferred from sequence or structural similarity /// 5739 // mitochondrion // non-traceable author statement /// 5739 // mitochondrion // inferred from electronic annotation /// 16020 // membrane // inferred from electronic annotation /// 5739 // mitochondrion // inferred from sequence similarity	IPR001128 // Cytochrome P450 // 5.4E-60 /// IPR001128 // Cytochrome P450 // 4.6E-61
150334_at	1.98179	0.00183276	0.201441	FBgn0064912	CG31178	CG31178	CG31178	42575	---	---	---	---
150377_at	1.65509	0.0016495	0.128989	FBgn0053110	CG33110	CG33110	CG33110	42659	8415 // acyltransferase activity // inferred from electronic annotation	38 // very-long-chain fatty acid metabolism // inferred from sequence or structural similarity /// 6633 // fatty acid biosynthesis // inferred from sequence or structural similarity /// 38 // very-long-chain fatty acid metabolism // inferred from sequence similarity /// 6633 // fatty acid biosynthesis // inferred from sequence similarity	16021 // integral to membrane // inferred from electronic annotation	IPR002076 // GNS1/SUR4 membrane protein // 1.8E-17
150378_at	1.52008	0.00353876	0.128166	FBgn0053110	CG33110	CG33110	CG33110	42659	8415 // acyltransferase activity // inferred from electronic annotation	38 // very-long-chain fatty acid metabolism // inferred from sequence or structural similarity /// 6633 // fatty acid biosynthesis // inferred from sequence or structural similarity /// 38 // very-long-chain fatty acid metabolism // inferred from sequence similarity /// 6633 // fatty acid biosynthesis // inferred from sequence similarity	16021 // integral to membrane // inferred from electronic annotation	IPR002076 // GNS1/SUR4 membrane protein // 1.8E-17
150382_at	1.90265	0.00218423	0.197298	FBgn0038993	CG13843	CG13843	CG13843	42668	5515 // protein binding // inferred from physical interaction	---	---	---
150514_at	1.73962	0.00107213	0.131833	FBgn0039203	CG13618	CG13618	CG13618	42924	---	---	---	IPR004272 // Odorant binding protein // 9.3E-60
150549_at	1.66609	0.00851233	0.212495	FBgn0039268	CG11819	CG11819	CG11819	43002	---	---	---	IPR010439 // Protein of unknown function DUF1041 // 1.2E-73 /// IPR000008 // C2 domain // 5.0E-19
150579_at	2.47578	0.00630324	0.372652	FBgn0039316	CG11893	CG11893	CG11893	43056	5515 // protein binding // inferred from physical interaction /// 16301 // kinase activity // inferred from electronic annotation /// 16740 // transferase activity // inferred from electronic annotation	---	---	IPR004119 // Protein of unknown function DUF227 // 1.8E-76
150595_at	1.85092	0.00487106	0.230515	FBgn0039345	CG12250	CG12250	CG12250	43088	---	---	---	---
150636_at	1.74458	0.00615921	0.216632	FBgn0039398	CG14540	CG14540	CG14540	43145	---	---	---	---
150639_at	1.38338	0.00451125	0.0911002	FBgn0039401	CG6095	CG6095	CG6095	43163	---	---	145 // exocyst // inferred from sequence or structural similarity /// 145 // exocyst // inferred from sequence similarity	---
150658_at	1.41217	0.0095357	0.132337	FBgn0039425 /// FBgn0008649	CG5432	CG5432 /// dei	CG5432 /// delilah	43189 /// 43190	3700 // transcription factor activity // inferred from sequence or structural similarity /// 3704 // specific RNA polymerase II transcription factor activity // non-traceable author statement /// 5515 // protein binding // inferred from physical interaction /// 3677 // DNA binding // inferred from electronic annotation /// 30528 // transcription regulator activity // inferred from electronic anno…	7498 // mesoderm development // inferred from expression pattern /// 7525 // somatic muscle development // traceable author statement /// 16203 // muscle attachment // traceable author statement /// 6350 // transcription // inferred from electronic annotation /// 6355 // regulation of transcription, DNA-dependent // inferred from electronic annotation /// 7275 // development // inferred from elec…	5634 // nucleus // inferred from sequence or structural similarity /// 5634 // nucleus // inferred from electronic annotation /// 5634 // nucleus // inferred from sequence similarity	IPR000741 // Fructose-bisphosphate aldolase, class-I // 1.0E-126 /// IPR001092 // Basic helix-loop-helix dimerization domain bHLH // 3.1E-21
150688_at	2.02503	0.00583156	0.280156	FBgn0051072	CG31072	Lerp	Lerp	43223	4872 // receptor activity // inferred from sequence or structural similarity /// 5215 // transporter activity // inferred from electronic annotation /// 5515 // protein binding // inferred from physical interaction /// 4872 // receptor activity // inferred from electronic annotation /// 4872 // receptor activity // inferred from sequence similarity	6810 // transport // inferred from electronic annotation /// 6892 // post-Golgi vesicle-mediated transport // inferred from direct assay /// 7041 // lysosomal transport // inferred from direct assay	5737 // cytoplasm // Unknown /// 5764 // lysosome // inferred from electronic annotation /// 16020 // membrane // inferred from electronic annotation /// 5737 // cytoplasm // inferred from curator	---
150731_at	1.5509	0.00322818	0.132958	FBgn0039518	CG13978	CG13978	CG13978	43303	---	---	---	IPR007070 // Phosphatidylinositolglycan class N (PIG-N) // 1.9E-90 /// IPR007070 // Phosphatidylinositolglycan class N (PIG-N) // 2.1E-8 /// IPR007070 // Phosphatidylinositolglycan class N (PIG-N) // 1.6E-37
150739_at	1.67081	0.00929609	0.218464	FBgn0039529	CG5612	CG5612	CG5612	43316	5515 // protein binding // inferred from physical interaction	---	---	---
150883_at	1.52014	0.00378585	0.131083	FBgn0039759	CG9733	CG9733	CG9733	43601	4252 // serine-type endopeptidase activity // inferred from sequence or structural similarity /// 4263 // chymotrypsin activity // inferred from electronic annotation /// 4295 // trypsin activity // non-traceable author statement /// 8439 // monophenol monooxygenase activator activity // inferred from sequence or structural similarity /// 4252 // serine-type endopeptidase activity // inferred fro…	6508 // proteolysis // non-traceable author statement /// 6952 // defense response // non-traceable author statement /// 6508 // proteolysis // inferred from electronic annotation	---	IPR001254 // Peptidase S1, chymotrypsin // 8.9E-71
150904_at	1.43802	0.00892082	0.139619	FBgn0039792	CG2267	CG2267	CG2267	43639	---	---	---	---
150976_at	1.70931	0.00237361	0.162426	FBgn0039902	CG2177	CG2177	CG2177	43786	46873 // metal ion transporter activity // inferred from electronic annotation	30001 // metal ion transport // inferred from electronic annotation	16020 // membrane // inferred from electronic annotation	IPR003689 // Zinc transporter ZIP // 1.4E-25 /// IPR003689 // Zinc transporter ZIP // 2.4E-9 /// IPR003689 // Zinc transporter ZIP // 1.4E-25
150999_at	1.48322	0.00646433	0.142022	FBgn0039936	CG11148	CG11148	CG11148	43842	---	---	---	IPR003169 // GYF // 8.1E-18 /// IPR003169 // GYF // 8.1E-18
151022_at	1.58994	0.00998778	0.196914	FBgn0053936	CG33936	CG33936	CG33936	41114	3677 // DNA binding // inferred from electronic annotation /// 8270 // zinc ion binding // inferred from electronic annotation	---	---	---
151279_at	1.43085	0.0065234	0.124357	FBgn0040805	CG12355	CG12355	CG12355	2768954	---	---	16021 // integral to membrane // inferred from sequence or structural similarity /// 16021 // integral to membrane // inferred from sequence similarity	IPR007248 // Mpv17/PMP22 // 7.2E-14
151323_at	1.57929	0.007371	0.179209	FBgn0040850	CG15210	CG15210	CG15210	50323	---	---	---	---
151361_at	1.43435	0.00544458	0.118685	FBgn0030986	CG7481	RhoGAP18B	RhoGAP18B	32898	5083 // small GTPase regulator activity // inferred from electronic annotation /// 5096 // GTPase activator activity // inferred from sequence or structural similarity /// 5515 // protein binding // inferred from physical interaction /// 5096 // GTPase activator activity // inferred from sequence similarity	7015 // actin filament organization // inferred from mutant phenotype /// 7242 // intracellular signaling cascade // inferred from electronic annotation	---	IPR000198 // RhoGAP domain // 2.2E-57
151424_at	1.51277	0.00455182	0.136615	FBgn0040963	CG18662	CG18662	CG18662	50437	---	---	---	IPR007702 // Janus/Ocnus // 9.8E-68 /// IPR007702 // Janus/Ocnus // 9.8E-68
151445_at	1.5477	0.00826976	0.174614	FBgn0040985	CG6115	CG6115	CG6115	50459	---	---	---	IPR008011 // Complex 1 LYR protein // 6.7E-21
151479_at	1.84746	0.00374007	0.213513	FBgn0032976	CG6448	CG6448	CG6448	35442	---	---	---	---
151494_at	1.45553	0.00226773	0.0912205	---	---	---	---	---	---	---	---	---
151506_at	1.67867	0.00409871	0.17837	FBgn0035075	---	CG9047	CG9047	37979	---	---	---	IPR008516 // Protein of unknown function DUF798 // 1.0E-126
151524_r_at	1.68985	0.00205638	0.150803	FBgn0053092	CG33092	CG33092	CG33092	326250	3842 // 1-pyrroline-5-carboxylate dehydrogenase activity // inferred from sequence or structural similarity /// 3842 // 1-pyrroline-5-carboxylate dehydrogenase activity // inferred from electronic annotation /// 16491 // oxidoreductase activity // inferred from electronic annotation /// 3842 // 1-pyrroline-5-carboxylate dehydrogenase activity // inferred from sequence similarity	6537 // glutamate biosynthesis // inferred from sequence or structural similarity /// 6562 // proline catabolism // inferred from sequence or structural similarity /// 6561 // proline biosynthesis // inferred from electronic annotation /// 8152 // metabolism // inferred from electronic annotation /// 6537 // glutamate biosynthesis // inferred from sequence similarity /// 6562 // proline catabolis…	5759 // mitochondrial matrix // inferred from sequence or structural similarity /// 5759 // mitochondrial matrix // inferred from electronic annotation /// 5759 // mitochondrial matrix // inferred from sequence similarity	IPR002086 // Aldehyde dehydrogenase // 4.3E-8 /// IPR002086 // Aldehyde dehydrogenase // 1.5E-31 /// IPR002086 // Aldehyde dehydrogenase // 1.7E-9 /// IPR002086 // Aldehyde dehydrogenase // 4.3E-8 /// IPR002086 // Aldehyde dehydrogenase // 1.5E-31 /// IPR002086 // Aldehyde dehydrogenase // 1.7E-9 /// IPR002086 // Aldehyde dehydrogenase // 4.3E-8 /// IPR002086 // Aldehyde dehydrogenase // 1.5E-31 …
151567_at	1.81462	0.0027489	0.192026	FBgn0039844	CG1607	CG1607	CG1607	43707	5279 // amino acid-polyamine transporter activity // inferred from electronic annotation /// 15171 // amino acid transporter activity // inferred from sequence or structural similarity /// 15171 // amino acid transporter activity // inferred from sequence similarity	6520 // amino acid metabolism // inferred from electronic annotation /// 6865 // amino acid transport // inferred from electronic annotation	16020 // membrane // inferred from electronic annotation	IPR004841 // Amino acid permease-associated region // 2.0E-6 /// IPR004841 // Amino acid permease-associated region // 5.9E-12
151571_at	1.37091	0.00665931	0.10186	FBgn0051320	CG31320	CG31320	CG31320	318680	5488 // binding // inferred from electronic annotation	---	---	---
151576_s_at	1.96011	0.00173379	0.19259	FBgn0019664	CG17964	pan	pangolin	43769	30528 // transcription regulator activity // inferred from electronic annotation /// 5515 // protein binding // inferred from physical interaction /// 3677 // DNA binding // inferred from electronic annotation	6355 // regulation of transcription, DNA-dependent // inferred from sequence or structural similarity /// 6357 // regulation of transcription from RNA polymerase II promoter // inferred from electronic annotation /// 7222 // frizzled signaling pathway // non-traceable author statement /// 7367 // segment polarity determination // non-traceable author statement /// 7476 // wing morphogenesis // in…	5667 // transcription factor complex // inferred from sequence or structural similarity /// 5634 // nucleus // inferred from electronic annotation /// 5667 // transcription factor complex // inferred from sequence similarity	IPR000910 // HMG1/2 (high mobility group) box // 7.2E-29 /// IPR000910 // HMG1/2 (high mobility group) box // 8.9E-29
151613_at	1.57276	0.00854525	0.184201	FBgn0051641	CG31641	stai	stathmin	33863	8017 // microtubule binding // inferred from sequence or structural similarity /// 8270 // zinc ion binding // inferred from electronic annotation /// 8017 // microtubule binding // inferred from sequence similarity	7017 // microtubule-based process // inferred from sequence or structural similarity /// 7165 // signal transduction // inferred from electronic annotation /// 7242 // intracellular signaling cascade // inferred from electronic annotation /// 7399 // nervous system development // inferred from mutant phenotype /// 8354 // germ cell migration // inferred from mutant phenotype /// 46879 // hormone …	5875 // microtubule associated complex // inferred from sequence or structural similarity /// 5875 // microtubule associated complex // inferred from sequence similarity	IPR000956 // Stathmin // 9.0E-14 /// IPR000956 // Stathmin // 7.1E-14 /// IPR000956 // Stathmin // 7.1E-14
151629_at	1.57209	0.00606942	0.167801	FBgn0010704	CG7085	l(2)s5379	lethal (2) s5379	33402	5515 // protein binding // inferred from physical interaction	---	---	IPR008628 // Golgi phosphoprotein 3 // 1.0E-126
151636_at	2.0285	0.00920636	0.311906	FBgn0035772	CG8582	Sh3	Sh3	38820	4785 // copper, zinc superoxide dismutase activity // inferred from electronic annotation /// 46872 // metal ion binding // inferred from electronic annotation	6801 // superoxide metabolism // inferred from electronic annotation	---	IPR006993 // SH3-binding, glutamic acid-rich protein // 1.5E-72
151637_at	1.76099	0.00334752	0.188317	---	---	---	---	---	---	---	---	---
151642_at	1.78736	0.00159478	0.154333	FBgn0037813	CG17100	CG17100	CG17100	44669	3677 // DNA binding // inferred from electronic annotation /// 3702 // RNA polymerase II transcription factor activity // non-traceable author statement /// 30528 // transcription regulator activity // inferred from electronic annotation	6355 // regulation of transcription, DNA-dependent // inferred from electronic annotation /// 45449 // regulation of transcription // inferred from sequence or structural similarity /// 7275 // development // inferred from electronic annotation /// 30154 // cell differentiation // inferred from electronic annotation /// 45449 // regulation of transcription // inferred from electronic annotation /…	5634 // nucleus // non-traceable author statement /// 5634 // nucleus // inferred from electronic annotation	IPR001092 // Basic helix-loop-helix dimerization domain bHLH // 1.1E-14
151653_at	2.12794	0.00219232	0.238298	FBgn0043904	CG31761	bru-2	bruno-2	250811	3729 // mRNA binding // inferred from sequence or structural similarity /// 4747 // ribokinase activity // inferred from electronic annotation /// 166 // nucleotide binding // inferred from electronic annotation /// 3676 // nucleic acid binding // inferred from electronic annotation /// 3729 // mRNA binding // inferred from sequence similarity	6397 // mRNA processing // inferred from electronic annotation /// 19538 // protein metabolism // inferred from electronic annotation /// 6014 // D-ribose metabolism // inferred from electronic annotation	---	IPR000504 // RNA-binding region RNP-1 (RNA recognition motif) // 2.1E-11 /// IPR000504 // RNA-binding region RNP-1 (RNA recognition motif) // 2.1E-15 /// IPR000504 // RNA-binding region RNP-1 (RNA recognition motif) // 2.2E-20
151663_at	2.57165	0.00233718	0.310391	FBgn0052649	CG32649	CG32649	CG32649	32239	4672 // protein kinase activity // non-traceable author statement	6122 // mitochondrial electron transport, ubiquinol to cytochrome c // inferred from sequence or structural similarity /// 6732 // coenzyme metabolism // inferred from electronic annotation /// 51189 // prosthetic group metabolism // inferred from electronic annotation /// 6122 // mitochondrial electron transport, ubiquinol to cytochrome c // inferred from sequence similarity	5739 // mitochondrion // inferred from sequence or structural similarity /// 5739 // mitochondrion // inferred from sequence similarity	IPR004147 // ABC1 protein // 1.1E-55
151686_s_at	1.45593	0.00485836	0.121539	FBgn0004624	CG18069	CaMKII	Calcium/calmodulin-dependent protein kinase II	43828	4674 // protein serine/threonine kinase activity // inferred from direct assay /// 4674 // protein serine/threonine kinase activity // non-traceable author statement /// 4685 // calcium- and calmodulin-dependent protein kinase activity // inferred from direct assay /// 4685 // calcium- and calmodulin-dependent protein kinase activity // inferred from sequence or structural similarity /// 4702 // …	6468 // protein amino acid phosphorylation // non-traceable author statement /// 6468 // protein amino acid phosphorylation // traceable author statement /// 6936 // muscle contraction // inferred from electronic annotation /// 7268 // synaptic transmission // inferred from mutant phenotype /// 7528 // neuromuscular junction development // non-traceable author statement /// 7611 // learning and/o…	5954 // calcium- and calmodulin-dependent protein kinase complex // inferred from sequence or structural similarity /// 5954 // calcium- and calmodulin-dependent protein kinase complex // traceable author statement /// 5954 // calcium- and calmodulin-dependent protein kinase complex // inferred from sequence similarity	IPR000719 // Protein kinase // 7.6E-93 /// IPR000719 // Protein kinase // 4.3E-8
151707_s_at	1.58407	0.00977409	0.194198	FBgn0010583	CG3727	dock	dreadlocks	33262	5070 // SH3/SH2 adaptor activity // inferred from sequence or structural similarity /// 5070 // SH3/SH2 adaptor activity // non-traceable author statement /// 5070 // SH3/SH2 adaptor activity // traceable author statement /// 5158 // insulin receptor binding // inferred from physical interaction /// 5515 // protein binding // inferred from physical interaction /// 5070 // SH3/SH2 adaptor activity…	7186 // G-protein coupled receptor protein signaling pathway // inferred from electronic annotation /// 7242 // intracellular signaling cascade // inferred from electronic annotation /// 7409 // axonogenesis // traceable author statement /// 7411 // axon guidance // inferred from genetic interaction /// 7411 // axon guidance // inferred from mutant phenotype /// 7411 // axon guidance // traceable…	5737 // cytoplasm // non-traceable author statement	IPR000980 // SH2 motif // 8.6E-34 /// IPR001452 // SH3 // 1.5E-20 /// IPR001452 // SH3 // 2.7E-20 /// IPR001452 // SH3 // 1.6E-20 /// IPR000980 // SH2 motif // 8.6E-34 /// IPR001452 // SH3 // 1.5E-20 /// IPR001452 // SH3 // 2.7E-20 /// IPR001452 // SH3 // 1.6E-20
151767_at	3.53022	0.00027925	0.291689	FBgn0010222	CG18466	Nmdmc	NAD-dependent methylenetetrahydrofolate dehydrogenase	47895	287 // magnesium ion binding // non-traceable author statement /// 4477 // methenyltetrahydrofolate cyclohydrolase activity // inferred from sequence or structural similarity /// 4477 // methenyltetrahydrofolate cyclohydrolase activity // non-traceable author statement /// 4487 // methylenetetrahydrofolate dehydrogenase (NAD+) activity // non-traceable author statement /// 4488 // methylenetetrah…	5975 // carbohydrate metabolism // inferred from sequence or structural similarity /// 8652 // amino acid biosynthesis // inferred from electronic annotation /// 9256 // 10-formyltetrahydrofolate metabolism // inferred from sequence or structural similarity /// 9396 // folic acid and derivative biosynthesis // inferred from electronic annotation /// 46653 // tetrahydrofolate metabolism // inferre…	5739 // mitochondrion // inferred from sequence or structural similarity /// 5739 // mitochondrion // non-traceable author statement /// 5739 // mitochondrion // inferred from electronic annotation /// 5739 // mitochondrion // inferred from sequence similarity	IPR000672 // Tetrahydrofolate dehydrogenase/cyclohydrolase // 5.3E-79 /// IPR000672 // Tetrahydrofolate dehydrogenase/cyclohydrolase // 3.5E-112 /// IPR000672 // Tetrahydrofolate dehydrogenase/cyclohydrolase // 5.3E-79 /// IPR000672 // Tetrahydrofolate dehydrogenase/cyclohydrolase // 3.5E-112
151797_at	1.41807	0.00911472	0.132737	FBgn0032820	CG31692	fbp	fructose-1,6-bisphosphatase	35265	42132 // fructose-bisphosphatase activity // inferred from sequence or structural similarity /// 42132 // fructose-bisphosphatase activity // non-traceable author statement /// 16787 // hydrolase activity // inferred from electronic annotation /// 42132 // fructose-bisphosphatase activity // inferred from electronic annotation /// 42578 // phosphoric ester hydrolase activity // inferred from elec…	5975 // carbohydrate metabolism // inferred from electronic annotation	---	IPR000146 // Inositol phosphatase/fructose-1,6-bisphosphatase // 1.0E-126 /// IPR000146 // Inositol phosphatase/fructose-1,6-bisphosphatase // 1.0E-126
151799_at	1.53761	0.00774176	0.168097	FBgn0026252	CG7935	msk	moleskin	44747	5083 // small GTPase regulator activity // inferred from electronic annotation /// 8320 // protein carrier activity // inferred from sequence or structural similarity /// 8536 // Ran GTPase binding // inferred from sequence or structural similarity /// 5488 // binding // inferred from electronic annotation /// 8565 // protein transporter activity // inferred from electronic annotation /// 8320 //…	59 // protein import into nucleus, docking // inferred from electronic annotation /// 6606 // protein import into nucleus // inferred from direct assay /// 6606 // protein import into nucleus // inferred from sequence or structural similarity /// 6606 // protein import into nucleus // traceable author statement /// 7169 // transmembrane receptor protein tyrosine kinase signaling pathway // inferr…	5634 // nucleus // inferred from direct assay /// 5643 // nuclear pore // inferred from sequence or structural similarity /// 5737 // cytoplasm // inferred from direct assay /// 5737 // cytoplasm // inferred from sequence or structural similarity /// 5938 // cell cortex // inferred from direct assay /// 5634 // nucleus // inferred from electronic annotation /// 5643 // nuclear pore // inferred fr…	IPR001494 // Importin-beta, N-terminal // 5.1E-24
151801_at	1.35135	0.0048382	0.0812727	FBgn0037303 /// FBgn0053293	CG12163	CG12163 /// CG33293	CG12163 /// CG33293	2768659 /// 40628	4197 // cysteine-type endopeptidase activity // inferred from sequence or structural similarity /// 4869 // cysteine protease inhibitor activity // inferred from electronic annotation /// 4197 // cysteine-type endopeptidase activity // inferred from electronic annotation /// 8233 // peptidase activity // inferred from electronic annotation /// 8234 // cysteine-type peptidase activity // inferred …	6508 // proteolysis // inferred from sequence or structural similarity /// 35071 // salivary gland cell autophagic cell death // inferred from expression pattern /// 48102 // autophagic cell death // inferred from expression pattern /// 6508 // proteolysis // inferred from electronic annotation /// 6508 // proteolysis // inferred from sequence similarity	---	IPR000668 // Peptidase C1A, papain // 1.5E-112 /// IPR000668 // Peptidase C1A, papain // 1.5E-112
151803_at	1.88795	0.00268106	0.205704	FBgn0014009	CG3269	Rab2	Rab-protein 2	35577	3677 // DNA binding // inferred from electronic annotation /// 3924 // GTPase activity // inferred from sequence or structural similarity /// 3924 // GTPase activity // non-traceable author statement /// 5525 // GTP binding // non-traceable author statement /// 5515 // protein binding // inferred from physical interaction /// 166 // nucleotide binding // inferred from electronic annotation /// 55…	160 // two-component signal transduction system (phosphorelay) // inferred from electronic annotation /// 6355 // regulation of transcription, DNA-dependent // inferred from electronic annotation /// 6886 // intracellular protein transport // inferred from electronic annotation /// 6909 // phagocytosis // inferred from electronic annotation /// 7041 // lysosomal transport // inferred from electro…	16020 // membrane // inferred from electronic annotation	IPR001806 // Ras GTPase superfamily // 1.7E-97
151804_at	1.49765	0.00365233	0.122581	FBgn0037637	CG9836	CG9836	CG9836	41059	5515 // protein binding // inferred from physical interaction	6807 // nitrogen compound metabolism // inferred from electronic annotation /// 19740 // nitrogen utilization // inferred from electronic annotation	---	IPR002871 // Nitrogen-fixing NifU-like, N-terminal // 2.9E-81
151822_at	2.58624	0.000266458	0.209487	FBgn0014018	CG11992	Rel	Relish	41087	3700 // transcription factor activity // non-traceable author statement /// 3700 // transcription factor activity // traceable author statement /// 3704 // specific RNA polymerase II transcription factor activity // non-traceable author statement /// 5515 // protein binding // inferred from physical interaction /// 30528 // transcription regulator activity // inferred from electronic annotation /…	6357 // regulation of transcription from RNA polymerase II promoter // inferred from electronic annotation /// 6955 // immune response // inferred from expression pattern /// 6955 // immune response // traceable author statement /// 6963 // antibacterial polypeptide induction // inferred from expression pattern /// 6963 // antibacterial polypeptide induction // inferred from mutant phenotype /// …	5634 // nucleus // inferred from direct assay /// 5634 // nucleus // non-traceable author statement /// 5737 // cytoplasm // inferred from direct assay /// 5739 // mitochondrion // inferred from sequence or structural similarity /// 5739 // mitochondrion // inferred from electronic annotation /// 5634 // nucleus // inferred from electronic annotation	IPR000451 // NF-kappa-B/Rel/dorsal // 1.1E-98 /// IPR002110 // Ankyrin // 4.1E-7 /// IPR002110 // Ankyrin // 3.9E-4 /// IPR002110 // Ankyrin // 3.5E-5 /// IPR002110 // Ankyrin // 0.058 /// IPR002110 // Ankyrin // 6.7 /// IPR002909 // Cell surface receptor IPT/TIG // 5.5E-8 /// IPR000451 // NF-kappa-B/Rel/dorsal // 1.1E-98 /// IPR002110 // Ankyrin // 4.1E-7 /// IPR002110 // Ankyrin // 3.9E-4 /// I…
151834_at	1.80411	0.00183276	0.168233	FBgn0052130	CG32130	CG32130	CG32130	39518	4263 // chymotrypsin activity // inferred from electronic annotation /// 4295 // trypsin activity // inferred from electronic annotation /// 5515 // protein binding // inferred from electronic annotation /// 5515 // protein binding // inferred from physical interaction /// 4252 // serine-type endopeptidase activity // inferred from electronic annotation /// 8233 // peptidase activity // inferred …	6508 // proteolysis // inferred from electronic annotation /// 6915 // apoptosis // inferred from electronic annotation	---	IPR003103 // Apoptosis regulator Bcl-2 protein, BAG // 1.4E-17 /// IPR003103 // Apoptosis regulator Bcl-2 protein, BAG // 1.4E-17 /// IPR003103 // Apoptosis regulator Bcl-2 protein, BAG // 1.4E-17
151838_at	1.63858	0.000986299	0.106909	FBgn0031263	CG2789	CG2789	CG2789	33231	5215 // transporter activity // inferred from electronic annotation /// 8503 // benzodiazepine receptor activity // inferred from sequence or structural similarity /// 8503 // benzodiazepine receptor activity // inferred from sequence similarity	6629 // lipid metabolism // inferred from electronic annotation /// 6732 // coenzyme metabolism // inferred from electronic annotation /// 6869 // lipid transport // inferred from electronic annotation /// 51189 // prosthetic group metabolism // inferred from electronic annotation	5740 // mitochondrial envelope // inferred from sequence or structural similarity /// 16021 // integral to membrane // inferred from electronic annotation /// 5740 // mitochondrial envelope // inferred from sequence similarity	IPR004307 // TspO/MBR-related protein // 2.3E-85
151839_at	1.30531	0.00877947	0.0820009	FBgn0043841	CG31764	vir-1	virus-induced RNA 1	34652	---	---	---	---
151841_at	1.5409	0.00451125	0.144123	FBgn0033320	CG8586	CG8586	CG8586	35854	4252 // serine-type endopeptidase activity // non-traceable author statement /// 4263 // chymotrypsin activity // inferred from electronic annotation /// 4295 // trypsin activity // inferred from electronic annotation /// 4252 // serine-type endopeptidase activity // inferred from electronic annotation	6508 // proteolysis // inferred from electronic annotation	---	IPR001254 // Peptidase S1, chymotrypsin // 1.8E-54
151875_at	21.876	1.18958e-16	0.137434	FBgn0010213	CG8905	Sod2	Superoxide dismutase 2 (Mn)	36878	4784 // superoxide dismutase activity // non-traceable author statement /// 8383 // manganese superoxide dismutase activity // inferred from sequence or structural similarity /// 8383 // manganese superoxide dismutase activity // non-traceable author statement /// 16209 // antioxidant activity // non-traceable author statement /// 46872 // metal ion binding // inferred from electronic annotation …	6801 // superoxide metabolism // non-traceable author statement /// 6952 // defense response // inferred from electronic annotation /// 8340 // determination of adult life span // inferred from mutant phenotype /// 8340 // determination of adult life span // traceable author statement /// 19430 // removal of superoxide radicals // inferred from sequence or structural similarity /// 6801 // supero…	5759 // mitochondrial matrix // inferred from sequence or structural similarity /// 5759 // mitochondrial matrix // non-traceable author statement /// 5739 // mitochondrion // inferred from electronic annotation /// 5759 // mitochondrial matrix // inferred from sequence similarity	IPR001189 // Manganese and iron superoxide dismutase // 1.2E-76 /// IPR001189 // Manganese and iron superoxide dismutase // 1.4E-58
151885_at	1.52976	0.00580795	0.152961	FBgn0027601	CG9009	CG9009	CG9009	32426	4467 // long-chain-fatty-acid-CoA ligase activity // inferred from sequence or structural similarity /// 3824 // catalytic activity // inferred from electronic annotation /// 4467 // long-chain-fatty-acid-CoA ligase activity // inferred from sequence similarity	6631 // fatty acid metabolism // inferred from electronic annotation /// 8152 // metabolism // inferred from electronic annotation	---	IPR000873 // AMP-dependent synthetase and ligase // 3.0E-108
151898_at	1.5962	0.00606942	0.174916	FBgn0024889	CG8548	Kap-1	karyopherin 1	40160	8320 // protein carrier activity // inferred from sequence or structural similarity /// 8320 // protein carrier activity // non-traceable author statement /// 5515 // protein binding // inferred from physical interaction /// 5488 // binding // inferred from electronic annotation /// 8565 // protein transporter activity // inferred from electronic annotation /// 8320 // protein carrier activity //…	6606 // protein import into nucleus // inferred from sequence or structural similarity /// 6606 // protein import into nucleus // non-traceable author statement /// 6606 // protein import into nucleus // inferred from electronic annotation /// 6886 // intracellular protein transport // inferred from electronic annotation /// 6606 // protein import into nucleus // inferred from sequence similarity	5643 // nuclear pore // inferred from sequence or structural similarity /// 5643 // nuclear pore // non-traceable author statement /// 5643 // nuclear pore // inferred from sequence similarity	IPR000225 // Armadillo // 6.1E-12 /// IPR000225 // Armadillo // 2.2E-16 /// IPR000225 // Armadillo // 1.3E-10 /// IPR000225 // Armadillo // 1.1E-6 /// IPR000225 // Armadillo // 3.6E-10 /// IPR000225 // Armadillo // 7.6E-10 /// IPR000225 // Armadillo // 1.1E-9 /// IPR000225 // Armadillo // 5.3E-8 /// IPR002652 // Importin alpha-like protein, beta-binding region // 3.7E-21
151899_at	1.80461	0.00183276	0.165968	FBgn0036992	CG11796	CG11796	CG11796	40263	3868 // 4-hydroxyphenylpyruvate dioxygenase activity // inferred from sequence or structural similarity /// 5515 // protein binding // inferred from physical interaction /// 3868 // 4-hydroxyphenylpyruvate dioxygenase activity // inferred from electronic annotation /// 3868 // 4-hydroxyphenylpyruvate dioxygenase activity // inferred from sequence similarity	9063 // amino acid catabolism // inferred from electronic annotation /// 9072 // aromatic amino acid family metabolism // inferred from electronic annotation	---	IPR004360 // Glyoxalase/Bleomycin resistance protein/dioxygenase domain // 1.9E-17 /// IPR004360 // Glyoxalase/Bleomycin resistance protein/dioxygenase domain // 1.9E-17
151903_at	1.54981	0.00233718	0.121879	FBgn0025117	CG4008	und	uninitiated	34294	4239 // methionyl aminopeptidase activity // inferred from sequence or structural similarity /// 4239 // methionyl aminopeptidase activity // non-traceable author statement /// 5515 // protein binding // inferred from physical interaction /// 4177 // aminopeptidase activity // inferred from electronic annotation /// 4239 // methionyl aminopeptidase activity // inferred from electronic annotation …	6412 // protein biosynthesis // inferred from electronic annotation /// 6464 // protein modification // inferred from electronic annotation /// 6508 // proteolysis // inferred from electronic annotation	---	IPR000994 // Peptidase M24 // 3.8E-12
151906_at	1.57808	0.00470998	0.15766	FBgn0038052	CG5538	CG5538	CG5538	41537	---	---	---	---
151909_at	1.64296	0.000730414	0.0969109	FBgn0032350	CG6287	CG6287	CG6287	34554	4617 // phosphoglycerate dehydrogenase activity // inferred from sequence or structural similarity /// 16616 // oxidoreductase activity, acting on the CH-OH group of donors, NAD or NADP as acceptor // inferred from electronic annotation /// 51287 // NAD binding // inferred from electronic annotation /// 4617 // phosphoglycerate dehydrogenase activity // inferred from sequence similarity	5975 // carbohydrate metabolism // inferred from electronic annotation /// 6564 // L-serine biosynthesis // inferred from electronic annotation /// 8652 // amino acid biosynthesis // inferred from electronic annotation /// 8152 // metabolism // inferred from electronic annotation	---	IPR006140 // D-isomer specific 2-hydroxyacid dehydrogenase, NAD binding domain // 5.7E-75 /// IPR006139 // D-isomer specific 2-hydroxyacid dehydrogenase, catalytic domain // 3.2E-25
151918_s_at	1.94339	0.00183276	0.193618	FBgn0027594	CG2086	drpr	draper	38218	4872 // receptor activity // inferred from electronic annotation /// 5201 // extracellular matrix structural constituent // inferred from electronic annotation /// 5198 // structural molecule activity // inferred from electronic annotation	6909 // phagocytosis // inferred from mutant phenotype /// 6909 // phagocytosis // traceable author statement /// 7155 // cell adhesion // inferred from sequence or structural similarity /// 7165 // signal transduction // inferred from electronic annotation /// 7398 // ectoderm development // inferred from electronic annotation /// 7399 // nervous system development // inferred from electronic an…	31224 // intrinsic to membrane // non-traceable author statement	IPR006209 // EGF-like domain // 1.1E-4 /// IPR006209 // EGF-like domain // 7.8E-6 /// IPR006209 // EGF-like domain // 2.0E-4 /// IPR006209 // EGF-like domain // 1.9E-5 /// IPR006209 // EGF-like domain // 7.2E-6 /// IPR006209 // EGF-like domain // 2.1E-4 /// IPR006209 // EGF-like domain // 1.4E-5 /// IPR006209 // EGF-like domain // 2.2E-4 /// IPR006209 // EGF-like domain // 9.2E-5 /// IPR006209 //…
151931_at	1.53271	0.00854012	0.171121	FBgn0015795	CG5915	Rab7	Rab-protein 7	42841	3924 // GTPase activity // inferred from sequence or structural similarity /// 3924 // GTPase activity // non-traceable author statement /// 5525 // GTP binding // inferred from electronic annotation /// 166 // nucleotide binding // inferred from electronic annotation /// 3924 // GTPase activity // inferred from sequence similarity	6886 // intracellular protein transport // inferred from electronic annotation /// 6898 // receptor mediated endocytosis // inferred from electronic annotation /// 7165 // signal transduction // inferred from electronic annotation /// 7264 // small GTPase mediated signal transduction // inferred from electronic annotation /// 8333 // endosome to lysosome transport // inferred from genetic interac…	5770 // late endosome // inferred from direct assay /// 16020 // membrane // inferred from electronic annotation	IPR001806 // Ras GTPase superfamily // 4.4E-87
151935_at	1.70498	0.00183276	0.146784	FBgn0003717	CG5490	Tl	Toll	43222	4888 // transmembrane receptor activity // non-traceable author statement /// 19955 // cytokine binding // traceable author statement /// 5515 // protein binding // inferred from physical interaction /// 4888 // transmembrane receptor activity // inferred from electronic annotation /// 5515 // protein binding // inferred from electronic annotation /// 42802 // identical protein binding // inferre…	910 // cytokinesis // inferred from mutant phenotype /// 6952 // defense response // non-traceable author statement /// 6952 // defense response // traceable author statement /// 6955 // immune response // traceable author statement /// 6960 // antimicrobial humoral response (sensu Protostomia) // inferred from genetic interaction /// 6963 // antibacterial polypeptide induction // inferred from m…	5887 // integral to plasma membrane // non-traceable author statement /// 16021 // integral to membrane // non-traceable author statement /// 16020 // membrane // inferred from electronic annotation /// 16021 // integral to membrane // inferred from electronic annotation	IPR000483 // Cysteine-rich flanking region, C-terminal // 1.2E-5 /// IPR001611 // Leucine-rich repeat // 0.16 /// IPR001611 // Leucine-rich repeat // 0.18 /// IPR001611 // Leucine-rich repeat // 0.42 /// IPR001611 // Leucine-rich repeat // 0.49 /// IPR001611 // Leucine-rich repeat // 7.4E-5 /// IPR001611 // Leucine-rich repeat // 0.086 /// IPR001611 // Leucine-rich repeat // 0.15 /// IPR001611 //…
151936_at	1.7223	0.00807997	0.225778	FBgn0030726	CG9216	CG9216	CG9216	32576	---	---	---	---
151972_at	1.37081	0.00415393	0.0832234	FBgn0030679	CG8206	CG8206	CG8206	32516	5515 // protein binding // inferred from physical interaction	---	---	IPR007853 // DNL zinc finger // 9.8E-41
151978_at	1.52627	0.0065234	0.157249	FBgn0013342	CG17248	n-syb	n-synaptobrevin	38196	5485 // v-SNARE activity // inferred from sequence or structural similarity /// 5485 // v-SNARE activity // non-traceable author statement /// 5485 // v-SNARE activity // inferred from sequence similarity	6886 // intracellular protein transport // inferred from electronic annotation /// 6887 // exocytosis // inferred from electronic annotation /// 7269 // neurotransmitter secretion // non-traceable author statement /// 16081 // synaptic vesicle docking during exocytosis // inferred from sequence or structural similarity /// 16192 // vesicle-mediated transport // inferred from sequence or structura…	5886 // plasma membrane // non-traceable author statement /// 8021 // synaptic vesicle // inferred from sequence or structural similarity /// 8021 // synaptic vesicle // non-traceable author statement /// 16021 // integral to membrane // inferred from electronic annotation /// 8021 // synaptic vesicle // inferred from sequence similarity	IPR001388 // Synaptobrevin // 1.1E-38 /// IPR001388 // Synaptobrevin // 1.1E-38 /// IPR001388 // Synaptobrevin // 1.7E-37
151982_at	1.45229	0.00851233	0.143015	FBgn0037747	CG8481	CG8481	CG8481	41195	4276 // furin activity // inferred from sequence or structural similarity /// 8080 // N-acetyltransferase activity // inferred from electronic annotation /// 5515 // protein binding // inferred from physical interaction /// 4276 // furin activity // inferred from sequence similarity	---	---	IPR000182 // GCN5-related N-acetyltransferase // 6.8E-16 /// IPR000182 // GCN5-related N-acetyltransferase // 6.8E-16
151989_at	1.48934	0.00826976	0.154982	FBgn0031645	CG3036	CG3036	CG3036	33695	5436 // sodium:phosphate symporter activity // inferred from sequence or structural similarity /// 5215 // transporter activity // inferred from electronic annotation /// 5436 // sodium:phosphate symporter activity // inferred from sequence similarity	5975 // carbohydrate metabolism // inferred from electronic annotation /// 6796 // phosphate metabolism // inferred from electronic annotation /// 6812 // cation transport // inferred from electronic annotation /// 6817 // phosphate transport // inferred from sequence or structural similarity /// 6858 // extracellular transport // inferred from electronic annotation /// 8643 // carbohydrate trans…	16021 // integral to membrane // inferred from sequence or structural similarity /// 16020 // membrane // inferred from electronic annotation /// 16021 // integral to membrane // inferred from electronic annotation /// 16021 // integral to membrane // inferred from sequence similarity	---
151997_at	1.69144	0.00917302	0.223636	FBgn0016126	CG1495	CaMKI	Calcium/calmodulin-dependent protein kinase I	43792	4674 // protein serine/threonine kinase activity // non-traceable author statement /// 4684 // calmodulin-dependent protein kinase I activity // inferred from sequence or structural similarity /// 4702 // receptor signaling protein serine/threonine kinase activity // inferred from electronic annotation /// 5516 // calmodulin binding // traceable author statement /// 5524 // ATP binding // inferre…	6468 // protein amino acid phosphorylation // inferred from sequence or structural similarity /// 6468 // protein amino acid phosphorylation // non-traceable author statement /// 6936 // muscle contraction // inferred from electronic annotation /// 7268 // synaptic transmission // inferred from electronic annotation /// 19722 // calcium-mediated signaling // inferred from electronic annotation //…	5829 // cytosol // inferred from sequence or structural similarity /// 5829 // cytosol // inferred from sequence similarity	IPR000719 // Protein kinase // 2.9E-99 /// IPR000719 // Protein kinase // 2.6E-73 /// IPR000719 // Protein kinase // 2.1E-44
152020_at	1.37562	0.00504739	0.0937276	FBgn0051150	CG31150	CG31150	CG31150	41921	5319 // lipid transporter activity // inferred from electronic annotation /// 5515 // protein binding // inferred from physical interaction	6869 // lipid transport // inferred from electronic annotation	---	IPR001747 // Lipid transport protein, N-terminal // 1.4E-10 /// IPR001747 // Lipid transport protein, N-terminal // 1.6E-6
152028_at	1.44725	0.00451199	0.114909	FBgn0033010	CG3136	CG3136	CG3136	35480	3677 // DNA binding // inferred from electronic annotation /// 42803 // protein homodimerization activity // inferred from sequence or structural similarity /// 5515 // protein binding // inferred from physical interaction /// 43565 // sequence-specific DNA binding // inferred from electronic annotation /// 46983 // protein dimerization activity // inferred from electronic annotation /// 42803 //…	6355 // regulation of transcription, DNA-dependent // inferred from electronic annotation	5634 // nucleus // inferred from electronic annotation	IPR004827 // Basic-leucine zipper (bZIP) transcription factor // 2.6E-10
152037_at	1.81212	0.00228363	0.182098	FBgn0053057 /// FBgn0035889	CG33057 /// CG7163	CG33057 /// mkg-p	CG33057 /// monkey king protein	318833 /// 38955	3676 // nucleic acid binding // inferred from electronic annotation /// 8270 // zinc ion binding // inferred from electronic annotation /// 16772 // transferase activity, transferring phosphorus-containing groups // inferred from electronic annotation /// 16779 // nucleotidyltransferase activity // inferred from electronic annotation /// 8665 // 2'-phosphotransferase activity // inferred from seq…	6388 // tRNA splicing // inferred from electronic annotation /// 6388 // tRNA splicing // inferred from sequence or structural similarity /// 6388 // tRNA splicing // inferred from sequence similarity	5634 // nucleus // inferred from electronic annotation	IPR002745 // Phosphotransferase KptA/Tpt1 // 8.1E-39 /// IPR002934 // DNA polymerase, beta-like region // 1.4E-5
152048_at	1.91313	0.00751471	0.270824	FBgn0027582	CG6230	CG6230	CG6230	34546	5524 // ATP binding // inferred from electronic annotation /// 15662 // ATPase activity, coupled to transmembrane movement of ions, phosphorylative mechanism // inferred from sequence or structural similarity /// 16820 // hydrolase activity, acting on acid anhydrides, catalyzing transmembrane movement of substances // inferred from electronic annotation /// 166 // nucleotide binding // inferred f…	6812 // cation transport // inferred from electronic annotation /// 6874 // calcium ion homeostasis // inferred from electronic annotation /// 8152 // metabolism // inferred from electronic annotation	16020 // membrane // inferred from electronic annotation /// 16021 // integral to membrane // inferred from electronic annotation	IPR008250 // E1-E2 ATPase-associated region // 2.9E-13 /// IPR005834 // Haloacid dehalogenase-like hydrolase // 3.6E-7
152049_at	1.46212	0.00513091	0.126368	FBgn0004181	CG2668	Peb	Protein ejaculatory bulb	38009	5198 // structural molecule activity // inferred from expression pattern /// 5515 // protein binding // inferred from physical interaction	42628 // mating plug formation // traceable author statement /// 45297 // post-mating behavior // inferred from expression pattern /// 7610 // behavior // inferred from electronic annotation	5576 // extracellular region // inferred from direct assay	---
152050_at	2.02374	0.00380537	0.251971	FBgn0037057	CG10512	CG10512	CG10512	40339	16491 // oxidoreductase activity // inferred from electronic annotation	5975 // carbohydrate metabolism // inferred from electronic annotation /// 6099 // tricarboxylic acid cycle // inferred from electronic annotation /// 8152 // metabolism // inferred from electronic annotation	---	IPR003767 // Malate/L-lactate dehydrogenase // 5.5E-89 /// IPR003767 // Malate/L-lactate dehydrogenase // 5.5E-89 /// IPR003767 // Malate/L-lactate dehydrogenase // 5.5E-89
152051_at	1.3718	0.00886812	0.113054	FBgn0004925	CG9946	eIF-2	eIF-2	32617	49 // tRNA binding // non-traceable author statement /// 3743 // translation initiation factor activity // inferred from genetic interaction /// 3743 // translation initiation factor activity // inferred from sequence or structural similarity /// 3743 // translation initiation factor activity // non-traceable author statement /// 5525 // GTP binding // non-traceable author statement /// 5515 // p…	1677 // formation of translation initiation ternary complex // non-traceable author statement /// 6413 // translational initiation // inferred from sequence or structural similarity /// 6412 // protein biosynthesis // inferred from electronic annotation /// 6413 // translational initiation // inferred from sequence similarity	5829 // cytosol // inferred from sequence or structural similarity /// 5850 // eukaryotic translation initiation factor 2 complex // inferred from sequence or structural similarity /// 5850 // eukaryotic translation initiation factor 2 complex // non-traceable author statement /// 5851 // eukaryotic translation initiation factor 2B complex // inferred from sequence or structural similarity /// 58…	IPR003029 // RNA binding S1 // 2.4E-21
152052_at	1.50724	0.00891852	0.164398	FBgn0027581	CG6191	CG6191	CG6191	36513	5515 // protein binding // inferred from physical interaction /// 16538 // cyclin-dependent protein kinase regulator activity // inferred from electronic annotation	51302 // regulation of cell division // inferred from electronic annotation /// 51726 // regulation of cell cycle // inferred from electronic annotation	---	---
152054_at	1.55824	0.00630324	0.164957	FBgn0030425	CG3775	CG3775	CG3775	32234	4222 // metalloendopeptidase activity // inferred from sequence or structural similarity /// 4245 // neprilysin activity // inferred from electronic annotation /// 8270 // zinc ion binding // inferred from electronic annotation /// 8233 // peptidase activity // inferred from electronic annotation /// 8237 // metallopeptidase activity // inferred from electronic annotation /// 16787 // hydrolase a…	6508 // proteolysis // inferred from electronic annotation	16020 // membrane // inferred from electronic annotation	IPR008753 // Peptidase M13 // 4.2E-6 /// IPR000718 // Peptidase M13, neprilysin // 1.3E-8 /// IPR000718 // Peptidase M13, neprilysin // 1.6E-17
152056_at	1.73403	0.00159478	0.142668	FBgn0003231	CG10360	ref(2)P	refractory to sigma P	35246	4197 // cysteine-type endopeptidase activity // inferred from electronic annotation /// 8270 // zinc ion binding // inferred from electronic annotation /// 30528 // transcription regulator activity // inferred from electronic annotation /// 5515 // protein binding // inferred from physical interaction /// 3677 // DNA binding // inferred from electronic annotation /// 46872 // metal ion binding //…	6508 // proteolysis // inferred from electronic annotation /// 19058 // viral infectious cycle // non-traceable author statement	5634 // nucleus // non-traceable author statement /// 5634 // nucleus // inferred from electronic annotation	IPR000433 // Zn-finger, ZZ type // 8.7E-25 /// IPR000270 // Octicosapeptide/Phox/Bem1p // 4.3E-8
152063_at	1.55928	0.00606942	0.1639	FBgn0033820	CG4716	CG4716	CG4716	36471	4486 // methylenetetrahydrofolate dehydrogenase activity // non-traceable author statement	---	---	---
152066_at	1.85837	0.00585981	0.242549	FBgn0027092	CG10687	Aats-asn	Asparaginyl-tRNA synthetase	35194	3729 // mRNA binding // inferred from electronic annotation /// 4815 // aspartate-tRNA ligase activity // inferred from electronic annotation /// 4816 // asparagine-tRNA ligase activity // inferred from sequence or structural similarity /// 4816 // asparagine-tRNA ligase activity // non-traceable author statement /// 5524 // ATP binding // inferred from electronic annotation /// 3676 // nucleic a…	6421 // asparaginyl-tRNA aminoacylation // non-traceable author statement /// 6422 // aspartyl-tRNA aminoacylation // inferred from electronic annotation /// 6418 // tRNA aminoacylation for protein translation // inferred from electronic annotation /// 6421 // asparaginyl-tRNA aminoacylation // inferred from electronic annotation	5737 // cytoplasm // inferred from electronic annotation	IPR004365 // OB-fold nucleic acid binding domain // 3.1E-23 /// IPR004364 // tRNA synthetase, class II (D, K and N) // 4.3E-126
152070_at	1.53042	0.00405776	0.136652	FBgn0030521	CG10992	CG10992	CG10992	32341	4213 // cathepsin B activity // inferred from sequence or structural similarity /// 5515 // protein binding // inferred from physical interaction /// 4197 // cysteine-type endopeptidase activity // inferred from electronic annotation /// 8233 // peptidase activity // inferred from electronic annotation /// 8234 // cysteine-type peptidase activity // inferred from electronic annotation /// 16787 /…	6508 // proteolysis // inferred from electronic annotation /// 35071 // salivary gland cell autophagic cell death // inferred from expression pattern /// 48102 // autophagic cell death // inferred from expression pattern	---	IPR000668 // Peptidase C1A, papain // 8.3E-114
152081_at	1.44537	0.00739307	0.134706	FBgn0036760	CG5567	CG5567	CG5567	39986	3869 // 4-nitrophenylphosphatase activity // inferred from sequence or structural similarity /// 3869 // 4-nitrophenylphosphatase activity // inferred from sequence similarity	8152 // metabolism // inferred from electronic annotation	---	IPR005834 // Haloacid dehalogenase-like hydrolase // 2.7E-17
152088_at	1.74931	0.000730414	0.118979	FBgn0027579	CG5508	CG5508	CG5508	43350	4366 // glycerol-3-phosphate O-acyltransferase activity // inferred from sequence or structural similarity /// 5515 // protein binding // inferred from physical interaction /// 4366 // glycerol-3-phosphate O-acyltransferase activity // inferred from electronic annotation /// 8415 // acyltransferase activity // inferred from electronic annotation /// 4366 // glycerol-3-phosphate O-acyltransferase …	7009 // plasma membrane organization and biogenesis // inferred from sequence or structural similarity /// 8654 // phospholipid biosynthesis // inferred from sequence or structural similarity /// 8152 // metabolism // inferred from electronic annotation /// 8654 // phospholipid biosynthesis // inferred from electronic annotation /// 44255 // cellular lipid metabolism // inferred from electronic a…	5741 // mitochondrial outer membrane // inferred from sequence or structural similarity /// 16020 // membrane // inferred from electronic annotation /// 5741 // mitochondrial outer membrane // inferred from sequence similarity	IPR002123 // Phospholipid/glycerol acyltransferase // 2.1E-20 /// IPR002123 // Phospholipid/glycerol acyltransferase // 2.1E-20 /// IPR002123 // Phospholipid/glycerol acyltransferase // 2.1E-20
152100_at	1.34364	0.0096499	0.103957	FBgn0028490	CG31705	CG31705	CG31705	34577	---	---	---	---
152116_at	1.49541	0.0031765	0.116114	FBgn0020414	CG4559	Idgf3	Imaginal disc growth factor 3	34981	4568 // chitinase activity // inferred from sequence or structural similarity /// 8084 // imaginal disc growth factor activity // inferred from direct assay /// 16799 // hydrolase activity, hydrolyzing N-glycosyl compounds // inferred from electronic annotation /// 4553 // hydrolase activity, hydrolyzing O-glycosyl compounds // inferred from electronic annotation /// 4568 // chitinase activity //…	7165 // signal transduction // inferred from electronic annotation /// 7267 // cell-cell signaling // inferred from electronic annotation /// 7444 // imaginal disc development // inferred from direct assay /// 8152 // metabolism // inferred from electronic annotation /// 5975 // carbohydrate metabolism // inferred from electronic annotation /// 6032 // chitin catabolism // inferred from electroni…	5576 // extracellular region // inferred from direct assay /// 5576 // extracellular region // non-traceable author statement	IPR001223 // Glycoside hydrolase, family 18 // 1.5E-97
152120_at	1.37393	0.00690952	0.104365	FBgn0038194	CG3050	Cyp6d5	Cyp6d5	41706	4497 // monooxygenase activity // inferred from electronic annotation /// 16491 // oxidoreductase activity // inferred from electronic annotation /// 5506 // iron ion binding // inferred from electronic annotation /// 5515 // protein binding // inferred from physical interaction /// 20037 // heme binding // inferred from electronic annotation /// 46872 // metal ion binding // inferred from electr…	6118 // electron transport // inferred from electronic annotation /// 8202 // steroid metabolism // inferred from electronic annotation	5792 // microsome // non-traceable author statement /// 16020 // membrane // non-traceable author statement /// 5783 // endoplasmic reticulum // inferred from electronic annotation /// 5792 // microsome // inferred from electronic annotation /// 16020 // membrane // inferred from electronic annotation	IPR001128 // Cytochrome P450 // 2.8E-88 /// IPR001128 // Cytochrome P450 // 8.7E-32
152121_s_at	1.40649	0.00790554	0.122688	FBgn0027572	CG5009	CG5009	CG5009	37028	16401 // palmitoyl-CoA oxidase activity // inferred from sequence or structural similarity /// 5515 // protein binding // inferred from physical interaction /// 3995 // acyl-CoA dehydrogenase activity // inferred from electronic annotation /// 3997 // acyl-CoA oxidase activity // inferred from electronic annotation /// 50660 // FAD binding // inferred from electronic annotation /// 16401 // palmi…	6635 // fatty acid beta-oxidation // inferred from electronic annotation /// 6118 // electron transport // inferred from electronic annotation /// 6631 // fatty acid metabolism // inferred from electronic annotation	5777 // peroxisome // inferred from electronic annotation	IPR002655 // Acyl-CoA oxidase // 1.9E-34
152127_at	1.64846	0.00752837	0.200993	FBgn0005666	CG32019	bt	bent	43814	4674 // protein serine/threonine kinase activity // non-traceable author statement /// 4687 // myosin light chain kinase activity // non-traceable author statement /// 4702 // receptor signaling protein serine/threonine kinase activity // inferred from electronic annotation /// 5200 // structural constituent of cytoskeleton // inferred from sequence or structural similarity /// 5524 // ATP bindin…	5975 // carbohydrate metabolism // inferred from electronic annotation /// 6464 // protein modification // inferred from electronic annotation /// 6468 // protein amino acid phosphorylation // non-traceable author statement /// 6928 // cell motility // inferred from electronic annotation /// 6936 // muscle contraction // inferred from electronic annotation /// 7010 // cytoskeleton organization an…	5737 // cytoplasm // inferred from sequence or structural similarity /// 5737 // cytoplasm // inferred from sequence similarity	IPR003961 // Fibronectin, type III // 4.1E-14 /// IPR003961 // Fibronectin, type III // 2.5E-22 /// IPR003961 // Fibronectin, type III // 3.0E-13 /// IPR003961 // Fibronectin, type III // 5.8E-21 /// IPR003961 // Fibronectin, type III // 5.9E-13 /// IPR003961 // Fibronectin, type III // 2.1E-19 /// IPR003961 // Fibronectin, type III // 2.6E-16 /// IPR003961 // Fibronectin, type III // 2.8E-17 ///…
152145_at	1.57298	0.00523088	0.162272	FBgn0038921	CG6332	CG6332	CG6332	42585	---	---	---	---
152167_at	1.41875	0.00455182	0.105209	FBgn0034871	CG3906	CG3906	CG3906	37721	---	---	---	---
152173_at	1.36449	0.0048382	0.0868307	FBgn0010406 /// FBgn0045558	CG8194	RNaseX25 /// DsimRNaseX25	Ribonuclease X25 /// RNaseX25	38885	3676 // nucleic acid binding // inferred from electronic annotation /// 3729 // mRNA binding // inferred from electronic annotation /// 4521 // endoribonuclease activity // inferred from sequence or structural similarity /// 4540 // ribonuclease activity // inferred from sequence or structural similarity /// 3723 // RNA binding // inferred from electronic annotation /// 4521 // endoribonuclease a…	6401 // RNA catabolism // inferred from electronic annotation /// 6401 // RNA catabolism // inferred from sequence or structural similarity /// 6401 // RNA catabolism // inferred from sequence similarity	---	IPR001568 // Ribonuclease T2 // 7.2E-68
152177_at	1.59188	0.0078685	0.186027	FBgn0027565	CG5498	CG5498	CG5498	40250	---	---	---	IPR005024 // Snf7 // 3.6E-19
152212_at	1.51802	0.00576053	0.148845	FBgn0038388	CG4287	CG4287	CG4287	41939	---	---	---	---
152225_at	2.39604	0.00205638	0.27708	FBgn0020545	CG3943	kraken	kraken	33265	17171 // serine hydrolase activity // non-traceable author statement /// 3824 // catalytic activity // inferred from electronic annotation /// 4759 // serine esterase activity // inferred from electronic annotation /// 16787 // hydrolase activity // inferred from electronic annotation	6725 // aromatic compound metabolism // inferred from electronic annotation /// 7586 // digestion // inferred from expression pattern /// 9636 // response to toxin // inferred from expression pattern /// 6805 // xenobiotic metabolism // inferred from electronic annotation /// 7275 // development // inferred from electronic annotation /// 7586 // digestion // inferred from electronic annotation //…	---	---
152228_at	1.37063	0.00470998	0.0882796	FBgn0021872	CG9415	Xbp1	X box binding protein-1	44226	3700 // transcription factor activity // inferred from sequence or structural similarity /// 42803 // protein homodimerization activity // inferred from sequence or structural similarity /// 3677 // DNA binding // inferred from electronic annotation /// 43565 // sequence-specific DNA binding // inferred from electronic annotation /// 46983 // protein dimerization activity // inferred from electro…	6355 // regulation of transcription, DNA-dependent // inferred from electronic annotation /// 45449 // regulation of transcription // inferred from sequence or structural similarity /// 45449 // regulation of transcription // inferred from sequence similarity	5634 // nucleus // inferred from sequence or structural similarity /// 5634 // nucleus // inferred from electronic annotation /// 5634 // nucleus // inferred from sequence similarity	IPR004827 // Basic-leucine zipper (bZIP) transcription factor // 5.2E-8
152229_at	2.35783	0.00513091	0.337314	FBgn0038952	CG7069	CG7069	CG7069	42621	4743 // pyruvate kinase activity // inferred from sequence or structural similarity /// 19200 // carbohydrate kinase activity // inferred from electronic annotation /// 287 // magnesium ion binding // inferred from electronic annotation /// 4743 // pyruvate kinase activity // inferred from electronic annotation /// 16301 // kinase activity // inferred from electronic annotation /// 16740 // trans…	6096 // glycolysis // inferred from electronic annotation	---	IPR001697 // Pyruvate kinase // 2.8E-6 /// IPR001697 // Pyruvate kinase // 1.0E-126
152233_at	1.56599	0.00472481	0.154661	FBgn0027657	CG9734	glob1	globin 1	41930	5344 // oxygen transporter activity // inferred from sequence or structural similarity /// 5386 // carrier activity // inferred from electronic annotation /// 5515 // protein binding // inferred from physical interaction /// 5344 // oxygen transporter activity // inferred from electronic annotation /// 5488 // binding // inferred from electronic annotation /// 5506 // iron ion binding // inferred…	15671 // oxygen transport // inferred from electronic annotation /// 6810 // transport // inferred from electronic annotation	---	IPR000971 // Globin // 8.7E-26 /// IPR000971 // Globin // 9.3E-4
152238_at	1.40756	0.00562683	0.109752	FBgn0036203	CG6004	CG6004	CG6004	39326	3712 // transcription cofactor activity // inferred from electronic annotation /// 8061 // chitin binding // inferred from electronic annotation /// 8324 // cation transporter activity // inferred from electronic annotation /// 15144 // carbohydrate transporter activity // inferred from electronic annotation /// 16490 // structural constituent of peritrophic membrane (sensu Insecta) // inferred f…	5975 // carbohydrate metabolism // inferred from electronic annotation /// 6030 // chitin metabolism // inferred from electronic annotation /// 6812 // cation transport // inferred from electronic annotation /// 8643 // carbohydrate transport // inferred from electronic annotation	5576 // extracellular region // inferred from electronic annotation	IPR002557 // Chitin binding Peritrophin-A // 2.8E-21 /// IPR002557 // Chitin binding Peritrophin-A // 1.4E-22 /// IPR002557 // Chitin binding Peritrophin-A // 9.9E-8
152243_at	1.65054	0.0087311	0.209152	FBgn0032061	CG9314	CG9314	CG9314	34198	4096 // catalase activity // inferred from sequence or structural similarity /// 4601 // peroxidase activity // inferred from electronic annotation /// 4096 // catalase activity // inferred from electronic annotation /// 4096 // catalase activity // inferred from sequence similarity	6118 // electron transport // inferred from electronic annotation /// 6800 // oxygen and reactive oxygen species metabolism // inferred from electronic annotation /// 6952 // defense response // inferred from electronic annotation /// 6979 // response to oxidative stress // inferred from electronic annotation	---	IPR002226 // Catalase // 1.0E-126 /// IPR002226 // Catalase // 1.9E-27 /// IPR002226 // Catalase // 1.0E-126
152255_at	1.49781	0.00934544	0.163185	FBgn0039464	CG6330	CG6330	CG6330	43240	4850 // uridine phosphorylase activity // inferred from sequence or structural similarity /// 3824 // catalytic activity // inferred from electronic annotation /// 4850 // uridine phosphorylase activity // inferred from electronic annotation /// 4850 // uridine phosphorylase activity // inferred from sequence similarity	6206 // pyrimidine base metabolism // inferred from electronic annotation /// 9116 // nucleoside metabolism // inferred from electronic annotation /// 9166 // nucleotide catabolism // inferred from electronic annotation	5737 // cytoplasm // inferred from electronic annotation	---
152261_at	1.42212	0.00717495	0.124778	FBgn0027844	CG7820	CAH1	Carbonic anhydrase 1	34786	4089 // carbonate dehydratase activity // inferred from sequence or structural similarity /// 8270 // zinc ion binding // inferred from electronic annotation /// 4089 // carbonate dehydratase activity // inferred from electronic annotation /// 4089 // carbonate dehydratase activity // inferred from sequence similarity	6730 // one-carbon compound metabolism // inferred from electronic annotation	---	IPR001148 // Carbonic anhydrase, eukaryotic // 1.9E-104
152276_at	1.59551	0.00784971	0.186976	FBgn0010516	CG8996	wal	walrus	36252	9055 // electron carrier activity // inferred from sequence or structural similarity /// 16491 // oxidoreductase activity // inferred from electronic annotation /// 5515 // protein binding // inferred from physical interaction /// 9055 // electron carrier activity // inferred from sequence similarity	2009 // morphogenesis of an epithelium // inferred from mutant phenotype /// 6118 // electron transport // inferred from electronic annotation /// 6119 // oxidative phosphorylation // inferred from sequence or structural similarity /// 7424 // tracheal system development (sensu Insecta) // inferred from mutant phenotype /// 7443 // Malpighian tubule morphogenesis // inferred from mutant phenotype…	5759 // mitochondrial matrix // inferred from sequence or structural similarity /// 17133 // electron transfer flavoprotein complex (sensu Eukaryota) // inferred from sequence or structural similarity /// 5759 // mitochondrial matrix // inferred from sequence similarity /// 17133 // electron transfer flavoprotein complex (sensu Eukaryota) // inferred from sequence similarity	IPR001308 // Electron transfer flavoprotein, alpha subunit // 1.0E-126
152283_at	1.29597	0.00790435	0.0730316	FBgn0052549	CG32549	CG32549	CG32549	32822	8253 // 5'-nucleotidase activity // inferred from sequence or structural similarity /// 8253 // 5'-nucleotidase activity // inferred from sequence similarity	6139 // nucleobase, nucleoside, nucleotide and nucleic acid metabolism // inferred from sequence or structural similarity /// 6144 // purine base metabolism // inferred from electronic annotation /// 6139 // nucleobase, nucleoside, nucleotide and nucleic acid metabolism // inferred from sequence similarity	5829 // cytosol // inferred from sequence or structural similarity /// 5829 // cytosol // inferred from sequence similarity	IPR008380 // Purine 5-nucleotidase // 1.0E-126 /// IPR008380 // Purine 5-nucleotidase // 1.0E-126 /// IPR008380 // Purine 5-nucleotidase // 1.0E-126 /// IPR008380 // Purine 5-nucleotidase // 1.0E-126 /// IPR008380 // Purine 5-nucleotidase // 1.0E-126
152301_at	1.58579	0.00892082	0.190377	FBgn0033477	CG12918	CG12918	CG12918	36046	5515 // protein binding // inferred from physical interaction	---	5886 // plasma membrane // inferred from sequence or structural similarity /// 5886 // plasma membrane // inferred from sequence similarity	---
152304_at	1.63428	0.00244267	0.145043	FBgn0037643	CG11963	CG11963	CG11963	41067	4775 // succinate-CoA ligase (ADP-forming) activity // inferred from sequence or structural similarity /// 3824 // catalytic activity // inferred from electronic annotation /// 4775 // succinate-CoA ligase (ADP-forming) activity // inferred from sequence similarity	6099 // tricarboxylic acid cycle // inferred from sequence or structural similarity /// 8152 // metabolism // inferred from electronic annotation /// 6099 // tricarboxylic acid cycle // inferred from sequence similarity	9361 // succinate-CoA ligase complex (ADP-forming) // inferred from sequence or structural similarity /// 9361 // succinate-CoA ligase complex (ADP-forming) // inferred from sequence similarity	IPR003135 // ATP-dependent carboxylate-amine ligase-like, ATP-grasp // 1.2E-19 /// IPR005811 // ATP-citrate lyase/succinyl-CoA ligase // 7.9E-77
152308_at	1.37625	0.00356664	0.0793232	FBgn0034638	CG10433	CG10433	CG10433	37458	---	6952 // defense response // inferred from sequence or structural similarity /// 6952 // defense response // inferred from sequence similarity	---	---
152327_at	1.36188	0.00723144	0.101074	FBgn0028484	CG14992	Ack	Ack	38489	4713 // protein-tyrosine kinase activity // inferred from direct assay /// 4713 // protein-tyrosine kinase activity // non-traceable author statement /// 4715 // non-membrane spanning protein tyrosine kinase activity // inferred from sequence or structural similarity /// 5524 // ATP binding // inferred from electronic annotation /// 42169 // SH2 domain binding // inferred from direct assay /// 55…	6468 // protein amino acid phosphorylation // inferred from direct assay /// 6468 // protein amino acid phosphorylation // non-traceable author statement /// 6952 // defense response // inferred from electronic annotation /// 7242 // intracellular signaling cascade // inferred from electronic annotation /// 18108 // peptidyl-tyrosine phosphorylation // inferred from direct assay /// 6468 // prote…	5737 // cytoplasm // inferred from sequence or structural similarity /// 16020 // membrane // inferred from electronic annotation /// 16021 // integral to membrane // inferred from electronic annotation /// 5737 // cytoplasm // inferred from sequence similarity	IPR000449 // Ubiquitin-associated domain // 4.1E-7 /// IPR000719 // Protein kinase // 9.5E-63
152341_at	1.48243	0.00914207	0.156704	FBgn0052064	CG32064	CG32064	CG32064	326188	4178 // leucyl aminopeptidase activity // inferred from sequence or structural similarity /// 30145 // manganese ion binding // inferred from electronic annotation /// 4177 // aminopeptidase activity // inferred from electronic annotation /// 4178 // leucyl aminopeptidase activity // inferred from electronic annotation /// 4178 // leucyl aminopeptidase activity // inferred from sequence similarity	6508 // proteolysis // inferred from electronic annotation /// 19538 // protein metabolism // inferred from electronic annotation	5622 // intracellular // inferred from electronic annotation /// 5737 // cytoplasm // inferred from electronic annotation	IPR008283 // Peptidase M17, cytosol aminopeptidase, N-terminal // 6.9E-47 /// IPR000819 // Peptidase M17, cytosol aminopeptidase, C-terminal // 3.7E-67
152351_at	1.76548	0.00374007	0.194888	FBgn0035950	CG5288	CG5288	CG5288	39031	4335 // galactokinase activity // inferred from sequence or structural similarity /// 5524 // ATP binding // inferred from electronic annotation /// 5515 // protein binding // inferred from physical interaction /// 4335 // galactokinase activity // inferred from electronic annotation /// 16301 // kinase activity // inferred from electronic annotation /// 16773 // phosphotransferase activity, alco…	5996 // monosaccharide metabolism // inferred from electronic annotation /// 6012 // galactose metabolism // inferred from electronic annotation /// 16310 // phosphorylation // inferred from electronic annotation /// 8152 // metabolism // inferred from electronic annotation /// 46835 // carbohydrate phosphorylation // inferred from electronic annotation	5737 // cytoplasm // inferred from electronic annotation	IPR006204 // GHMP kinase // 5.3E-41
152354_at	1.89989	0.00205638	0.194457	FBgn0039714	CG7816	CG7816	CG7816	43533	46873 // metal ion transporter activity // inferred from electronic annotation	30001 // metal ion transport // inferred from electronic annotation	16021 // integral to membrane // non-traceable author statement /// 16020 // membrane // inferred from electronic annotation	IPR003689 // Zinc transporter ZIP // 3.5E-102
152357_at	1.76755	0.00374007	0.195504	FBgn0015794	CG3129	Rab-RP4	Rab-related protein 4	44360	3677 // DNA binding // inferred from electronic annotation /// 3924 // GTPase activity // inferred from sequence or structural similarity /// 5525 // GTP binding // inferred from sequence or structural similarity /// 16818 // hydrolase activity, acting on acid anhydrides, in phosphorus-containing anhydrides // inferred from electronic annotation /// 5524 // ATP binding // inferred from electronic…	160 // two-component signal transduction system (phosphorelay) // inferred from electronic annotation /// 165 // MAPKKK cascade // inferred from electronic annotation /// 6355 // regulation of transcription, DNA-dependent // inferred from electronic annotation /// 6886 // intracellular protein transport // inferred from electronic annotation /// 7155 // cell adhesion // inferred from mutant pheno…	5622 // intracellular // inferred from electronic annotation	IPR001806 // Ras GTPase superfamily // 3.9E-70
152368_at	1.85807	0.00183625	0.181112	FBgn0038465	CG8913	CG8913	CG8913	42049	4601 // peroxidase activity // inferred from sequence or structural similarity /// 4601 // peroxidase activity // inferred from electronic annotation /// 5506 // iron ion binding // inferred from electronic annotation /// 16491 // oxidoreductase activity // inferred from electronic annotation /// 46872 // metal ion binding // inferred from electronic annotation /// 4601 // peroxidase activity // …	6800 // oxygen and reactive oxygen species metabolism // inferred from electronic annotation /// 6952 // defense response // inferred from electronic annotation	---	IPR002007 // Animal haem peroxidase // 1.1E-41 /// IPR002007 // Animal haem peroxidase // 7.5E-30
152381_at	1.55764	0.00183276	0.111347	FBgn0020388	CG4107	Pcaf	Pcaf	39431	4402 // histone acetyltransferase activity // inferred from sequence or structural similarity /// 4402 // histone acetyltransferase activity // non-traceable author statement /// 5515 // protein binding // inferred from physical interaction /// 8080 // N-acetyltransferase activity // inferred from electronic annotation /// 4402 // histone acetyltransferase activity // inferred from sequence simil…	6357 // regulation of transcription from RNA polymerase II promoter // inferred from electronic annotation	124 // SAGA complex // inferred from sequence or structural similarity /// 5700 // polytene chromosome // inferred from direct assay /// 124 // SAGA complex // inferred from sequence similarity	IPR000182 // GCN5-related N-acetyltransferase // 9.5E-17 /// IPR001487 // Bromodomain // 6.3E-38 /// IPR009464 // PCAF, N-terminal // 1.0E-126
152384_at	1.58131	0.00771248	0.181751	FBgn0004580	CG6702	Cbp53E	Calbindin 53E	36905	5509 // calcium ion binding // inferred from sequence or structural similarity /// 5509 // calcium ion binding // non-traceable author statement /// 5509 // calcium ion binding // traceable author statement /// 5516 // calmodulin binding // inferred from electronic annotation /// 5509 // calcium ion binding // inferred from electronic annotation /// 5509 // calcium ion binding // inferred from se…	6874 // calcium ion homeostasis // inferred from sequence or structural similarity /// 19226 // transmission of nerve impulse // inferred from electronic annotation /// 19722 // calcium-mediated signaling // inferred from electronic annotation /// 6874 // calcium ion homeostasis // inferred from sequence similarity	---	IPR002048 // Calcium-binding EF-hand // 2.8E-5 /// IPR002048 // Calcium-binding EF-hand // 0.039 /// IPR002048 // Calcium-binding EF-hand // 1.1E-8 /// IPR002048 // Calcium-binding EF-hand // 0.014 /// IPR002048 // Calcium-binding EF-hand // 2.0E-7
152396_at	1.43536	0.00940953	0.140864	FBgn0031995	CG8475	CG8475	CG8475	34114	5516 // calmodulin binding // inferred from electronic annotation /// 8607 // phosphorylase kinase regulator activity // inferred from sequence or structural similarity /// 19209 // kinase activator activity // inferred from electronic annotation /// 8607 // phosphorylase kinase regulator activity // inferred from sequence similarity	5977 // glycogen metabolism // non-traceable author statement /// 5975 // carbohydrate metabolism // inferred from electronic annotation /// 5977 // glycogen metabolism // inferred from electronic annotation	5964 // phosphorylase kinase complex // inferred from sequence or structural similarity /// 16020 // membrane // inferred from electronic annotation /// 5964 // phosphorylase kinase complex // inferred from sequence similarity	IPR008734 // Phosphorylase kinase alphabeta // 1.0E-126 /// IPR008734 // Phosphorylase kinase alphabeta // 2.9E-108 /// IPR008734 // Phosphorylase kinase alphabeta // 1.0E-126
152402_at	1.57715	0.00414963	0.151653	FBgn0017565	CG8759	Nac	Nascent polypeptide associated complex protein alpha subunit	36409	5515 // protein binding // inferred from physical interaction	6810 // transport // inferred from electronic annotation /// 7275 // development // inferred from electronic annotation /// 15031 // protein transport // inferred from electronic annotation	5854 // nascent polypeptide-associated complex // inferred from sequence or structural similarity /// 5854 // nascent polypeptide-associated complex // non-traceable author statement /// 5854 // nascent polypeptide-associated complex // inferred from sequence similarity	IPR000449 // Ubiquitin-associated domain // 3.7E-6 /// IPR002715 // Nascent polypeptide-associated complex NAC // 2.5E-27
152430_at	1.45831	0.00690952	0.13643	FBgn0010488	CG3845	l(2)01424	lethal (2) 01424	46020	3729 // mRNA binding // inferred from electronic annotation /// 3743 // translation initiation factor activity // inferred from sequence or structural similarity /// 3723 // RNA binding // inferred from electronic annotation /// 3743 // translation initiation factor activity // inferred from electronic annotation /// 3743 // translation initiation factor activity // inferred from sequence similar…	6413 // translational initiation // inferred from electronic annotation /// 6445 // regulation of translation // inferred from electronic annotation /// 6446 // regulation of translational initiation // inferred from electronic annotation /// 35071 // salivary gland cell autophagic cell death // inferred from expression pattern /// 48102 // autophagic cell death // inferred from expression pattern	5845 // mRNA cap complex // inferred from sequence or structural similarity /// 5845 // mRNA cap complex // inferred from sequence similarity	IPR003890 // Initiation factor eIF-4 gamma, middle // 3.3E-36 /// IPR003307 // eIF4-gamma/eIF5/eIF2-epsilon // 8.3E-26
152440_at	1.60783	0.00473892	0.166931	FBgn0002031	CG10691	l(2)37Cc	lethal (2) 37Cc	49168	---	74 // regulation of progression through cell cycle // inferred from electronic annotation /// 2165 // larval or pupal development (sensu Insecta) // non-traceable author statement /// 6260 // DNA replication // inferred from electronic annotation /// 7275 // development // inferred from electronic annotation	5739 // mitochondrion // inferred from direct assay /// 5739 // mitochondrion // inferred from sequence or structural similarity /// 5740 // mitochondrial envelope // non-traceable author statement /// 5739 // mitochondrion // inferred from sequence similarity	IPR001107 // Band 7 protein // 5.0E-60
152445_at	1.60388	0.0015907	0.113021	FBgn0027540 /// FBgn0046874	CG33720 /// CG33719	Pif1A /// Pif1B	PFTAIRE-interacting factor 1A /// PFTAIRE-interacting factor 1B	3771985 /// 3772312	3677 // DNA binding // inferred from electronic annotation /// 5515 // protein binding // inferred from physical interaction	6355 // regulation of transcription, DNA-dependent // inferred from electronic annotation	5634 // nucleus // inferred from electronic annotation	---
152452_at	1.40552	0.00851233	0.125294	FBgn0020415	CG4475	Idgf2	Imaginal disc growth factor 2	34979	4568 // chitinase activity // inferred from sequence or structural similarity /// 8084 // imaginal disc growth factor activity // inferred from direct assay /// 16799 // hydrolase activity, hydrolyzing N-glycosyl compounds // inferred from electronic annotation /// 45735 // nutrient reservoir activity // inferred from electronic annotation /// 5515 // protein binding // inferred from physical int…	7165 // signal transduction // inferred from electronic annotation /// 7267 // cell-cell signaling // inferred from electronic annotation /// 7444 // imaginal disc development // inferred from direct assay /// 8152 // metabolism // inferred from electronic annotation /// 5975 // carbohydrate metabolism // inferred from electronic annotation /// 6032 // chitin catabolism // inferred from electroni…	5576 // extracellular region // inferred from direct assay /// 5576 // extracellular region // non-traceable author statement	IPR001223 // Glycoside hydrolase, family 18 // 7.8E-100
152458_at	1.56846	0.00328734	0.138927	FBgn0025592	CG18374	Gyk	Glycerol kinase	43913	4370 // glycerol kinase activity // non-traceable author statement /// 16491 // oxidoreductase activity // inferred from electronic annotation /// 19200 // carbohydrate kinase activity // inferred from electronic annotation /// 4370 // glycerol kinase activity // inferred from electronic annotation /// 16301 // kinase activity // inferred from electronic annotation /// 16740 // transferase activi…	5975 // carbohydrate metabolism // inferred from electronic annotation /// 6072 // glycerol-3-phosphate metabolism // inferred from electronic annotation /// 6629 // lipid metabolism // inferred from electronic annotation /// 6810 // transport // inferred from electronic annotation	---	IPR000577 // Carbohydrate kinase, FGGY // 1.4E-78 /// IPR000577 // Carbohydrate kinase, FGGY // 3.4E-65 /// IPR000577 // Carbohydrate kinase, FGGY // 7.3E-63 /// IPR000577 // Carbohydrate kinase, FGGY // 3.4E-65
152503_at	1.52711	0.00185069	0.105822	FBgn0015288	CG7434	RpL22	Ribosomal protein L22	31022	3676 // nucleic acid binding // inferred from electronic annotation /// 3735 // structural constituent of ribosome // inferred from sequence or structural similarity /// 3735 // structural constituent of ribosome // non-traceable author statement /// 5515 // protein binding // inferred from physical interaction /// 3735 // structural constituent of ribosome // inferred from electronic annotation …	6412 // protein biosynthesis // inferred from sequence or structural similarity /// 6412 // protein biosynthesis // non-traceable author statement /// 6412 // protein biosynthesis // inferred from electronic annotation /// 6412 // protein biosynthesis // inferred from sequence similarity	5840 // ribosome // non-traceable author statement /// 5842 // cytosolic large ribosomal subunit (sensu Eukaryota) // inferred from sequence or structural similarity /// 5842 // cytosolic large ribosomal subunit (sensu Eukaryota) // non-traceable author statement /// 5622 // intracellular // inferred from electronic annotation /// 5840 // ribosome // inferred from electronic annotation /// 30529 …	IPR002671 // Ribosomal L22e protein // 3.3E-84
152507_at	2.10885	0.00233718	0.240366	FBgn0003317	CG1891	sax	saxophone	35731	4672 // protein kinase activity // non-traceable author statement /// 4674 // protein serine/threonine kinase activity // non-traceable author statement /// 4896 // hematopoietin/interferon-class (D200-domain) cytokine receptor activity // inferred from electronic annotation /// 5025 // transforming growth factor beta receptor activity, type I // inferred from direct assay /// 5025 // transformin…	1745 // compound eye morphogenesis (sensu Endopterygota) // non-traceable author statement /// 6468 // protein amino acid phosphorylation // non-traceable author statement /// 7179 // transforming growth factor beta receptor signaling pathway // inferred from sequence or structural similarity /// 7179 // transforming growth factor beta receptor signaling pathway // non-traceable author statement …	5886 // plasma membrane // inferred from sequence or structural similarity /// 16020 // membrane // inferred from electronic annotation /// 5886 // plasma membrane // inferred from sequence similarity	IPR000719 // Protein kinase // 1.3E-58 /// IPR000472 // TGF-beta receptor/activin receptor, type I/II // 8.6E-34 /// IPR000719 // Protein kinase // 1.3E-58 /// IPR000472 // TGF-beta receptor/activin receptor, type I/II // 8.6E-34
152515_at	1.43973	0.00470905	0.113876	FBgn0003074	CG8251	Pgi	Phosphoglucose isomerase	35886	4347 // glucose-6-phosphate isomerase activity // non-traceable author statement /// 4616 // phosphogluconate dehydrogenase (decarboxylating) activity // inferred from sequence or structural similarity /// 4616 // phosphogluconate dehydrogenase (decarboxylating) activity // traceable author statement /// 4347 // glucose-6-phosphate isomerase activity // inferred from electronic annotation /// 168…	6094 // gluconeogenesis // non-traceable author statement /// 6096 // glycolysis // non-traceable author statement /// 6094 // gluconeogenesis // inferred from electronic annotation /// 6096 // glycolysis // inferred from electronic annotation	5737 // cytoplasm // non-traceable author statement	IPR001672 // Phosphoglucose isomerase (PGI) // 1.0E-126
152520_at	1.58579	0.00764037	0.182766	FBgn0034094	CG3666	Tsf3	Transferrin 3	36800	5381 // iron ion transporter activity // non-traceable author statement /// 5386 // carrier activity // inferred from electronic annotation /// 5488 // binding // inferred from electronic annotation /// 8199 // ferric iron binding // inferred from electronic annotation	6811 // ion transport // inferred from electronic annotation /// 6826 // iron ion transport // inferred from electronic annotation /// 6879 // iron ion homeostasis // inferred from electronic annotation /// 9617 // response to bacteria // inferred from expression pattern /// 19725 // cell homeostasis // inferred from electronic annotation	5576 // extracellular region // inferred from electronic annotation	---
152526_at	1.57679	0.00226773	0.12646	FBgn0033914	CG8479	CG8479	CG8479	36578	3924 // GTPase activity // inferred from electronic annotation /// 5200 // structural constituent of cytoskeleton // inferred from electronic annotation /// 5525 // GTP binding // inferred from sequence or structural similarity /// 16818 // hydrolase activity, acting on acid anhydrides, in phosphorus-containing anhydrides // inferred from electronic annotation /// 166 // nucleotide binding // inf…	6886 // intracellular protein transport // inferred from electronic annotation /// 6897 // endocytosis // inferred from electronic annotation	---	IPR001401 // Dynamin // 6.3E-22 /// IPR001401 // Dynamin // 6.3E-22
152561_at	1.53668	0.00897302	0.174706	FBgn0039332	CG11910	CG11910	CG11910	43074	4930 // G-protein coupled receptor activity // inferred from electronic annotation /// 5515 // protein binding // inferred from sequence or structural similarity /// 5515 // protein binding // inferred from sequence similarity	6952 // defense response // inferred from electronic annotation /// 7155 // cell adhesion // inferred from electronic annotation /// 7166 // cell surface receptor linked signal transduction // inferred from electronic annotation	16942 // insulin-like growth factor binding protein complex // inferred from sequence or structural similarity /// 16942 // insulin-like growth factor binding protein complex // inferred from sequence similarity	IPR001611 // Leucine-rich repeat // 0.12 /// IPR001611 // Leucine-rich repeat // 0.0046 /// IPR001611 // Leucine-rich repeat // 0.61 /// IPR001611 // Leucine-rich repeat // 0.77 /// IPR001611 // Leucine-rich repeat // 0.0077 /// IPR001611 // Leucine-rich repeat // 0.04 /// IPR001611 // Leucine-rich repeat // 0.0066
152580_at	1.37518	0.0072054	0.106452	FBgn0015240	CG11783	Hr96	Hormone receptor-like in 96	42993	3677 // DNA binding // non-traceable author statement /// 3700 // transcription factor activity // inferred from sequence or structural similarity /// 3707 // steroid hormone receptor activity // inferred from electronic annotation /// 4879 // ligand-dependent nuclear receptor activity // inferred from sequence or structural similarity /// 4879 // ligand-dependent nuclear receptor activity // non…	1501 // skeletal development // inferred from electronic annotation /// 6357 // regulation of transcription from RNA polymerase II promoter // inferred from electronic annotation /// 7165 // signal transduction // inferred from electronic annotation /// 7498 // mesoderm development // inferred from electronic annotation /// 46879 // hormone secretion // inferred from electronic annotation /// 635…	5634 // nucleus // inferred from sequence or structural similarity /// 5634 // nucleus // non-traceable author statement /// 5634 // nucleus // inferred from electronic annotation /// 5634 // nucleus // inferred from sequence similarity	IPR000536 // Ligand-binding domain of nuclear hormone receptor // 4.3E-20 /// IPR001628 // Zn-finger, C4-type steroid receptor // 1.9E-30
152590_at	1.49285	0.00679175	0.147758	FBgn0037231	CG9779	CG9779	CG9779	40542	5515 // protein binding // inferred from physical interaction	7275 // development // inferred from electronic annotation	---	IPR005024 // Snf7 // 1.0E-56
152598_at	1.94664	0.0048382	0.251405	FBgn0034335	CG5164	GstE1	Glutathione S transferase E1	37106	4364 // glutathione transferase activity // inferred from sequence or structural similarity /// 4364 // glutathione transferase activity // non-traceable author statement /// 5515 // protein binding // inferred from physical interaction /// 16740 // transferase activity // inferred from electronic annotation /// 4364 // glutathione transferase activity // inferred from sequence similarity	6952 // defense response // inferred from electronic annotation /// 6979 // response to oxidative stress // non-traceable author statement /// 9636 // response to toxin // inferred from electronic annotation	---	IPR004046 // Glutathione S-transferase, C-terminal // 4.7E-11 /// IPR004045 // Glutathione S-transferase, N-terminal // 1.1E-19
152611_at	1.78108	0.00183625	0.164147	FBgn0000422	CG10697	Ddc	Dopa decarboxylase	35190	4058 // aromatic-L-amino-acid decarboxylase activity // inferred from mutant phenotype /// 4058 // aromatic-L-amino-acid decarboxylase activity // non-traceable author statement /// 4058 // aromatic-L-amino-acid decarboxylase activity // traceable author statement /// 5515 // protein binding // inferred from physical interaction /// 4058 // aromatic-L-amino-acid decarboxylase activity // inferred…	6584 // catecholamine metabolism // non-traceable author statement /// 6585 // dopamine biosynthesis from tyrosine // inferred from mutant phenotype /// 6587 // serotonin biosynthesis from tryptophan // inferred from mutant phenotype /// 7611 // learning and/or memory // non-traceable author statement /// 7619 // courtship behavior // non-traceable author statement /// 8062 // eclosion rhythm // …	---	IPR002129 // Pyridoxal-dependent decarboxylase // 1.0E-126 /// IPR002129 // Pyridoxal-dependent decarboxylase // 1.0E-126 /// IPR002129 // Pyridoxal-dependent decarboxylase // 1.0E-126
152613_at	1.76632	0.00680879	0.228283	FBgn0036337	CG11255	CG11255	CG11255	39479	4001 // adenosine kinase activity // inferred from sequence or structural similarity /// 19200 // carbohydrate kinase activity // inferred from electronic annotation /// 19201 // nucleotide kinase activity // inferred from electronic annotation /// 5515 // protein binding // inferred from physical interaction /// 4001 // adenosine kinase activity // inferred from electronic annotation /// 4001 //…	5975 // carbohydrate metabolism // inferred from electronic annotation /// 6139 // nucleobase, nucleoside, nucleotide and nucleic acid metabolism // inferred from electronic annotation /// 6166 // purine ribonucleoside salvage // inferred from electronic annotation	---	IPR002173 // Carbohydrate kinase, PfkB // 1.0E-60 /// IPR002173 // Carbohydrate kinase, PfkB // 1.0E-60
152616_at	1.55063	0.00474266	0.150455	---	CG9008	---	---	---	4034 // aldose 1-epimerase activity // inferred from electronic annotation	6012 // galactose metabolism // inferred from electronic annotation	---	IPR008183 // Aldose 1-epimerase // 5.1E-59 /// IPR008183 // Aldose 1-epimerase // 1.7E-30
152619_at	1.41441	0.0076185	0.124175	FBgn0050296	CG30296	CG30296	CG30296	37384	---	---	---	---
152631_at	1.96783	0.00268106	0.22145	FBgn0003691	CG12284	th	thread	39753	4842 // ubiquitin-protein ligase activity // traceable author statement /// 8270 // zinc ion binding // inferred from electronic annotation /// 5515 // protein binding // inferred from physical interaction /// 5515 // protein binding // inferred from electronic annotation /// 46872 // metal ion binding // inferred from electronic annotation	6513 // protein monoubiquitination // traceable author statement /// 6915 // apoptosis // inferred from physical interaction /// 6915 // apoptosis // non-traceable author statement /// 6915 // apoptosis // traceable author statement /// 6916 // anti-apoptosis // inferred from direct assay /// 6916 // anti-apoptosis // inferred from genetic interaction /// 6916 // anti-apoptosis // non-traceable a…	151 // ubiquitin ligase complex // inferred from electronic annotation /// 5622 // intracellular // inferred from electronic annotation	IPR001370 // Baculovirus inhibitor of apoptosis protein repeat (BIR) // 2.2E-35 /// IPR001370 // Baculovirus inhibitor of apoptosis protein repeat (BIR) // 6.4E-38 /// IPR001841 // Zn-finger, RING // 1.1E-7
152661_at	1.42633	0.0061223	0.11985	FBgn0030749	CG9968	Anxb11	Annexin B11	32612	3779 // actin binding // inferred from sequence or structural similarity /// 5509 // calcium ion binding // inferred from electronic annotation /// 5544 // calcium-dependent phospholipid binding // non-traceable author statement /// 8237 // metallopeptidase activity // inferred from electronic annotation /// 8270 // zinc ion binding // inferred from electronic annotation /// 5515 // protein bindi…	6508 // proteolysis // inferred from electronic annotation /// 6629 // lipid metabolism // inferred from electronic annotation /// 7155 // cell adhesion // inferred from mutant phenotype /// 8360 // regulation of cell shape // inferred from mutant phenotype /// 50819 // negative regulation of coagulation // inferred from electronic annotation	---	IPR001464 // Annexin // 2.6E-34 /// IPR001464 // Annexin // 6.6E-28 /// IPR001464 // Annexin // 7.0E-27 /// IPR001464 // Annexin // 1.7E-29 /// IPR001464 // Annexin // 2.6E-34 /// IPR001464 // Annexin // 6.6E-28 /// IPR001464 // Annexin // 7.0E-27 /// IPR001464 // Annexin // 1.7E-29
152669_at	1.67365	0.00190973	0.143289	FBgn0020385	CG4067	pug	pugilist	41279	4329 // formate-tetrahydrofolate ligase activity // inferred from sequence or structural similarity /// 4477 // methenyltetrahydrofolate cyclohydrolase activity // inferred from sequence or structural similarity /// 4488 // methylenetetrahydrofolate dehydrogenase (NADP+) activity // inferred from sequence or structural similarity /// 5524 // ATP binding // inferred from electronic annotation /// …	8652 // amino acid biosynthesis // inferred from electronic annotation /// 9396 // folic acid and derivative biosynthesis // inferred from electronic annotation /// 105 // histidine biosynthesis // inferred from electronic annotation /// 6164 // purine nucleotide biosynthesis // inferred from electronic annotation /// 6730 // one-carbon compound metabolism // inferred from electronic annotation /…	5737 // cytoplasm // inferred from direct assay	IPR000559 // Formate-tetrahydrofolate ligase, FTHFS // 1.0E-126 /// IPR000672 // Tetrahydrofolate dehydrogenase/cyclohydrolase // 1.0E-80 /// IPR000672 // Tetrahydrofolate dehydrogenase/cyclohydrolase // 4.0E-114 /// IPR000559 // Formate-tetrahydrofolate ligase, FTHFS // 1.0E-126 /// IPR000672 // Tetrahydrofolate dehydrogenase/cyclohydrolase // 1.0E-80 /// IPR000672 // Tetrahydrofolate dehydrogen…
152675_at	1.74625	0.00173339	0.150837	FBgn0030484	CG1681	CG1681	CG1681	32299	4364 // glutathione transferase activity // inferred from sequence or structural similarity /// 5515 // protein binding // inferred from physical interaction /// 16740 // transferase activity // inferred from electronic annotation /// 4364 // glutathione transferase activity // inferred from sequence similarity	6952 // defense response // inferred from electronic annotation /// 9636 // response to toxin // inferred from electronic annotation	---	IPR004046 // Glutathione S-transferase, C-terminal // 6.7E-9 /// IPR004045 // Glutathione S-transferase, N-terminal // 3.0E-10
152681_at	1.72703	0.0035355	0.182968	FBgn0033624	CG12384	CG12384	CG12384	36224	8047 // enzyme activator activity // inferred from electronic annotation /// 30234 // enzyme regulator activity // inferred from electronic annotation	6915 // apoptosis // inferred from electronic annotation /// 6917 // induction of apoptosis // inferred from electronic annotation /// 7165 // signal transduction // inferred from electronic annotation /// 7166 // cell surface receptor linked signal transduction // inferred from electronic annotation /// 7242 // intracellular signaling cascade // inferred from electronic annotation /// 7249 // I-…	---	---
152701_at	1.77128	0.00667068	0.228508	FBgn0038865	CG10824	CG10824	CG10824	42512	4190 // aspartic-type endopeptidase activity // inferred from electronic annotation /// 4872 // receptor activity // inferred from electronic annotation	6508 // proteolysis // inferred from electronic annotation /// 6952 // defense response // inferred from electronic annotation /// 7155 // cell adhesion // inferred from electronic annotation /// 7165 // signal transduction // inferred from electronic annotation /// 7166 // cell surface receptor linked signal transduction // inferred from electronic annotation /// 19226 // transmission of nerve i…	---	IPR001611 // Leucine-rich repeat // 0.17 /// IPR001611 // Leucine-rich repeat // 0.0061 /// IPR001611 // Leucine-rich repeat // 0.0016 /// IPR001611 // Leucine-rich repeat // 0.0099 /// IPR001611 // Leucine-rich repeat // 0.071 /// IPR001611 // Leucine-rich repeat // 0.023 /// IPR001611 // Leucine-rich repeat // 1.2E-6
152721_at	1.81863	0.00183276	0.168903	FBgn0020416	CG4472	Idgf1	Imaginal disc growth factor 1	34978	4568 // chitinase activity // inferred from sequence or structural similarity /// 8084 // imaginal disc growth factor activity // inferred from direct assay /// 16799 // hydrolase activity, hydrolyzing N-glycosyl compounds // inferred from electronic annotation /// 4553 // hydrolase activity, hydrolyzing O-glycosyl compounds // inferred from electronic annotation /// 4568 // chitinase activity //…	7165 // signal transduction // inferred from electronic annotation /// 7267 // cell-cell signaling // inferred from electronic annotation /// 7444 // imaginal disc development // inferred from direct assay /// 8152 // metabolism // inferred from electronic annotation /// 5975 // carbohydrate metabolism // inferred from electronic annotation /// 6032 // chitin catabolism // inferred from electroni…	5576 // extracellular region // inferred from direct assay /// 5576 // extracellular region // non-traceable author statement	IPR001223 // Glycoside hydrolase, family 18 // 7.9E-86
152732_at	1.59138	0.00244267	0.134498	FBgn0036997	CG5955	CG5955	CG5955	40268	3978 // UDP-glucose 4-epimerase activity // inferred from sequence or structural similarity /// 3824 // catalytic activity // inferred from electronic annotation /// 51287 // NAD binding // inferred from electronic annotation /// 3978 // UDP-glucose 4-epimerase activity // inferred from sequence similarity	9225 // nucleotide-sugar metabolism // inferred from electronic annotation	---	---
152735_at	1.50309	0.00955979	0.166045	FBgn0036136	CG6233	Ufd1-like	Ubiquitin fusion-degradation 1-like	39254	5515 // protein binding // inferred from physical interaction	6464 // protein modification // inferred from electronic annotation /// 6508 // proteolysis // inferred from mutant phenotype /// 6511 // ubiquitin-dependent protein catabolism // non-traceable author statement /// 6511 // ubiquitin-dependent protein catabolism // inferred from electronic annotation /// 6512 // ubiquitin cycle // inferred from electronic annotation	502 // proteasome complex (sensu Eukaryota) // non-traceable author statement	IPR004854 // Ubiquitin fusion degradation protein UFD1 // 1.0E-126
152757_at	2.27783	0.000730414	0.198711	FBgn0036068	CG6640	CG6640	CG6640	39179	5215 // transporter activity // inferred from electronic annotation	6810 // transport // inferred from electronic annotation	16020 // membrane // inferred from electronic annotation /// 16021 // integral to membrane // inferred from electronic annotation	---
152767_at	1.66816	0.00470801	0.18229	FBgn0040600	CG13631	CG13631	CG13631	50073	5515 // protein binding // inferred from physical interaction	---	---	---
152827_at	1.88764	0.000363047	0.129442	FBgn0037906	CG14704	PGRP-LB	Peptidoglycan recognition protein LB	41379	4040 // amidase activity // non-traceable author statement /// 5515 // protein binding // inferred from electronic annotation /// 5515 // protein binding // inferred from physical interaction /// 8745 // N-acetylmuramoyl-L-alanine amidase activity // inferred from electronic annotation /// 42834 // peptidoglycan binding // inferred from sequence or structural similarity /// 42834 // peptidoglycan…	270 // peptidoglycan metabolism // non-traceable author statement /// 6952 // defense response // non-traceable author statement /// 6955 // immune response // inferred from sequence or structural similarity /// 9253 // peptidoglycan catabolism // inferred from electronic annotation /// 16045 // detection of bacteria // non-traceable author statement /// 50830 // defense response to Gram-positive…	5576 // extracellular region // inferred from direct assay /// 5887 // integral to plasma membrane // non-traceable author statement	IPR002502 // N-acetylmuramoyl-L-alanine amidase, family 2 // 2.3E-65 /// IPR002502 // N-acetylmuramoyl-L-alanine amidase, family 2 // 2.3E-65
152840_at	1.37969	0.00389997	0.0841551	FBgn0039208	CG6643	CG6643	CG6643	42929	---	---	---	IPR000008 // C2 domain // 5.4E-26 /// IPR000008 // C2 domain // 3.2E-19 /// IPR000008 // C2 domain // 3.4E-24 /// IPR000008 // C2 domain // 5.4E-26 /// IPR000008 // C2 domain // 3.2E-19 /// IPR000008 // C2 domain // 3.4E-24
152874_at	3.02344	0.000873547	0.291131	FBgn0050015	CG30015	CG30015	CG30015	36147	---	---	---	---
152881_at	1.57546	0.00409871	0.150627	FBgn0002036	CG10561	CG10561	CG10561	35189	16491 // oxidoreductase activity // inferred from electronic annotation	6118 // electron transport // inferred from electronic annotation	5737 // cytoplasm // inferred from sequence or structural similarity /// 5737 // cytoplasm // non-traceable author statement /// 5737 // cytoplasm // inferred from direct assay /// 5737 // cytoplasm // inferred from sequence similarity	IPR002937 // Amine oxidase // 1.5E-89
152917_at	1.64498	0.00646433	0.192317	FBgn0036137	CG7628	CG7628	CG7628	39255	5315 // inorganic phosphate transporter activity // inferred from electronic annotation /// 15114 // phosphate transporter activity // inferred from sequence or structural similarity /// 5515 // protein binding // inferred from physical interaction /// 15114 // phosphate transporter activity // inferred from sequence similarity	6796 // phosphate metabolism // inferred from electronic annotation /// 6817 // phosphate transport // inferred from electronic annotation	16020 // membrane // inferred from electronic annotation	IPR001204 // Phosphate transporter // 1.0E-126
152919_at	1.5026	0.00640498	0.148032	FBgn0031228 /// FBgn0031229	CG11455	CG11455 /// CG3436	CG11455 /// CG3436	33179 /// 33180	3954 // NADH dehydrogenase activity // inferred from sequence or structural similarity /// 5515 // protein binding // inferred from physical interaction /// 3954 // NADH dehydrogenase activity // inferred from sequence similarity	6120 // mitochondrial electron transport, NADH to ubiquinone // inferred from sequence or structural similarity /// 398 // nuclear mRNA splicing, via spliceosome // inferred from sequence similarity /// 6120 // mitochondrial electron transport, NADH to ubiquinone // inferred from sequence similarity	5747 // respiratory chain complex I (sensu Eukaryota) // inferred from sequence or structural similarity /// 5682 // snRNP U5 // inferred from sequence similarity /// 30532 // small nuclear ribonucleoprotein complex // inferred from sequence similarity /// 5747 // respiratory chain complex I (sensu Eukaryota) // inferred from sequence similarity	---
152925_at	1.40944	0.00461657	0.102391	FBgn0037230	CG9780	CG9780	CG9780	40540	4245 // neprilysin activity // inferred from electronic annotation	6508 // proteolysis // inferred from electronic annotation	16020 // membrane // inferred from electronic annotation	IPR000718 // Peptidase M13, neprilysin // 6.3E-5 /// IPR000718 // Peptidase M13, neprilysin // 3.7E-5
152957_at	1.43473	0.00282247	0.093014	FBgn0052103	CG32103	CG32103	CG32103	39415	5386 // carrier activity // inferred from sequence or structural similarity /// 5488 // binding // inferred from electronic annotation /// 5509 // calcium ion binding // inferred from electronic annotation /// 5386 // carrier activity // inferred from sequence similarity	6810 // transport // inferred from sequence or structural similarity /// 6812 // cation transport // inferred from electronic annotation /// 6810 // transport // inferred from electronic annotation /// 6810 // transport // inferred from sequence similarity	5740 // mitochondrial envelope // inferred from sequence or structural similarity /// 5743 // mitochondrial inner membrane // inferred from electronic annotation /// 5778 // peroxisomal membrane // inferred from sequence or structural similarity /// 16020 // membrane // inferred from electronic annotation /// 16021 // integral to membrane // inferred from electronic annotation /// 5740 // mitocho…	IPR001993 // Mitochondrial substrate carrier // 4.5E-31 /// IPR001993 // Mitochondrial substrate carrier // 1.9E-35 /// IPR001993 // Mitochondrial substrate carrier // 2.2E-24 /// IPR001993 // Mitochondrial substrate carrier // 4.5E-31 /// IPR001993 // Mitochondrial substrate carrier // 1.9E-35 /// IPR001993 // Mitochondrial substrate carrier // 2.2E-24 /// IPR002048 // Calcium-binding EF-hand //…
152979_at	1.70482	0.00205638	0.152431	FBgn0051531	CG31531	CG31531	CG31531	40583	---	---	---	---
152981_at	1.76405	0.00594747	0.21997	FBgn0036497	CG7815	ran-like	ran-like	39666	3924 // GTPase activity // inferred from sequence or structural similarity /// 5525 // GTP binding // inferred from electronic annotation /// 5515 // protein binding // inferred from physical interaction /// 5525 // GTP binding // inferred from direct assay /// 166 // nucleotide binding // inferred from electronic annotation /// 3924 // GTPase activity // inferred from sequence similarity	6403 // RNA localization // inferred from electronic annotation /// 6605 // protein targeting // inferred from electronic annotation /// 7049 // cell cycle // inferred from electronic annotation /// 7264 // small GTPase mediated signal transduction // inferred from electronic annotation /// 16192 // vesicle-mediated transport // inferred from electronic annotation /// 6810 // transport // inferre…	5634 // nucleus // inferred from direct assay /// 5737 // cytoplasm // inferred from direct assay /// 178 // exosome (RNase complex) // inferred from electronic annotation /// 5634 // nucleus // inferred from electronic annotation	IPR001806 // Ras GTPase superfamily // 1.0E-54
152983_at	1.39884	0.00929443	0.12598	FBgn0038762	CG4836	CG4836	CG4836	42387	3939 // L-iditol 2-dehydrogenase activity // inferred from sequence or structural similarity /// 4024 // alcohol dehydrogenase activity, zinc-dependent // inferred from electronic annotation /// 8270 // zinc ion binding // inferred from electronic annotation /// 3939 // L-iditol 2-dehydrogenase activity // inferred from sequence similarity	5975 // carbohydrate metabolism // inferred from electronic annotation	---	IPR002085 // Zinc-containing alcohol dehydrogenase superfamily // 1.2E-44 /// IPR002085 // Zinc-containing alcohol dehydrogenase superfamily // 1.2E-44
152987_at	1.6235	0.00709105	0.190406	FBgn0038786	CG5077	CG5077	CG5077	42412	4197 // cysteine-type endopeptidase activity // inferred from electronic annotation /// 8142 // oxysterol binding // inferred from sequence or structural similarity /// 8142 // oxysterol binding // inferred from sequence similarity	6508 // proteolysis // inferred from electronic annotation /// 8203 // cholesterol metabolism // inferred from electronic annotation /// 6810 // transport // inferred from electronic annotation /// 6869 // lipid transport // inferred from electronic annotation /// 8202 // steroid metabolism // inferred from electronic annotation	---	IPR000648 // Oxysterol-binding protein // 3.1E-62 /// IPR001849 // Pleckstrin-like // 8.5E-15 /// IPR000648 // Oxysterol-binding protein // 7.9E-62 /// IPR000648 // Oxysterol-binding protein // 7.9E-62 /// IPR001849 // Pleckstrin-like // 8.5E-15 /// IPR000648 // Oxysterol-binding protein // 3.1E-62
152991_at	1.53804	0.00727693	0.165538	FBgn0026173	CG5186	slim	scruin like at the midline	37121	---	---	---	IPR006652 // Kelch repeat // 7.4E-4 /// IPR006652 // Kelch repeat // 4.0E-6 /// IPR006652 // Kelch repeat // 0.0012 /// IPR006652 // Kelch repeat // 0.024 /// IPR006652 // Kelch repeat // 7.4E-4 /// IPR006652 // Kelch repeat // 4.0E-6 /// IPR006652 // Kelch repeat // 0.0012 /// IPR006652 // Kelch repeat // 0.024
153002_at	1.86971	0.00178048	0.177131	FBgn0025879	CG6281	Timp	Tissue inhibitor of metalloproteases	41248	8191 // metalloendopeptidase inhibitor activity // inferred from direct assay /// 8191 // metalloendopeptidase inhibitor activity // inferred from sequence or structural similarity /// 8191 // metalloendopeptidase inhibitor activity // non-traceable author statement /// 4857 // enzyme inhibitor activity // inferred from electronic annotation /// 8191 // metalloendopeptidase inhibitor activity // …	6508 // proteolysis // inferred from electronic annotation	5576 // extracellular region // inferred from sequence or structural similarity /// 5578 // extracellular matrix (sensu Metazoa) // inferred from electronic annotation /// 5576 // extracellular region // inferred from sequence similarity	IPR001820 // Tissue inhibitor of metalloproteinase // 1.4E-9
153005_at	1.52674	0.00965907	0.174669	FBgn0040280	CG14041	SP555	SP555	53471	---	7242 // intracellular signaling cascade // inferred from electronic annotation	---	IPR003877 // SPla/RYanodine receptor SPRY // 4.5E-36
153010_at	1.56897	0.00374007	0.144829	FBgn0036805 /// FBgn0068178	CG4108	Chmp1 /// DyakChmp1	Chmp1 /// Chmp1	40036	---	---	---	IPR005024 // Snf7 // 8.0E-62
153012_at	1.54337	0.00631075	0.160567	FBgn0032286	CG7300	CG7300	CG7300	34472	---	---	---	---
153015_i_at	1.66317	0.00477033	0.18251	FBgn0051534	CG31534	CG31534	CG31534	40585	8270 // zinc ion binding // inferred from electronic annotation	---	---	IPR001781 // Zn-binding protein, LIM // 2.2E-6
153026_at	1.3964	0.00698599	0.113805	FBgn0033383	CG8057	CG8057	CG8057	35931	4679 // AMP-activated protein kinase activity // inferred from sequence or structural similarity /// 4702 // receptor signaling protein serine/threonine kinase activity // inferred from electronic annotation /// 4679 // AMP-activated protein kinase activity // inferred from sequence similarity	6468 // protein amino acid phosphorylation // inferred from electronic annotation	---	IPR006828 // 5-AMP-activated protein kinase, beta subunit, complex-interacting region // 4.7E-49 /// IPR006828 // 5-AMP-activated protein kinase, beta subunit, complex-interacting region // 4.7E-49
153061_at	1.66758	0.00274071	0.158203	FBgn0050421 /// FBgn0064435	CG30421	CG30421 /// DpseGA15834	CG30421 /// GA15834	37954	4197 // cysteine-type endopeptidase activity // inferred from electronic annotation /// 4221 // ubiquitin thiolesterase activity // inferred from electronic annotation /// 4843 // ubiquitin-specific protease activity // inferred from sequence or structural similarity /// 4843 // ubiquitin-specific protease activity // inferred from sequence similarity	6508 // proteolysis // inferred from electronic annotation /// 6511 // ubiquitin-dependent protein catabolism // inferred from electronic annotation /// 16579 // protein deubiquitination // inferred from sequence or structural similarity /// 16579 // protein deubiquitination // inferred from sequence similarity	---	IPR001394 // Peptidase C19, ubiquitin carboxyl-terminal hydrolase family 2 // 1.5E-110
153065_at	2.32465	0.00286593	0.288257	FBgn0028582	CG8532	lqf	liquid facets	38846	---	6886 // intracellular protein transport // inferred from electronic annotation /// 6897 // endocytosis // inferred from mutant phenotype /// 6897 // endocytosis // non-traceable author statement /// 6897 // endocytosis // traceable author statement /// 6898 // receptor mediated endocytosis // inferred from electronic annotation /// 7242 // intracellular signaling cascade // inferred from electron…	---	IPR003903 // Ubiquitin interacting motif // 1.3E-4 /// IPR003903 // Ubiquitin interacting motif // 0.019 /// IPR001026 // Epsin N-terminal homology // 2.4E-60 /// IPR003903 // Ubiquitin interacting motif // 1.3E-4 /// IPR003903 // Ubiquitin interacting motif // 0.019 /// IPR001026 // Epsin N-terminal homology // 2.4E-60
153072_at	1.46092	0.00806624	0.14387	FBgn0035849	CG7404	ERR	estrogen-related receptor	38912	3677 // DNA binding // inferred from electronic annotation /// 3700 // transcription factor activity // inferred from electronic annotation /// 3707 // steroid hormone receptor activity // inferred from electronic annotation /// 4879 // ligand-dependent nuclear receptor activity // inferred from sequence or structural similarity /// 4879 // ligand-dependent nuclear receptor activity // non-tracea…	6355 // regulation of transcription, DNA-dependent // inferred from electronic annotation /// 6366 // transcription from RNA polymerase II promoter // inferred from electronic annotation /// 7165 // signal transduction // inferred from electronic annotation /// 7292 // female gamete generation // inferred from electronic annotation /// 19226 // transmission of nerve impulse // inferred from elect…	5634 // nucleus // inferred from electronic annotation	IPR000536 // Ligand-binding domain of nuclear hormone receptor // 2.5E-37 /// IPR001628 // Zn-finger, C4-type steroid receptor // 9.8E-55 /// IPR000536 // Ligand-binding domain of nuclear hormone receptor // 2.5E-37 /// IPR001628 // Zn-finger, C4-type steroid receptor // 9.8E-55
153081_at	1.39103	0.00827511	0.11846	FBgn0011754	CG1830	PhK	Phosphorylase kinase	32120	4674 // protein serine/threonine kinase activity // non-traceable author statement /// 4689 // phosphorylase kinase activity // inferred from sequence or structural similarity /// 4702 // receptor signaling protein serine/threonine kinase activity // inferred from electronic annotation /// 4713 // protein-tyrosine kinase activity // inferred from electronic annotation /// 5516 // calmodulin bindi…	5977 // glycogen metabolism // inferred from electronic annotation /// 5978 // glycogen biosynthesis // inferred from electronic annotation /// 6007 // glucose catabolism // inferred from sequence or structural similarity /// 6468 // protein amino acid phosphorylation // inferred from sequence or structural similarity /// 6468 // protein amino acid phosphorylation // non-traceable author statemen…	5964 // phosphorylase kinase complex // inferred from sequence or structural similarity /// 5964 // phosphorylase kinase complex // inferred from electronic annotation /// 5964 // phosphorylase kinase complex // inferred from sequence similarity	IPR000719 // Protein kinase // 8.7E-103
153092_at	1.63277	0.00333545	0.156741	FBgn0035499	CG14996	Chd64	Chd64	38490	3779 // actin binding // inferred from sequence or structural similarity /// 5200 // structural constituent of cytoskeleton // inferred from electronic annotation /// 3779 // actin binding // inferred from sequence similarity	6936 // muscle contraction // inferred from electronic annotation /// 6939 // smooth muscle contraction // inferred from sequence or structural similarity /// 6939 // smooth muscle contraction // inferred from sequence similarity	5865 // striated muscle thin filament // inferred from sequence or structural similarity /// 5865 // striated muscle thin filament // inferred from sequence similarity	IPR001715 // Calponin-like actin-binding // 8.3E-27 /// IPR000557 // Calponin repeat // 3.6E-5
153122_at	2.47741	0.000266458	0.198133	FBgn0000052	CG9127	ade2	adenosine 2	33847	4642 // phosphoribosylformylglycinamidine synthase activity // inferred from sequence or structural similarity /// 4642 // phosphoribosylformylglycinamidine synthase activity // non-traceable author statement /// 3824 // catalytic activity // inferred from electronic annotation /// 4642 // phosphoribosylformylglycinamidine synthase activity // inferred from electronic annotation /// 4642 // phosp…	6144 // purine base metabolism // inferred from electronic annotation /// 6189 // 'de novo' IMP biosynthesis // inferred from sequence or structural similarity /// 6189 // 'de novo' IMP biosynthesis // non-traceable author statement /// 6189 // 'de novo' IMP biosynthesis // inferred from electronic annotation /// 6189 // 'de novo' IMP biosynthesis // inferred from sequence similarity	---	IPR010918 // AIR synthase related protein, C-terminal // 2.2E-29 /// IPR010918 // AIR synthase related protein, C-terminal // 3.0E-14 /// IPR000728 // AIR synthase related protein // 1.3E-41
153130_at	1.39219	0.00712191	0.112847	FBgn0030744	CG9992	CG9992	CG9992	32605	---	---	---	---
153135_at	1.99582	0.00334752	0.238206	FBgn0011764	CG12223	Dsp1	Dorsal switch protein 1	117294	3682 // chromatin binding // inferred from electronic annotation /// 3697 // single-stranded DNA binding // non-traceable author statement /// 3714 // transcription corepressor activity // non-traceable author statement /// 3677 // DNA binding // inferred from electronic annotation	6268 // DNA unwinding during replication // non-traceable author statement /// 6333 // chromatin assembly or disassembly // inferred from electronic annotation /// 6357 // regulation of transcription from RNA polymerase II promoter // inferred from electronic annotation /// 6355 // regulation of transcription, DNA-dependent // inferred from electronic annotation	785 // chromatin // inferred from electronic annotation /// 5634 // nucleus // non-traceable author statement /// 5634 // nucleus // inferred from electronic annotation /// 5694 // chromosome // inferred from electronic annotation	IPR000910 // HMG1/2 (high mobility group) box // 2.8E-13 /// IPR000910 // HMG1/2 (high mobility group) box // 1.1E-27 /// IPR000910 // HMG1/2 (high mobility group) box // 2.8E-13 /// IPR000910 // HMG1/2 (high mobility group) box // 1.1E-27 /// IPR000910 // HMG1/2 (high mobility group) box // 2.8E-13 /// IPR000910 // HMG1/2 (high mobility group) box // 1.1E-27
153145_at	1.96311	0.000873547	0.161256	FBgn0032586	CG4599	Tpr2	Tetratricopeptide repeat protein 2	34984	5488 // binding // inferred from electronic annotation /// 31072 // heat shock protein binding // inferred from electronic annotation /// 51082 // unfolded protein binding // inferred from electronic annotation	6457 // protein folding // inferred from electronic annotation /// 6461 // protein complex assembly // inferred from electronic annotation /// 19538 // protein metabolism // inferred from electronic annotation	---	IPR001623 // Heat shock protein DnaJ, N-terminal // 1.7E-30 /// IPR001440 // TPR repeat // 5.4E-5 /// IPR001440 // TPR repeat // 7.1E-7 /// IPR001440 // TPR repeat // 7.1E-8 /// IPR001440 // TPR repeat // 0.0032 /// IPR001440 // TPR repeat // 2.8E-7 /// IPR001440 // TPR repeat // 2.9E-6 /// IPR001623 // Heat shock protein DnaJ, N-terminal // 1.7E-30 /// IPR001440 // TPR repeat // 5.4E-5 /// IPR00…
153150_at	2.01281	0.0012717	0.186263	FBgn0014427	CG11899	CG11899	CG11899	46391	4648 // phosphoserine transaminase activity // inferred from sequence or structural similarity /// 4648 // phosphoserine transaminase activity // non-traceable author statement /// 5515 // protein binding // inferred from physical interaction /// 8483 // transaminase activity // inferred from electronic annotation /// 4648 // phosphoserine transaminase activity // inferred from electronic annotat…	6564 // L-serine biosynthesis // non-traceable author statement /// 8615 // pyridoxine biosynthesis // non-traceable author statement /// 6564 // L-serine biosynthesis // inferred from electronic annotation /// 8152 // metabolism // inferred from electronic annotation /// 8652 // amino acid biosynthesis // inferred from electronic annotation	---	IPR000192 // Aminotransferase, class V // 1.6E-86
153165_at	2.20986	0.00218423	0.251245	FBgn0035533	CG15015	Cip4	Cip4	38534	5515 // protein binding // inferred from sequence or structural similarity /// 17048 // Rho GTPase binding // inferred from sequence or structural similarity /// 5515 // protein binding // inferred from sequence similarity /// 17048 // Rho GTPase binding // inferred from sequence similarity	7049 // cell cycle // inferred from electronic annotation /// 7165 // signal transduction // inferred from sequence or structural similarity /// 7498 // mesoderm development // inferred from expression pattern /// 30036 // actin cytoskeleton organization and biogenesis // inferred from sequence or structural similarity /// 7165 // signal transduction // inferred from sequence similarity /// 30036…	---	IPR001452 // SH3 // 6.6E-12 /// IPR001060 // Cdc15/Fes/CIP4 // 2.5E-20
153183_at	1.35754	0.00523088	0.0876232	FBgn0010590	CG8392	l(2)05070	lethal (2) 05070	46058	4175 // endopeptidase activity // inferred from sequence or structural similarity /// 4175 // endopeptidase activity // inferred from electronic annotation /// 4298 // threonine endopeptidase activity // inferred from electronic annotation /// 8233 // peptidase activity // inferred from electronic annotation /// 16787 // hydrolase activity // inferred from electronic annotation /// 4175 // endope…	6508 // proteolysis // inferred from electronic annotation /// 6511 // ubiquitin-dependent protein catabolism // inferred from electronic annotation	5839 // proteasome core complex (sensu Eukaryota) // inferred from sequence or structural similarity /// 5829 // cytosol // inferred from electronic annotation /// 5839 // proteasome core complex (sensu Eukaryota) // inferred from electronic annotation /// 43234 // protein complex // inferred from electronic annotation /// 5839 // proteasome core complex (sensu Eukaryota) // inferred from sequenc…	IPR001353 // Peptidase T1, 20S proteasome // 6.8E-67
153187_at	1.53989	0.00839922	0.172613	FBgn0034365 /// FBgn0000639	CG5335	CG5335 /// Fbp1	CG5335 /// Fat body protein 1	37140 /// 39566	5529 // sugar binding // inferred from electronic annotation /// 8565 // protein transporter activity // inferred from physical interaction /// 5344 // oxygen transporter activity // inferred from electronic annotation /// 8565 // protein transporter activity // inferred from sequence similarity	15032 // storage protein import into fat body // inferred from physical interaction /// 6810 // transport // inferred from electronic annotation /// 15032 // storage protein import into fat body // inferred from sequence similarity	---	IPR001079 // Galectin, galactose-binding lectin // 3.0E-5 /// IPR005203 // Hemocyanin, C-terminal // 8.8E-36
153213_at	1.51621	0.00423491	0.134639	FBgn0037074	CG7324	CG7324	CG7324	40361	5097 // Rab GTPase activator activity // inferred from sequence or structural similarity /// 5515 // protein binding // inferred from physical interaction /// 5509 // calcium ion binding // inferred from electronic annotation /// 5097 // Rab GTPase activator activity // inferred from sequence similarity	74 // regulation of progression through cell cycle // inferred from electronic annotation /// 6886 // intracellular protein transport // inferred from electronic annotation /// 6887 // exocytosis // inferred from electronic annotation	---	IPR000195 // RabGAP/TBC domain // 1.3E-62 /// IPR004182 // GRAM domain // 4.4E-25 /// IPR004182 // GRAM domain // 1.9E-24
153218_at	1.79129	0.00737533	0.23928	FBgn0034709	CG3074	CG3074	CG3074	37537	4213 // cathepsin B activity // inferred from sequence or structural similarity /// 5515 // protein binding // inferred from physical interaction /// 4197 // cysteine-type endopeptidase activity // inferred from electronic annotation /// 8234 // cysteine-type peptidase activity // inferred from electronic annotation /// 4213 // cathepsin B activity // inferred from sequence similarity	6508 // proteolysis // inferred from electronic annotation /// 19538 // protein metabolism // inferred from electronic annotation	---	IPR000668 // Peptidase C1A, papain // 4.3E-75
153226_at	1.4321	0.00449817	0.108722	FBgn0046812	CG7439	AGO2	Argonaute 2	39683	3743 // translation initiation factor activity // inferred from sequence or structural similarity /// 5515 // protein binding // inferred from physical interaction /// 3723 // RNA binding // inferred from electronic annotation /// 3743 // translation initiation factor activity // inferred from sequence similarity	6413 // translational initiation // inferred from sequence or structural similarity /// 16246 // RNA interference // inferred from mutant phenotype /// 16246 // RNA interference // non-traceable author statement /// 16246 // RNA interference // traceable author statement /// 30422 // RNA interference, production of siRNA // inferred from direct assay /// 30423 // RNA interference, targeting of mR…	16442 // RNA-induced silencing complex // inferred from direct assay /// 16442 // RNA-induced silencing complex // traceable author statement	IPR003100 // Argonaute and Dicer protein, PAZ // 4.6E-50 /// IPR003165 // Stem cell self-renewal protein Piwi // 3.8E-89 /// IPR003100 // Argonaute and Dicer protein, PAZ // 4.6E-50 /// IPR003165 // Stem cell self-renewal protein Piwi // 3.8E-89
153232_at	1.75475	0.00419813	0.198637	FBgn0032120	CG33298	CG33298	CG33298	2768929	4012 // phospholipid-translocating ATPase activity // inferred from sequence or structural similarity /// 5524 // ATP binding // inferred from electronic annotation /// 15662 // ATPase activity, coupled to transmembrane movement of ions, phosphorylative mechanism // inferred from electronic annotation /// 4012 // phospholipid-translocating ATPase activity // inferred from sequence similarity	6629 // lipid metabolism // inferred from electronic annotation /// 6812 // cation transport // inferred from electronic annotation /// 15914 // phospholipid transport // inferred from sequence or structural similarity /// 15914 // phospholipid transport // inferred from sequence similarity	16021 // integral to membrane // inferred from sequence or structural similarity /// 16020 // membrane // inferred from electronic annotation /// 16021 // integral to membrane // inferred from sequence similarity	---
153233_at	1.83907	0.00419813	0.218516	FBgn0033875	CG6357	CG6357	CG6357	36532	4217 // cathepsin L activity // inferred from sequence or structural similarity /// 4217 // cathepsin L activity // inferred from sequence similarity	---	---	---
153236_at	1.65929	0.00494571	0.183805	FBgn0011768	CG6598	Fdh	Formaldehyde dehydrogenase	41311	4022 // alcohol dehydrogenase activity // non-traceable author statement /// 4024 // alcohol dehydrogenase activity, zinc-dependent // inferred from electronic annotation /// 4327 // formaldehyde dehydrogenase (glutathione) activity // inferred from direct assay /// 4327 // formaldehyde dehydrogenase (glutathione) activity // non-traceable author statement /// 4552 // octanol dehydrogenase activi…	5975 // carbohydrate metabolism // inferred from electronic annotation	---	IPR002085 // Zinc-containing alcohol dehydrogenase superfamily // 1.0E-126
153259_s_at	1.54789	0.00183276	0.107622	FBgn0003870	CG1856	ttk	tramtrack	48317	3676 // nucleic acid binding // inferred from electronic annotation /// 3677 // DNA binding // inferred from electronic annotation /// 3704 // specific RNA polymerase II transcription factor activity // non-traceable author statement /// 5515 // protein binding // inferred from electronic annotation /// 8270 // zinc ion binding // inferred from electronic annotation /// 16564 // transcriptional r…	122 // negative regulation of transcription from RNA polymerase II promoter // non-traceable author statement /// 1709 // cell fate determination // traceable author statement /// 6333 // chromatin assembly or disassembly // inferred from electronic annotation /// 6357 // regulation of transcription from RNA polymerase II promoter // non-traceable author statement /// 7422 // peripheral nervous s…	5634 // nucleus // non-traceable author statement /// 5700 // polytene chromosome // inferred from direct assay /// 5634 // nucleus // inferred from electronic annotation	IPR007087 // Zn-finger, C2H2 type // 1.2E-5 /// IPR000210 // BTB/POZ domain // 6.8E-34
153299_at	1.62937	0.00472481	0.172723	FBgn0032451	CG12292	CG12292	CG12292	34681	5515 // protein binding // inferred from physical interaction	---	---	IPR008521 // Protein of unknown function DUF803 // 1.0E-126
153317_at	1.4988	0.00576778	0.142774	FBgn0025366	CG5277	Ip259	Intronic Protein 259	34419	---	---	5622 // intracellular // inferred from electronic annotation	IPR001047 // Ribosomal protein S8E // 1.2E-100
153320_at	1.83006	0.00247684	0.190571	FBgn0039260	CG6369	Smg6	Smg6	42994	5488 // binding // inferred from electronic annotation	184 // mRNA catabolism, nonsense-mediated decay // inferred from mutant phenotype	---	---
153326_at	1.53235	0.00802476	0.168196	FBgn0031771	CG9140	CG9140	CG9140	33852	3954 // NADH dehydrogenase activity // inferred from sequence or structural similarity /// 8137 // NADH dehydrogenase (ubiquinone) activity // inferred from sequence or structural similarity /// 5506 // iron ion binding // inferred from electronic annotation /// 10181 // FMN binding // inferred from electronic annotation /// 16651 // oxidoreductase activity, acting on NADH or NADPH // inferred fr…	6120 // mitochondrial electron transport, NADH to ubiquinone // inferred from sequence or structural similarity /// 6118 // electron transport // inferred from electronic annotation /// 6120 // mitochondrial electron transport, NADH to ubiquinone // inferred from electronic annotation /// 6120 // mitochondrial electron transport, NADH to ubiquinone // inferred from sequence similarity	5747 // respiratory chain complex I (sensu Eukaryota) // inferred from sequence or structural similarity /// 5747 // respiratory chain complex I (sensu Eukaryota) // inferred from sequence similarity	IPR001949 // Respiratory-chain NADH dehydrogenase, 51 kDa subunit // 1.0E-126
153336_at	1.40018	0.00851233	0.123184	FBgn0002069	CG3821	Aats-asp	Aspartyl-tRNA synthetase	36420	3729 // mRNA binding // inferred from electronic annotation /// 4815 // aspartate-tRNA ligase activity // inferred from sequence or structural similarity /// 5524 // ATP binding // inferred from electronic annotation /// 5515 // protein binding // inferred from physical interaction /// 3676 // nucleic acid binding // inferred from electronic annotation /// 4812 // aminoacyl-tRNA ligase activity /…	6422 // aspartyl-tRNA aminoacylation // inferred from sequence or structural similarity /// 40007 // growth // inferred from mutant phenotype /// 6418 // tRNA aminoacylation for protein translation // inferred from electronic annotation /// 6422 // aspartyl-tRNA aminoacylation // inferred from electronic annotation /// 6422 // aspartyl-tRNA aminoacylation // inferred from sequence similarity	5737 // cytoplasm // inferred from electronic annotation	IPR004365 // OB-fold nucleic acid binding domain // 3.7E-14 /// IPR004364 // tRNA synthetase, class II (D, K and N) // 1.0E-126
153351_at	2.07593	0.00233718	0.235222	FBgn0033906	CG8331	CG8331	CG8331	36569	5083 // small GTPase regulator activity // inferred from electronic annotation	8283 // cell proliferation // inferred from electronic annotation	---	IPR004345 // TB2/DP1 and HVA22 related protein // 9.0E-60 /// IPR004345 // TB2/DP1 and HVA22 related protein // 6.7E-60
153359_at	1.52635	0.00336595	0.127996	FBgn0040309	CG1633	Jafrac1	thioredoxin peroxidase 1	53578	4601 // peroxidase activity // non-traceable author statement /// 4602 // glutathione peroxidase activity // inferred from direct assay /// 8379 // thioredoxin peroxidase activity // inferred from direct assay /// 8379 // thioredoxin peroxidase activity // inferred from sequence or structural similarity /// 8379 // thioredoxin peroxidase activity // non-traceable author statement /// 16209 // ant…	6800 // oxygen and reactive oxygen species metabolism // inferred from electronic annotation /// 6952 // defense response // inferred from electronic annotation /// 45454 // cell redox homeostasis // inferred from direct assay	5829 // cytosol // inferred from direct assay /// 5829 // cytosol // non-traceable author statement	IPR000866 // Alkyl hydroperoxide reductase/ Thiol specific antioxidant/ Mal allergen // 1.1E-76
153366_at	1.51813	0.00709105	0.157735	FBgn0036316	CG10960	CG10960	CG10960	39458	5351 // sugar porter activity // inferred from electronic annotation /// 5355 // glucose transporter activity // inferred from sequence or structural similarity /// 5215 // transporter activity // inferred from electronic annotation /// 5355 // glucose transporter activity // inferred from sequence similarity	5975 // carbohydrate metabolism // inferred from electronic annotation /// 8643 // carbohydrate transport // inferred from electronic annotation /// 6810 // transport // inferred from electronic annotation	16020 // membrane // inferred from electronic annotation /// 16021 // integral to membrane // inferred from electronic annotation	IPR005828 // General substrate transporter // 6.2E-93 /// IPR005828 // General substrate transporter // 6.2E-93
153367_at	2.36311	0.000195998	0.176084	FBgn0037977	CG3132	Ect3	Ect3	41457	4565 // beta-galactosidase activity // inferred from sequence or structural similarity /// 4565 // beta-galactosidase activity // inferred from electronic annotation /// 4565 // beta-galactosidase activity // inferred from sequence similarity	5975 // carbohydrate metabolism // inferred from electronic annotation /// 35071 // salivary gland cell autophagic cell death // inferred from expression pattern /// 48102 // autophagic cell death // inferred from expression pattern	5764 // lysosome // inferred from sequence or structural similarity /// 9341 // beta-galactosidase complex // inferred from electronic annotation /// 5764 // lysosome // inferred from sequence similarity	IPR001944 // Glycoside hydrolase, family 35 // 1.5E-119 /// IPR001944 // Glycoside hydrolase, family 35 // 2.8E-8
153383_at	1.52695	0.00727693	0.161953	FBgn0037277	CG17735	CG17735	CG17735	40596	4842 // ubiquitin-protein ligase activity // inferred from electronic annotation /// 16922 // ligand-dependent nuclear receptor binding // inferred from sequence or structural similarity /// 16922 // ligand-dependent nuclear receptor binding // inferred from sequence similarity	6464 // protein modification // inferred from electronic annotation /// 6512 // ubiquitin cycle // inferred from electronic annotation	5622 // intracellular // inferred from electronic annotation	IPR000569 // HECT domain (Ubiquitin-protein ligase) // 2.2E-6 /// IPR000569 // HECT domain (Ubiquitin-protein ligase) // 8.0E-54 /// IPR004170 // WWE domain // 1.9E-32
153396_at	1.66391	0.00328734	0.164164	FBgn0023023	CG1411	CRMP	Collapsin Response Mediator Protein	40675	4157 // dihydropyrimidinase activity // inferred from sequence or structural similarity /// 4157 // dihydropyrimidinase activity // non-traceable author statement /// 16787 // hydrolase activity // inferred from electronic annotation /// 4157 // dihydropyrimidinase activity // inferred from electronic annotation /// 4157 // dihydropyrimidinase activity // inferred from sequence similarity	6139 // nucleobase, nucleoside, nucleotide and nucleic acid metabolism // inferred from electronic annotation	---	IPR006680 // Amidohydrolase // 6.4E-12 /// IPR006680 // Amidohydrolase // 3.1E-9
153398_at	1.45528	0.00631935	0.131541	FBgn0037228	CG1092	CG1092	CG1092	40538	5515 // protein binding // inferred from physical interaction	---	---	---
153412_at	1.38322	0.00979998	0.121741	FBgn0051284	CG31284	CG31284	CG31284	40931	5057 // receptor signaling protein activity // inferred from electronic annotation /// 5102 // receptor binding // inferred from electronic annotation /// 5262 // calcium channel activity // inferred from sequence or structural similarity /// 16779 // nucleotidyltransferase activity // inferred from electronic annotation /// 5216 // ion channel activity // inferred from electronic annotation /// …	6260 // DNA replication // inferred from electronic annotation /// 6410 // transcription, RNA-dependent // inferred from electronic annotation /// 6471 // protein amino acid ADP-ribosylation // inferred from electronic annotation /// 6816 // calcium ion transport // inferred from sequence or structural similarity /// 6810 // transport // inferred from electronic annotation /// 6811 // ion transpo…	16020 // membrane // inferred from electronic annotation /// 16021 // integral to membrane // inferred from electronic annotation	IPR005821 // Ion transport protein // 1.3E-19 /// IPR002110 // Ankyrin // 0.092 /// IPR002110 // Ankyrin // 4.4E-5 /// IPR002110 // Ankyrin // 1.7E-6 /// IPR002110 // Ankyrin // 7.3E-4 /// IPR002110 // Ankyrin // 0.0023 /// IPR002110 // Ankyrin // 2.9E-7 /// IPR002110 // Ankyrin // 2.5E-8 /// IPR002110 // Ankyrin // 7.5E-7 /// IPR002110 // Ankyrin // 4.8E-9
153413_at	1.50561	0.00218423	0.105164	FBgn0015801	CG2928	Reg-5	Rhythmically expressed gene 5	37968	---	7623 // circadian rhythm // non-traceable author statement /// 48511 // rhythmic process // inferred from electronic annotation	---	---
153417_at	1.37897	0.00731146	0.108691	FBgn0038515	CG5823	CG5823	CG5823	42105	4840 // ubiquitin conjugating enzyme activity // inferred from sequence or structural similarity /// 4842 // ubiquitin-protein ligase activity // inferred from electronic annotation /// 5386 // carrier activity // inferred from electronic annotation /// 5488 // binding // inferred from electronic annotation /// 5515 // protein binding // inferred from physical interaction /// 4840 // ubiquitin co…	6464 // protein modification // inferred from electronic annotation /// 6508 // proteolysis // inferred from electronic annotation /// 6512 // ubiquitin cycle // inferred from electronic annotation	---	IPR000608 // Ubiquitin-conjugating enzymes // 4.3E-29
153428_at	1.52711	0.00400816	0.135383	FBgn0020513	CG3989	ade5	ade5	32228	4638 // phosphoribosylaminoimidazole carboxylase activity // inferred from sequence or structural similarity /// 4639 // phosphoribosylaminoimidazolesuccinocarboxamide synthase activity // inferred from sequence or structural similarity /// 42802 // identical protein binding // inferred from physical interaction /// 3824 // catalytic activity // inferred from electronic annotation /// 4638 // pho…	6144 // purine base metabolism // inferred from electronic annotation /// 6164 // purine nucleotide biosynthesis // inferred from electronic annotation /// 6189 // 'de novo' IMP biosynthesis // inferred from electronic annotation /// 9113 // purine base biosynthesis // inferred from genetic interaction	9320 // phosphoribosylaminoimidazole carboxylase complex // inferred from electronic annotation	IPR001636 // SAICAR synthetase // 2.4E-96 /// IPR000031 // 1-(5-Phosphoribosyl)-5-amino-4-imidazole-carboxylate (AIR) carboxylase // 2.8E-50
153434_at	1.71307	0.00270374	0.168237	FBgn0001208	CG7399	Hn	Henna	38871	4505 // phenylalanine 4-monooxygenase activity // inferred from direct assay /// 4505 // phenylalanine 4-monooxygenase activity // inferred from mutant phenotype /// 4505 // phenylalanine 4-monooxygenase activity // inferred from sequence or structural similarity /// 4505 // phenylalanine 4-monooxygenase activity // non-traceable author statement /// 4510 // tryptophan 5-monooxygenase activity //…	6559 // L-phenylalanine catabolism // inferred from mutant phenotype /// 6559 // L-phenylalanine catabolism // non-traceable author statement /// 6726 // eye pigment biosynthesis // inferred from direct assay /// 7165 // signal transduction // inferred from electronic annotation /// 6559 // L-phenylalanine catabolism // inferred from electronic annotation /// 6587 // serotonin biosynthesis from t…	---	IPR001273 // Aromatic amino acid hydroxylase // 1.0E-126 /// IPR002912 // Amino acid-binding ACT // 1.4E-7 /// IPR001273 // Aromatic amino acid hydroxylase // 1.0E-126 /// IPR002912 // Amino acid-binding ACT // 1.4E-7 /// IPR001273 // Aromatic amino acid hydroxylase // 1.0E-126
153445_at	1.3367	0.00920636	0.0990618	FBgn0039837	CG12114	CG12114	CG12114	43700	5515 // protein binding // inferred from physical interaction	---	---	---
153450_at	1.52751	0.00361335	0.131185	FBgn0030724	CG9212	Nipsnap	Nipsnap	32573	5515 // protein binding // inferred from physical interaction /// 42802 // identical protein binding // inferred from physical interaction	---	---	---
153456_at	1.35772	0.00849347	0.105345	FBgn0043458	CG12084	CG12084	CG12084	192509	5488 // binding // inferred from electronic annotation	---	---	---
153475_at	1.43008	0.00322818	0.095327	---	CG31349	---	---	---	5515 // protein binding // inferred from electronic annotation	7391 // dorsal closure // traceable author statement /// 7163 // establishment and/or maintenance of cell polarity // non-traceable author statement /// 7254 // JNK cascade // non-traceable author statement /// 7391 // dorsal closure // non-traceable author statement /// 46328 // regulation of JNK cascade // non-traceable author statement	5912 // adherens junction // traceable author statement /// 5912 // adherens junction // non-traceable author statement	IPR001478 // PDZ/DHR/GLGF domain // 6.1E-24 /// IPR001478 // PDZ/DHR/GLGF domain // 1.7E-17 /// IPR000906 // ZU5 domain // 3.7E-24 /// IPR008144 // Guanylate kinase // 1.0E-13
153478_at	1.75167	0.00159478	0.147126	FBgn0027363	CG6521	Stam	Signal transducing adaptor molecule	34505	5102 // receptor binding // inferred from electronic annotation /// 8268 // receptor signaling protein tyrosine kinase signaling protein activity // inferred from sequence or structural similarity /// 8269 // JAK pathway signal transduction adaptor activity // non-traceable author statement /// 5515 // protein binding // inferred from physical interaction /// 8268 // receptor signaling protein ty…	6886 // intracellular protein transport // inferred from electronic annotation /// 7259 // JAK-STAT cascade // non-traceable author statement /// 7269 // neurotransmitter secretion // non-traceable author statement /// 46425 // regulation of JAK-STAT cascade // traceable author statement /// 48488 // synaptic vesicle endocytosis // non-traceable author statement	---	IPR001452 // SH3 // 1.0E-20 /// IPR002014 // VHS // 7.0E-42 /// IPR003903 // Ubiquitin interacting motif // 2.9E-4
153481_at	1.31037	0.00826976	0.08242	FBgn0030672	CG9281	CG9281	CG9281	32508	166 // nucleotide binding // inferred from electronic annotation /// 5215 // transporter activity // inferred from sequence or structural similarity /// 5524 // ATP binding // inferred from electronic annotation /// 42626 // ATPase activity, coupled to transmembrane movement of substances // inferred from sequence or structural similarity /// 5515 // protein binding // inferred from physical inte…	6810 // transport // inferred from electronic annotation	43190 // ATP-binding cassette (ABC) transporter complex // inferred from sequence or structural similarity /// 16020 // membrane // inferred from electronic annotation /// 43190 // ATP-binding cassette (ABC) transporter complex // inferred from sequence similarity	IPR003439 // ABC transporter // 1.4E-29 /// IPR003439 // ABC transporter // 1.6E-37
153484_at	1.58359	0.00840837	0.186705	FBgn0030838	CG5445	CG5445	CG5445	32722	5515 // protein binding // inferred from physical interaction	---	---	---
153492_at	1.45618	0.00891239	0.146252	FBgn0025937	CG8739	cmp44E	conserved membrane protein at 44E	35865	5488 // binding // inferred from electronic annotation	910 // cytokinesis // inferred from mutant phenotype	5886 // plasma membrane // non-traceable author statement /// 16021 // integral to membrane // inferred from electronic annotation	---
153499_at	1.76112	0.00278274	0.180616	FBgn0000611	CG8933	exd	extradenticle	32567	3677 // DNA binding // inferred from electronic annotation /// 3700 // transcription factor activity // inferred from electronic annotation /// 3704 // specific RNA polymerase II transcription factor activity // non-traceable author statement /// 5515 // protein binding // inferred from physical interaction /// 3677 // DNA binding // inferred from direct assay /// 43565 // sequence-specific DNA b…	6355 // regulation of transcription, DNA-dependent // inferred from electronic annotation /// 7420 // brain development // inferred from mutant phenotype /// 7432 // salivary gland determination // non-traceable author statement /// 7432 // salivary gland determination // traceable author statement /// 7438 // oenocyte development // inferred from mutant phenotype /// 7479 // leg disc proximal/di…	5634 // nucleus // inferred from direct assay /// 5634 // nucleus // non-traceable author statement /// 5634 // nucleus // traceable author statement /// 5737 // cytoplasm // traceable author statement /// 5634 // nucleus // inferred from electronic annotation	IPR001356 // Homeobox // 8.6E-18 /// IPR005542 // PBX domain // 1.0E-126
153500_at	1.77735	0.00328734	0.191002	FBgn0037655	CG11984	CG11984	CG11984	41082	3676 // nucleic acid binding // inferred from electronic annotation /// 8270 // zinc ion binding // inferred from electronic annotation /// 15459 // potassium channel regulator activity // inferred from sequence or structural similarity /// 15459 // potassium channel regulator activity // inferred from sequence similarity	---	5634 // nucleus // inferred from electronic annotation	IPR000433 // Zn-finger, ZZ type // 1.2E-12
153515_at	1.47136	0.00494571	0.127833	FBgn0000492	CG1897	Dr	Drop	45285	3677 // DNA binding // inferred from electronic annotation /// 3677 // DNA binding // inferred from sequence or structural similarity /// 3700 // transcription factor activity // inferred from electronic annotation /// 3700 // transcription factor activity // inferred from sequence or structural similarity /// 43565 // sequence-specific DNA binding // inferred from electronic annotation /// 3677 …	6357 // regulation of transcription from RNA polymerase II promoter // inferred from electronic annotation /// 7389 // pattern specification // non-traceable author statement /// 7398 // ectoderm development // traceable author statement /// 7399 // nervous system development // non-traceable author statement /// 7400 // neuroblast fate determination // traceable author statement /// 7417 // cent…	5634 // nucleus // inferred from sequence or structural similarity /// 5634 // nucleus // non-traceable author statement /// 5634 // nucleus // inferred from electronic annotation /// 5634 // nucleus // inferred from sequence similarity	IPR001356 // Homeobox // 1.7E-28
153522_at	1.42026	0.00475779	0.107994	FBgn0000384	---	cta	concertina	---	166 // nucleotide binding // inferred from electronic annotation /// 4871 // signal transducer activity // inferred from electronic annotation /// 5525 // GTP binding // inferred from electronic annotation /// 19001 // guanyl nucleotide binding // inferred from electronic annotation /// 3924 // GTPase activity // inferred from sequence similarity /// 19001 // guanyl nucleotide binding // non-trac…	10004 // gastrulation (sensu Insecta) // inferred from mutant phenotype /// 16476 // shape changes of embryonic cells // inferred from mutant phenotype /// 7165 // signal transduction // inferred from electronic annotation /// 7186 // G-protein coupled receptor protein signaling pathway // inferred from electronic annotation /// 7275 // development // inferred from electronic annotation /// 7369 …	5834 // heterotrimeric G-protein complex // non-traceable author statement /// 5834 // heterotrimeric G-protein complex // inferred from sequence similarity	IPR001019 // Guanine nucleotide binding protein (G-protein), alpha subunit // 1.0E-126
153534_at	1.3852	0.00937463	0.120791	FBgn0024689	CG6549	fws	four way stop	35054	3735 // structural constituent of ribosome // inferred from electronic annotation /// 5515 // protein binding // inferred from physical interaction	916 // cytokinesis, contractile ring contraction // inferred from mutant phenotype /// 6412 // protein biosynthesis // inferred from electronic annotation /// 6886 // intracellular protein transport // inferred from electronic annotation /// 7110 // cytokinesis after meiosis I // inferred from mutant phenotype /// 7111 // cytokinesis after meiosis II // inferred from mutant phenotype /// 16044 //…	5840 // ribosome // inferred from electronic annotation /// 17119 // Golgi transport complex // inferred from sequence or structural similarity /// 5622 // intracellular // inferred from electronic annotation /// 5795 // Golgi stack // inferred from electronic annotation /// 16020 // membrane // inferred from electronic annotation /// 17119 // Golgi transport complex // inferred from sequence sim…	---
153560_at	1.47886	0.00233718	0.10031	FBgn0052672	CG32672	Atg8a	Autophagy-specific gene 8a	32001	5200 // structural constituent of cytoskeleton // inferred from electronic annotation /// 8017 // microtubule binding // inferred from electronic annotation /// 5515 // protein binding // inferred from physical interaction	7010 // cytoskeleton organization and biogenesis // inferred from electronic annotation	---	IPR004241 // Light chain 3 (LC3) // 5.1E-81
153584_at	1.32833	0.00732499	0.0866025	FBgn0028700	CG6258	RfC38	Replication factor C 38kD subunit	34550	3677 // DNA binding // inferred from sequence or structural similarity /// 3689 // DNA clamp loader activity // inferred from sequence or structural similarity /// 3887 // DNA-directed DNA polymerase activity // inferred from electronic annotation /// 16887 // ATPase activity // inferred from sequence or structural similarity /// 166 // nucleotide binding // inferred from electronic annotation //…	6260 // DNA replication // inferred from electronic annotation /// 6260 // DNA replication // inferred from sequence or structural similarity /// 6281 // DNA repair // inferred from electronic annotation /// 6260 // DNA replication // inferred from sequence similarity	5663 // DNA replication factor C complex // inferred from sequence or structural similarity /// 43234 // protein complex // inferred from electronic annotation /// 5663 // DNA replication factor C complex // inferred from sequence similarity	---
153588_at	1.73107	0.00918468	0.235138	FBgn0035892	CG7127	exo70	exo70	38959	5326 // neurotransmitter transporter activity // inferred from sequence or structural similarity /// 5515 // protein binding // inferred from physical interaction /// 5326 // neurotransmitter transporter activity // inferred from sequence similarity	6886 // intracellular protein transport // inferred from electronic annotation /// 6887 // exocytosis // inferred from sequence or structural similarity /// 7269 // neurotransmitter secretion // non-traceable author statement /// 16080 // synaptic vesicle targeting // inferred from sequence or structural similarity /// 16080 // synaptic vesicle targeting // non-traceable author statement /// 1608…	145 // exocyst // inferred from sequence or structural similarity /// 145 // exocyst // non-traceable author statement /// 145 // exocyst // inferred from electronic annotation /// 145 // exocyst // inferred from sequence similarity	IPR004140 // Exo70 exocyst complex subunit // 1.0E-126
153590_at	2.17669	0.0016495	0.224444	FBgn0051169	CG31169	CG31169	CG31169	42624	3677 // DNA binding // inferred from electronic annotation /// 4367 // glycerol-3-phosphate dehydrogenase (NAD+) activity // inferred from sequence or structural similarity /// 4367 // glycerol-3-phosphate dehydrogenase (NAD+) activity // inferred from electronic annotation /// 16491 // oxidoreductase activity // inferred from electronic annotation /// 16614 // oxidoreductase activity, acting on …	5975 // carbohydrate metabolism // inferred from electronic annotation /// 6072 // glycerol-3-phosphate metabolism // inferred from sequence or structural similarity /// 6629 // lipid metabolism // inferred from electronic annotation /// 6072 // glycerol-3-phosphate metabolism // inferred from electronic annotation /// 46168 // glycerol-3-phosphate catabolism // inferred from electronic annotatio…	9331 // glycerol-3-phosphate dehydrogenase complex // inferred from electronic annotation /// 5737 // cytoplasm // inferred from electronic annotation	IPR006168 // NAD-dependent glycerol-3-phosphate dehydrogenase // 8.7E-83 /// IPR006168 // NAD-dependent glycerol-3-phosphate dehydrogenase // 2.7E-89 /// IPR006168 // NAD-dependent glycerol-3-phosphate dehydrogenase // 9.7E-81
153594_at	1.64143	0.00205638	0.139247	FBgn0036566	CG5284	CG5284	CG5284	39759	5247 // voltage-gated chloride channel activity // inferred from electronic annotation /// 5254 // chloride channel activity // inferred from sequence or structural similarity /// 5254 // chloride channel activity // inferred from sequence similarity	6820 // anion transport // inferred from electronic annotation /// 6821 // chloride transport // inferred from electronic annotation	16020 // membrane // inferred from electronic annotation	IPR000644 // CBS domain // 1.3E-4 /// IPR000644 // CBS domain // 3.5E-10 /// IPR001807 // Cl- channel, voltage gated // 1.0E-126 /// IPR000644 // CBS domain // 1.3E-4 /// IPR000644 // CBS domain // 3.5E-10 /// IPR001807 // Cl- channel, voltage gated // 1.0E-126 /// IPR001807 // Cl- channel, voltage gated // 8.6E-14
153604_at	1.3966	0.00652398	0.111683	FBgn0037933	CG14716	Ho	Heme oxygenase	41407	4392 // heme oxygenase (decyclizing) activity // inferred from direct assay /// 4392 // heme oxygenase (decyclizing) activity // inferred from sequence or structural similarity /// 4392 // heme oxygenase (decyclizing) activity // inferred from electronic annotation /// 4392 // heme oxygenase (decyclizing) activity // inferred from sequence similarity	6788 // heme oxidation // inferred from electronic annotation	---	IPR002051 // Heme oxygenase // 1.7E-78
153615_at	1.39247	0.00827511	0.119027	FBgn0030245	CG1637	CG1637	CG1637	32019	3993 // acid phosphatase activity // inferred from sequence or structural similarity /// 16787 // hydrolase activity // inferred from electronic annotation /// 3993 // acid phosphatase activity // inferred from sequence similarity	6796 // phosphate metabolism // inferred from electronic annotation	---	IPR004843 // Metallo-phosphoesterase // 1.6E-20
153637_at	1.86826	0.00380228	0.21949	FBgn0029134	CG12323	Pros5	Pros5	45269	4175 // endopeptidase activity // inferred from sequence or structural similarity /// 4175 // endopeptidase activity // non-traceable author statement /// 5515 // protein binding // inferred from physical interaction /// 4175 // endopeptidase activity // inferred from electronic annotation /// 4298 // threonine endopeptidase activity // inferred from electronic annotation /// 8233 // peptidase ac…	6508 // proteolysis // inferred from electronic annotation /// 6511 // ubiquitin-dependent protein catabolism // inferred from electronic annotation	5839 // proteasome core complex (sensu Eukaryota) // inferred from sequence or structural similarity /// 5829 // cytosol // inferred from electronic annotation /// 5839 // proteasome core complex (sensu Eukaryota) // inferred from electronic annotation /// 43234 // protein complex // inferred from electronic annotation /// 5839 // proteasome core complex (sensu Eukaryota) // inferred from sequenc…	IPR001353 // Peptidase T1, 20S proteasome // 7.8E-69
153649_at	1.70857	0.00408501	0.185716	FBgn0033393	CG8029	CG8029	CG8029	35944	8900 // hydrogen:potassium-exchanging ATPase activity // inferred from sequence or structural similarity /// 46933 // hydrogen-transporting ATP synthase activity, rotational mechanism // inferred from electronic annotation /// 46961 // hydrogen-transporting ATPase activity, rotational mechanism // inferred from electronic annotation /// 5515 // protein binding // inferred from physical interactio…	15986 // ATP synthesis coupled proton transport // inferred from electronic annotation	5889 // hydrogen:potassium-exchanging ATPase complex // inferred from sequence or structural similarity /// 16469 // proton-transporting two-sector ATPase complex // inferred from electronic annotation /// 16021 // integral to membrane // inferred from electronic annotation /// 5889 // hydrogen:potassium-exchanging ATPase complex // inferred from sequence similarity	IPR008388 // Vacuolar ATP synthase subunit S1 // 1.0E-126
[truncated: 112 more rows]

## Sheet: MnSOD.SameChrono.dn
Probe.Set.ID	Fold Change	adj.P.Val	SE	FlyBase	Ensembl	Gene.Symbol	Gene.Title	Entrez.Gene	Gene.Ontology.Molecular.Function	Gene.Ontology.Biological.Process	Gene.Ontology.Cellular.Component	InterPro
[truncated: 642 more rows]

[truncated: 10 more sheets: Just.MnSOD.SameChrono.up, Just.MnSOD.SameChrono.dn, MnSOD.SamePhysio.up, MnSOD.SamePhysio.dn, Just.MnSOD.SamePhysio.up, Just.MnSOD.SamePhysio.dn, MnSOD.SamePhysio&SameChrono.up, MnSOD.SamePhysio&SameChrono.dn, DOX.up, DOX.dn]
