# Supplementary material for: Transcriptional profiling of MnSOD-mediated lifespan extension in Drosophila reveals a species-general network of aging and metabolic genes
Source: Genome Biol. 2007 Dec 9;8(12):R262. doi: 10.1186/gb-2007-8-12-r262 (PMC2246264; doi:10.1186/gb-2007-8-12-r262)
Supplement: Additional data file 6 — Categorization of the gene expression differences between MnSOD over-expressing flies and controls sampled at the same 'physiological' age. [file gb-2007-8-12-r262-S6.xls]

## Sheet: SamePhysio&SameChrono.Up_NotOld
Index	Probe.Set.ID	FlyBase	Ensembl	Gene.Symbol	Gene.Title	Entrez.Gene	Gene.Ontology.Molecular.Function	Gene.Ontology.Biological.Process	Gene.Ontology.Cellular.Component	InterPro
15	141214_at	FBgn0004868	CG4422	Gdi	GDP dissociation inhibitor	34264	5092 // GDP-dissociation inhibitor activity // inferred from direct assay /// 5092 // GDP-dissociation inhibitor activity // inferred from sequence or structural similarity /// 5092 // GDP-dissociation inhibitor activity // non-traceable author statement /// 5093 // Rab GDP-dissociation inhibitor activity // inferred from electronic annotation /// 8415 // acyltransferase activity // inferred from…	6886 // intracellular protein transport // inferred from electronic annotation /// 7269 // neurotransmitter secretion // non-traceable author statement /// 16192 // vesicle-mediated transport // non-traceable author statement /// 43087 // regulation of GTPase activity // inferred from electronic annotation /// 15031 // protein transport // inferred from electronic annotation	8021 // synaptic vesicle // non-traceable author statement	IPR002005 // Rab GTPase activator // 1.0E-126 /// IPR002005 // Rab GTPase activator // 1.0E-126
42	141241_at	FBgn0037632	CG8351	CG8351	CG8351	41054	4672 // protein kinase activity // inferred from electronic annotation /// 5524 // ATP binding // inferred from electronic annotation /// 42623 // ATPase activity, coupled // inferred from sequence or structural similarity /// 51082 // unfolded protein binding // inferred from electronic annotation /// 166 // nucleotide binding // inferred from electronic annotation /// 5515 // protein binding //…	6457 // protein folding // inferred from electronic annotation /// 6457 // protein folding // inferred from sequence or structural similarity /// 6468 // protein amino acid phosphorylation // inferred from electronic annotation /// 44267 // cellular protein metabolism // inferred from electronic annotation /// 6457 // protein folding // inferred from sequence similarity	5832 // chaperonin-containing T-complex // inferred from sequence or structural similarity /// 5832 // chaperonin-containing T-complex // inferred from sequence similarity	IPR002423 // Chaperonin Cpn60/TCP-1 // 1.0E-126
61	141260_at	FBgn0038738 /// FBgn0064427	CG4572	CG4572 /// DpseGA18267	CG4572 /// GA18267	42360	4185 // serine carboxypeptidase activity // inferred from sequence or structural similarity /// 3824 // catalytic activity // inferred from electronic annotation /// 4185 // serine carboxypeptidase activity // inferred from electronic annotation /// 4185 // serine carboxypeptidase activity // inferred from sequence similarity	6508 // proteolysis // inferred from electronic annotation	---	IPR001563 // Peptidase S10, serine carboxypeptidase // 1.4E-65 /// IPR001563 // Peptidase S10, serine carboxypeptidase // 1.3E-21
66	141265_at	FBgn0040475	CG6757	SH3PX1	SH3PX1	39136	5515 // protein binding // inferred from physical interaction /// 5515 // protein binding // inferred from electronic annotation /// 35091 // phosphoinositide binding // inferred from electronic annotation	6886 // intracellular protein transport // inferred from sequence or structural similarity /// 7242 // intracellular signaling cascade // inferred from electronic annotation /// 6886 // intracellular protein transport // inferred from sequence similarity	---	IPR001452 // SH3 // 7.0E-17 /// IPR001683 // Phox-like // 3.9E-37
79	141278_at	FBgn0051992	CG31992	CG31992	CG31992	43808	3729 // mRNA binding // inferred from electronic annotation /// 5515 // protein binding // inferred from physical interaction /// 166 // nucleotide binding // inferred from electronic annotation	---	---	IPR000449 // Ubiquitin-associated domain // 5.2E-7
86	141285_at	FBgn0038320	CG4931	Sra-1	specifically Rac1-associated protein 1	41861	17048 // Rho GTPase binding // non-traceable author statement /// 5515 // protein binding // inferred from physical interaction	7165 // signal transduction // inferred from electronic annotation /// 7411 // axon guidance // inferred from mutant phenotype /// 8360 // regulation of cell shape // inferred from mutant phenotype /// 30031 // cell projection biogenesis // inferred from mutant phenotype /// 30866 // cortical actin cytoskeleton organization and biogenesis // inferred from mutant phenotype /// 50807 // regulation …	---	IPR008081 // Cytoplasmic fragile X mental retardation protein interacting protein // 1.0E-126
91	141290_at	FBgn0034494	CG10444	CG10444	CG10444	37294	8324 // cation transporter activity // inferred from electronic annotation /// 8523 // sodium-dependent multivitamin transporter activity // inferred from sequence or structural similarity /// 5215 // transporter activity // inferred from electronic annotation /// 8523 // sodium-dependent multivitamin transporter activity // inferred from sequence similarity	6732 // coenzyme metabolism // inferred from electronic annotation /// 6812 // cation transport // inferred from electronic annotation /// 6858 // extracellular transport // inferred from electronic annotation /// 51189 // prosthetic group metabolism // inferred from electronic annotation /// 6810 // transport // inferred from electronic annotation /// 6811 // ion transport // inferred from elect…	16020 // membrane // inferred from electronic annotation /// 16021 // integral to membrane // inferred from electronic annotation	IPR001734 // Na+/solute symporter // 2.2E-7 /// IPR001734 // Na+/solute symporter // 7.9E-5
125	141324_at	FBgn0031910	CG15818	CG15818	CG15818	34019	5529 // sugar binding // inferred from electronic annotation	7275 // development // inferred from electronic annotation /// 7276 // gametogenesis // inferred from electronic annotation /// 7283 // spermatogenesis // inferred from electronic annotation	---	IPR001304 // C-type lectin // 4.6E-12
130	141329_at	FBgn0011230	CG14472	poe	purity of essence	46243	4842 // ubiquitin-protein ligase activity // inferred from electronic annotation /// 5516 // calmodulin binding // inferred from direct assay /// 5488 // binding // inferred from electronic annotation /// 8270 // zinc ion binding // inferred from electronic annotation	6512 // ubiquitin cycle // inferred from electronic annotation /// 7286 // spermatid development // inferred from mutant phenotype /// 7291 // sperm individualization // inferred from mutant phenotype	---	IPR003126 // Zn-finger (putative), N-recognin // 3.6E-34
173	141372_at	FBgn0035938	CG5735	orb2	orb2	39019	3729 // mRNA binding // inferred from sequence or structural similarity /// 8143 // poly(A) binding // inferred from electronic annotation /// 5515 // protein binding // inferred from physical interaction /// 166 // nucleotide binding // inferred from electronic annotation /// 3676 // nucleic acid binding // inferred from electronic annotation /// 3729 // mRNA binding // inferred from sequence si…	6378 // mRNA polyadenylylation // inferred from electronic annotation /// 6403 // RNA localization // inferred from electronic annotation /// 9790 // embryonic development // inferred from electronic annotation	---	IPR000504 // RNA-binding region RNP-1 (RNA recognition motif) // 2.7E-7 /// IPR000504 // RNA-binding region RNP-1 (RNA recognition motif) // 2.7E-7
196	141395_at	FBgn0036362	---	CG10725	CG10725	39510	8061 // chitin binding // inferred from electronic annotation /// 16490 // structural constituent of peritrophic membrane (sensu Insecta) // inferred from sequence or structural similarity /// 16490 // structural constituent of peritrophic membrane (sensu Insecta) // inferred from sequence similarity	6030 // chitin metabolism // inferred from electronic annotation	5576 // extracellular region // inferred from electronic annotation	IPR002557 // Chitin binding Peritrophin-A // 6.2E-15 /// IPR002557 // Chitin binding Peritrophin-A // 1.5E-15 /// IPR002557 // Chitin binding Peritrophin-A // 4.5E-16 /// IPR002557 // Chitin binding Peritrophin-A // 2.9E-9
235	141434_at	FBgn0035165	CG13887	CG13887	CG13887	38096	5102 // receptor binding // inferred from electronic annotation /// 5515 // protein binding // inferred from physical interaction	6886 // intracellular protein transport // inferred from electronic annotation /// 6915 // apoptosis // inferred from electronic annotation /// 6952 // defense response // inferred from electronic annotation /// 19724 // B cell mediated immunity // inferred from electronic annotation	5783 // endoplasmic reticulum // inferred from electronic annotation /// 16021 // integral to membrane // inferred from electronic annotation	IPR008417 // B-cell receptor-associated 31-like // 1.3E-123
255	141454_at	FBgn0033609	CG13213	CG13213	CG13213	36201	5515 // protein binding // inferred from physical interaction	5975 // carbohydrate metabolism // inferred from electronic annotation	---	IPR001611 // Leucine-rich repeat // 0.055 /// IPR001611 // Leucine-rich repeat // 1.0 /// IPR001611 // Leucine-rich repeat // 0.014 /// IPR001810 // Cyclin-like F-box // 4.2E-6
312	141511_at	FBgn0016794	CG1044	dos	daughter of sevenless	38321	5070 // SH3/SH2 adaptor activity // inferred from sequence or structural similarity /// 42169 // SH2 domain binding // inferred from physical interaction /// 5070 // SH3/SH2 adaptor activity // inferred from sequence similarity	8293 // torso signaling pathway // non-traceable author statement /// 8595 // determination of anterior/posterior axis, embryo // traceable author statement /// 45500 // sevenless signaling pathway // traceable author statement	5886 // plasma membrane // inferred from sequence or structural similarity /// 5886 // plasma membrane // inferred from sequence similarity	IPR001849 // Pleckstrin-like // 3.9E-29 /// IPR001849 // Pleckstrin-like // 1.4E-10
327	141526_at	FBgn0001222	CG5748	Hsf	Heat shock factor	37068	3677 // DNA binding // inferred from direct assay /// 3677 // DNA binding // non-traceable author statement /// 3677 // DNA binding // traceable author statement /// 3700 // transcription factor activity // inferred from electronic annotation /// 3704 // specific RNA polymerase II transcription factor activity // inferred from direct assay /// 3704 // specific RNA polymerase II transcription fact…	6357 // regulation of transcription from RNA polymerase II promoter // inferred from electronic annotation /// 6952 // defense response // inferred from electronic annotation /// 9408 // response to heat // inferred from direct assay /// 9408 // response to heat // non-traceable author statement /// 9408 // response to heat // traceable author statement /// 6350 // transcription // inferred from …	5634 // nucleus // inferred from direct assay /// 5634 // nucleus // inferred from sequence or structural similarity /// 5634 // nucleus // non-traceable author statement /// 5700 // polytene chromosome // inferred from direct assay /// 5634 // nucleus // inferred from electronic annotation /// 5634 // nucleus // inferred from sequence similarity	IPR000232 // Heat shock factor (HSF)-type DNA-binding domain // 6.1E-123
368	141567_at	FBgn0028894	CG5869	CG5869	CG5869	34963	3779 // actin binding // inferred from sequence or structural similarity /// 5200 // structural constituent of cytoskeleton // inferred from electronic annotation /// 5515 // protein binding // inferred from physical interaction /// 3779 // actin binding // inferred from electronic annotation /// 8083 // growth factor activity // inferred from electronic annotation /// 3779 // actin binding // in…	7398 // ectoderm development // inferred from electronic annotation /// 42063 // gliogenesis // inferred from sequence or structural similarity /// 42063 // gliogenesis // inferred from sequence similarity	5622 // intracellular // inferred from electronic annotation	IPR002108 // Actin-binding, cofilin/tropomyosin type // 6.3E-19
378	141577_at	FBgn0033434	CG1902	CG1902	CG1902	35993	---	---	---	---
385	141584_at	FBgn0025864	CG12737	Crag	Calmodulin-binding protein related to a Rab3 GDP/GTP exchange protein	31800	5085 // guanyl-nucleotide exchange factor activity // inferred from sequence or structural similarity /// 5085 // guanyl-nucleotide exchange factor activity // non-traceable author statement /// 5516 // calmodulin binding // inferred from direct assay /// 5085 // guanyl-nucleotide exchange factor activity // inferred from sequence similarity	7165 // signal transduction // inferred from electronic annotation /// 7601 // visual perception // inferred from electronic annotation	---	IPR005112 // dDENN domain // 1.2E-34 /// IPR001194 // DENN (AEX-3) domain // 2.3E-62 /// IPR005113 // uDENN domain // 8.0E-9
392	141591_at	FBgn0023172	---	RhoGEF2	RhoGEF2	36915	3677 // DNA binding // inferred from electronic annotation /// 5089 // Rho guanyl-nucleotide exchange factor activity // inferred from sequence or structural similarity /// 5089 // Rho guanyl-nucleotide exchange factor activity // non-traceable author statement /// 5089 // Rho guanyl-nucleotide exchange factor activity // traceable author statement /// 5515 // protein binding // inferred from ele…	6306 // DNA methylation // inferred from electronic annotation /// 6886 // intracellular protein transport // inferred from electronic annotation /// 6909 // phagocytosis // inferred from electronic annotation /// 6915 // apoptosis // inferred from electronic annotation /// 7010 // cytoskeleton organization and biogenesis // inferred from electronic annotation /// 7015 // actin filament organizat…	---	IPR001478 // PDZ/DHR/GLGF domain // 2.9E-10 /// IPR002219 // Protein kinase C, phorbol ester/diacylglycerol binding // 9.6E-15 /// IPR001849 // Pleckstrin-like // 1.0E-6 /// IPR000219 // DH domain // 3.2E-14 /// IPR002219 // Protein kinase C, phorbol ester/diacylglycerol binding // 9.6E-15 /// IPR001849 // Pleckstrin-like // 1.0E-6 /// IPR000219 // DH domain // 3.2E-14
406	141605_at	FBgn0041789	CG31794	Pax	Paxillin	35215	5200 // structural constituent of cytoskeleton // inferred from electronic annotation /// 8270 // zinc ion binding // inferred from electronic annotation /// 46872 // metal ion binding // inferred from electronic annotation	6928 // cell motility // inferred from electronic annotation /// 7016 // cytoskeletal anchoring // inferred from sequence or structural similarity /// 7016 // cytoskeletal anchoring // inferred from sequence similarity	5925 // focal adhesion // inferred from sequence or structural similarity /// 5925 // focal adhesion // non-traceable author statement /// 5925 // focal adhesion // inferred from sequence similarity	IPR001781 // Zn-binding protein, LIM // 4.6E-26 /// IPR001781 // Zn-binding protein, LIM // 1.1E-25 /// IPR001781 // Zn-binding protein, LIM // 3.6E-22 /// IPR001781 // Zn-binding protein, LIM // 7.5E-20 /// IPR001781 // Zn-binding protein, LIM // 4.6E-26 /// IPR001781 // Zn-binding protein, LIM // 1.1E-25 /// IPR001781 // Zn-binding protein, LIM // 3.6E-22 /// IPR001781 // Zn-binding protein, LI…
419	141618_at	FBgn0011341	CG1059	Kary3	Karyopherin 3	40581	8320 // protein carrier activity // inferred from sequence or structural similarity /// 5488 // binding // inferred from electronic annotation /// 8320 // protein carrier activity // inferred from sequence similarity	6606 // protein import into nucleus // inferred from sequence or structural similarity /// 6606 // protein import into nucleus // inferred from sequence similarity	5643 // nuclear pore // inferred from sequence or structural similarity /// 5829 // cytosol // inferred from direct assay /// 5643 // nuclear pore // inferred from sequence similarity	---
426	141625_at	FBgn0003660	CG12210	Syb	Synaptobrevin	36080	5485 // v-SNARE activity // inferred from sequence or structural similarity /// 5485 // v-SNARE activity // non-traceable author statement /// 5485 // v-SNARE activity // inferred from sequence similarity	6886 // intracellular protein transport // inferred from electronic annotation /// 6887 // exocytosis // inferred from electronic annotation /// 7269 // neurotransmitter secretion // non-traceable author statement /// 16081 // synaptic vesicle docking during exocytosis // inferred from sequence or structural similarity /// 16192 // vesicle-mediated transport // inferred from sequence or structura…	5886 // plasma membrane // non-traceable author statement /// 8021 // synaptic vesicle // inferred from sequence or structural similarity /// 8021 // synaptic vesicle // non-traceable author statement /// 16020 // membrane // inferred from electronic annotation /// 16021 // integral to membrane // inferred from electronic annotation /// 19717 // synaptosome // inferred from electronic annotation …	IPR001388 // Synaptobrevin // 3.6E-39
430	141629_at	FBgn0015218	CG4035	eIF-4E	Eukaryotic initiation factor 4E	45525	339 // RNA cap binding // inferred from direct assay /// 339 // RNA cap binding // inferred from sequence or structural similarity /// 339 // RNA cap binding // non-traceable author statement /// 3743 // translation initiation factor activity // inferred from direct assay /// 3743 // translation initiation factor activity // inferred from sequence or structural similarity /// 3743 // translation …	1558 // regulation of cell growth // inferred from mutant phenotype /// 6325 // establishment and/or maintenance of chromatin architecture // inferred from mutant phenotype /// 6412 // protein biosynthesis // inferred from sequence or structural similarity /// 6412 // protein biosynthesis // non-traceable author statement /// 6413 // translational initiation // inferred from direct assay /// 6413…	5737 // cytoplasm // inferred from direct assay /// 5829 // cytosol // inferred from sequence or structural similarity /// 5829 // cytosol // non-traceable author statement /// 16281 // eukaryotic translation initiation factor 4F complex // inferred from sequence or structural similarity /// 16281 // eukaryotic translation initiation factor 4F complex // non-traceable author statement /// 5737 //…	IPR001040 // Eukaryotic translation initiation factor 4E (eIF-4E) // 1.0E-126 /// IPR001040 // Eukaryotic translation initiation factor 4E (eIF-4E) // 1.0E-126
434	141633_at	FBgn0032036	CG13384	CG13384	CG13384	34160	5279 // amino acid-polyamine transporter activity // inferred from electronic annotation	6865 // amino acid transport // inferred from electronic annotation	16020 // membrane // inferred from electronic annotation	IPR002422 // Amino acid/polyamine transporter II // 1.2E-83 /// IPR002422 // Amino acid/polyamine transporter II // 1.2E-83 /// IPR002422 // Amino acid/polyamine transporter II // 1.2E-83 /// IPR002422 // Amino acid/polyamine transporter II // 1.2E-83
445	141644_at	FBgn0001309	CG3696	kis	kismet	33185	3676 // nucleic acid binding // inferred from electronic annotation /// 3677 // DNA binding // inferred from electronic annotation /// 3682 // chromatin binding // inferred from electronic annotation /// 5524 // ATP binding // inferred from electronic annotation /// 8026 // ATP-dependent helicase activity // inferred from sequence or structural similarity /// 4386 // helicase activity // inferred…	6333 // chromatin assembly or disassembly // inferred from electronic annotation /// 6357 // regulation of transcription from RNA polymerase II promoter // inferred from electronic annotation /// 7350 // blastoderm segmentation // inferred from mutant phenotype /// 7379 // segment specification // inferred from mutant phenotype	785 // chromatin // inferred from electronic annotation /// 5634 // nucleus // inferred from direct assay /// 5634 // nucleus // inferred from sequence or structural similarity /// 5634 // nucleus // inferred from electronic annotation /// 5634 // nucleus // inferred from sequence similarity	IPR000330 // SNF2 related domain // 2.9E-107 /// IPR000953 // Chromo // 3.0E-7 /// IPR001650 // Helicase, C-terminal // 4.6E-26
467	141666_at	FBgn0046214	CG11844	CG11844	CG11844	43016	---	---	---	IPR006861 // Hyaluronan/mRNA binding protein // 6.0E-73 /// IPR006861 // Hyaluronan/mRNA binding protein // 6.0E-73
487	141686_at	FBgn0033424	CG1884	CG1884	CG1884	35982	17163 // negative regulator of basal transcription activity // inferred from sequence or structural similarity /// 17163 // negative regulator of basal transcription activity // inferred from sequence similarity	5975 // carbohydrate metabolism // inferred from electronic annotation	---	IPR007196 // CCR4-Not complex component, Not1 // 1.0E-126 /// IPR007196 // CCR4-Not complex component, Not1 // 1.0E-126
488	141687_at	FBgn0003507	CG3992	srp	serpent	41944	3677 // DNA binding // inferred from direct assay /// 3677 // DNA binding // traceable author statement /// 3700 // transcription factor activity // inferred from electronic annotation /// 3702 // RNA polymerase II transcription factor activity // inferred from sequence or structural similarity /// 5515 // protein binding // inferred from physical interaction /// 16251 // general RNA polymerase I…	1700 // embryonic development (sensu Insecta) // non-traceable author statement /// 1706 // endoderm formation // traceable author statement /// 1709 // cell fate determination // traceable author statement /// 1710 // mesodermal cell fate commitment // inferred from mutant phenotype /// 6355 // regulation of transcription, DNA-dependent // inferred from sequence or structural similarity /// 6357…	5634 // nucleus // non-traceable author statement /// 5634 // nucleus // inferred from electronic annotation	IPR000679 // Zn-finger, GATA type // 3.4E-20 /// IPR000679 // Zn-finger, GATA type // 6.4E-22 /// IPR000679 // Zn-finger, GATA type // 6.4E-22
505	141704_at	FBgn0032456	CG6214	CG6214	CG6214	34686	166 // nucleotide binding // inferred from electronic annotation /// 4672 // protein kinase activity // inferred from electronic annotation /// 5524 // ATP binding // inferred from electronic annotation /// 8559 // xenobiotic-transporting ATPase activity // inferred from sequence or structural similarity /// 5215 // transporter activity // inferred from electronic annotation /// 16887 // ATPase a…	6468 // protein amino acid phosphorylation // inferred from electronic annotation /// 6858 // extracellular transport // inferred from electronic annotation /// 6952 // defense response // inferred from electronic annotation /// 9636 // response to toxin // inferred from electronic annotation /// 6810 // transport // inferred from electronic annotation	16021 // integral to membrane // inferred from electronic annotation /// 16020 // membrane // inferred from electronic annotation	IPR001140 // ABC transporter, transmembrane region // 5.8E-50 /// IPR001140 // ABC transporter, transmembrane region // 7.7E-30 /// IPR003439 // ABC transporter // 3.6E-30 /// IPR003439 // ABC transporter // 1.8E-52 /// IPR001140 // ABC transporter, transmembrane region // 3.2E-52 /// IPR001140 // ABC transporter, transmembrane region // 4.5E-37 /// IPR003439 // ABC transporter // 1.8E-52 /// IPR…
533	141732_at	FBgn0004210	CG7850	puc	puckered	40958	4721 // phosphoprotein phosphatase activity // inferred from direct assay /// 4725 // protein tyrosine phosphatase activity // inferred from sequence or structural similarity /// 8138 // protein tyrosine/serine/threonine phosphatase activity // inferred from sequence or structural similarity /// 8138 // protein tyrosine/serine/threonine phosphatase activity // non-traceable author statement /// 8…	165 // MAPKKK cascade // inferred from electronic annotation /// 1736 // establishment of planar polarity // non-traceable author statement /// 6470 // protein amino acid dephosphorylation // inferred from direct assay /// 6470 // protein amino acid dephosphorylation // inferred from sequence or structural similarity /// 6470 // protein amino acid dephosphorylation // non-traceable author stateme…	---	IPR000340 // Dual specificity protein phosphatase // 2.4E-45
563	141762_at	FBgn0013770	CG6692	Cp1	Cysteine proteinase-1	36546	3676 // nucleic acid binding // inferred from electronic annotation /// 4217 // cathepsin L activity // inferred from sequence or structural similarity /// 4217 // cathepsin L activity // non-traceable author statement /// 5515 // protein binding // inferred from physical interaction /// 4197 // cysteine-type endopeptidase activity // inferred from electronic annotation /// 8233 // peptidase acti…	6355 // regulation of transcription, DNA-dependent // inferred from electronic annotation /// 6508 // proteolysis // inferred from electronic annotation /// 30163 // protein catabolism // non-traceable author statement /// 35071 // salivary gland cell autophagic cell death // inferred from expression pattern /// 48102 // autophagic cell death // inferred from expression pattern /// 7275 // develo…	5764 // lysosome // non-traceable author statement /// 5764 // lysosome // inferred from electronic annotation	IPR000668 // Peptidase C1A, papain // 1.0E-126 /// IPR000668 // Peptidase C1A, papain // 1.0E-126
572	141771_at	FBgn0050456	CG30456	CG30456	CG30456	36929	5085 // guanyl-nucleotide exchange factor activity // inferred from electronic annotation	---	---	IPR000219 // DH domain // 2.6E-5 /// IPR000219 // DH domain // 7.1E-5
594	141793_at	FBgn0029147	CG6698	NtR	NtR	43935	5231 // excitatory extracellular ligand-gated ion channel activity // inferred from sequence or structural similarity /// 5230 // extracellular ligand-gated ion channel activity // inferred from electronic annotation /// 5231 // excitatory extracellular ligand-gated ion channel activity // inferred from sequence similarity	6810 // transport // inferred from electronic annotation /// 6811 // ion transport // inferred from electronic annotation	16020 // membrane // inferred from electronic annotation /// 16021 // integral to membrane // inferred from electronic annotation /// 45211 // postsynaptic membrane // inferred from electronic annotation	IPR006202 // Neurotransmitter-gated ion-channel ligand binding domain // 2.0E-19
611	141810_at	FBgn0010352	CG11661	Nc73EF	Neural conserved at 73EF	39899	4591 // oxoglutarate dehydrogenase (succinyl-transferring) activity // inferred from sequence or structural similarity /// 4591 // oxoglutarate dehydrogenase (succinyl-transferring) activity // inferred from electronic annotation /// 16624 // oxidoreductase activity, acting on the aldehyde or oxo group of donors, disulfide as acceptor // inferred from electronic annotation /// 30976 // thiamin py…	6099 // tricarboxylic acid cycle // inferred from sequence or structural similarity /// 6096 // glycolysis // inferred from electronic annotation /// 8152 // metabolism // inferred from electronic annotation /// 6099 // tricarboxylic acid cycle // inferred from sequence similarity	9353 // oxoglutarate dehydrogenase complex (sensu Eukaryota) // inferred from sequence or structural similarity /// 9353 // oxoglutarate dehydrogenase complex (sensu Eukaryota) // inferred from sequence similarity	IPR005475 // Transketolase, central region // 7.4E-67 /// IPR001017 // Dehydrogenase, E1 component // 3.3E-112 /// IPR001017 // Dehydrogenase, E1 component // 1.9E-96 /// IPR005475 // Transketolase, central region // 7.4E-67 /// IPR005475 // Transketolase, central region // 7.4E-67 /// IPR001017 // Dehydrogenase, E1 component // 3.3E-112
934	142133_at	FBgn0024891	CG2098	ferrochelatase	ferrochelatase	43757	4325 // ferrochelatase activity // inferred from direct assay /// 4325 // ferrochelatase activity // inferred from sequence or structural similarity /// 4325 // ferrochelatase activity // non-traceable author statement /// 4325 // ferrochelatase activity // inferred from electronic annotation /// 5506 // iron ion binding // inferred from electronic annotation /// 16829 // lyase activity // inferr…	6782 // protoporphyrinogen IX biosynthesis // inferred from sequence or structural similarity /// 6782 // protoporphyrinogen IX biosynthesis // non-traceable author statement /// 6779 // porphyrin biosynthesis // inferred from electronic annotation /// 6783 // heme biosynthesis // inferred from electronic annotation /// 6782 // protoporphyrinogen IX biosynthesis // inferred from sequence similari…	5743 // mitochondrial inner membrane // inferred from sequence or structural similarity /// 5743 // mitochondrial inner membrane // non-traceable author statement /// 5739 // mitochondrion // inferred from electronic annotation /// 5743 // mitochondrial inner membrane // inferred from sequence similarity	IPR001015 // Ferrochelatase // 1.0E-126 /// IPR001015 // Ferrochelatase // 2.5E-97 /// IPR001015 // Ferrochelatase // 1.0E-126
944	142143_at	FBgn0016078	CG8804	wun	wunen	35966	8195 // phosphatidate phosphatase activity // inferred from sequence or structural similarity /// 8195 // phosphatidate phosphatase activity // non-traceable author statement /// 42803 // protein homodimerization activity // traceable author statement /// 8195 // phosphatidate phosphatase activity // inferred from electronic annotation /// 16787 // hydrolase activity // inferred from electronic a…	6629 // lipid metabolism // inferred from electronic annotation /// 7186 // G-protein coupled receptor protein signaling pathway // inferred from electronic annotation /// 7280 // pole cell migration // traceable author statement /// 8354 // germ cell migration // non-traceable author statement /// 8354 // germ cell migration // traceable author statement /// 9880 // embryonic pattern specificati…	5886 // plasma membrane // inferred from sequence or structural similarity /// 16021 // integral to membrane // non-traceable author statement /// 16020 // membrane // inferred from electronic annotation /// 16021 // integral to membrane // inferred from electronic annotation /// 5886 // plasma membrane // inferred from sequence similarity	IPR000326 // PA-phosphatase related phosphoesterase // 3.0E-50 /// IPR000326 // PA-phosphatase related phosphoesterase // 8.4E-50 /// IPR000326 // PA-phosphatase related phosphoesterase // 3.0E-50
987	142186_at	FBgn0028689	CG10149	Rpn6	Proteasome p44.5 subunit	36638	4175 // endopeptidase activity // inferred from direct assay /// 4175 // endopeptidase activity // inferred from sequence or structural similarity /// 5515 // protein binding // inferred from physical interaction /// 4175 // endopeptidase activity // inferred from sequence similarity	6508 // proteolysis // inferred from direct assay /// 6508 // proteolysis // inferred from sequence or structural similarity /// 6508 // proteolysis // inferred from sequence similarity	502 // proteasome complex (sensu Eukaryota) // inferred from sequence or structural similarity /// 5838 // proteasome regulatory particle (sensu Eukaryota) // inferred from direct assay /// 5838 // proteasome regulatory particle (sensu Eukaryota) // inferred from sequence or structural similarity /// 8541 // proteasome regulatory particle, lid subcomplex (sensu Eukaryota) // inferred from sequenc…	IPR000717 // Proteasome component region PCI // 8.2E-30 /// IPR000717 // Proteasome component region PCI // 8.2E-30
1096	142295_at	FBgn0011726	CG4254	tsr	twinstar	37841	3779 // actin binding // inferred from mutant phenotype /// 3779 // actin binding // inferred from sequence or structural similarity /// 3779 // actin binding // non-traceable author statement /// 5200 // structural constituent of cytoskeleton // inferred from electronic annotation /// 5515 // protein binding // inferred from physical interaction /// 3779 // actin binding // inferred from electro…	910 // cytokinesis // inferred from mutant phenotype /// 915 // cytokinesis, contractile ring formation // traceable author statement /// 6461 // protein complex assembly // inferred from electronic annotation /// 7015 // actin filament organization // inferred from mutant phenotype /// 7067 // mitosis // inferred from electronic annotation /// 7298 // border follicle cell migration (sensu Insect…	5622 // intracellular // inferred from electronic annotation /// 5634 // nucleus // inferred from electronic annotation /// 5856 // cytoskeleton // inferred from electronic annotation	IPR002108 // Actin-binding, cofilin/tropomyosin type // 3.8E-67
1150	142349_at	FBgn0041710	CG18550	yellow-f	yellow-f	41595	4167 // dopachrome isomerase activity // inferred from direct assay /// 5102 // receptor binding // inferred from electronic annotation /// 5198 // structural molecule activity // inferred from electronic annotation /// 16860 // intramolecular oxidoreductase activity // inferred from direct assay	2165 // larval or pupal development (sensu Insecta) // inferred from expression pattern /// 6583 // melanin biosynthesis from tyrosine // traceable author statement /// 7398 // ectoderm development // inferred from electronic annotation /// 42435 // indole derivative biosynthesis // inferred from direct assay /// 48066 // pigmentation during development // traceable author statement	5576 // extracellular region // inferred from direct assay /// 5576 // extracellular region // inferred from sequence or structural similarity /// 5576 // extracellular region // inferred from sequence similarity	IPR003534 // Major royal jelly protein // 1.0E-126
1155	142354_at	FBgn0053056	CG33056	CG33056	CG33056	326246	5515 // protein binding // inferred from physical interaction	---	---	---
1306	142505_at	FBgn0022023	CG9124	eIF-3p40	Eukaryotic initiation factor 3 p40 subunit	45682	3729 // mRNA binding // inferred from electronic annotation /// 3743 // translation initiation factor activity // inferred from sequence or structural similarity /// 3743 // translation initiation factor activity // inferred from sequence similarity	6413 // translational initiation // inferred from sequence or structural similarity /// 6445 // regulation of translation // inferred from electronic annotation /// 6413 // translational initiation // inferred from sequence similarity	5829 // cytosol // inferred from sequence or structural similarity /// 5852 // eukaryotic translation initiation factor 3 complex // inferred from sequence or structural similarity /// 5829 // cytosol // inferred from sequence similarity /// 5852 // eukaryotic translation initiation factor 3 complex // inferred from sequence similarity	IPR000555 // Peptidase M67, Mov34 // 1.8E-10
1341	142540_at	FBgn0051641	CG31641	stai	stathmin	33863	8017 // microtubule binding // inferred from sequence or structural similarity /// 8270 // zinc ion binding // inferred from electronic annotation /// 8017 // microtubule binding // inferred from sequence similarity	7017 // microtubule-based process // inferred from sequence or structural similarity /// 7165 // signal transduction // inferred from electronic annotation /// 7242 // intracellular signaling cascade // inferred from electronic annotation /// 7399 // nervous system development // inferred from mutant phenotype /// 8354 // germ cell migration // inferred from mutant phenotype /// 46879 // hormone …	5875 // microtubule associated complex // inferred from sequence or structural similarity /// 5875 // microtubule associated complex // inferred from sequence similarity	IPR000956 // Stathmin // 9.0E-14 /// IPR000956 // Stathmin // 7.1E-14 /// IPR000956 // Stathmin // 7.1E-14
1347	142546_at	FBgn0037560	CG18228	CG18228	CG18228	40971	3676 // nucleic acid binding // inferred from electronic annotation	---	5634 // nucleus // inferred from electronic annotation	---
1372	142571_at	FBgn0010704	CG7085	l(2)s5379	lethal (2) s5379	33402	5515 // protein binding // inferred from physical interaction	---	---	IPR008628 // Golgi phosphoprotein 3 // 1.0E-126
1391	142590_at	FBgn0030703	CG9066	CG9066	CG9066	32548	4872 // receptor activity // inferred from electronic annotation	7154 // cell communication // inferred from electronic annotation /// 7165 // signal transduction // inferred from electronic annotation /// 46879 // hormone secretion // inferred from electronic annotation	---	IPR001199 // Cytochrome b5 // 2.8E-19
1406	142605_at	FBgn0053095	CG33095	CG33095	CG33095	43012	5515 // protein binding // inferred from physical interaction	---	---	---
1469	142668_at	FBgn0004828	CG8989	His3.3B	Histone H3.3B	---	5515 // protein binding // inferred from physical interaction /// 3677 // DNA binding // inferred from electronic annotation /// 3677 // DNA binding // non-traceable author statement	7155 // cell adhesion // inferred from mutant phenotype /// 8360 // regulation of cell shape // inferred from mutant phenotype /// 6334 // nucleosome assembly // inferred from electronic annotation /// 7001 // chromosome organization and biogenesis (sensu Eukaryota) // inferred from electronic annotation /// 6334 // nucleosome assembly // non-traceable author statement /// 7001 // chromosome orga…	786 // nucleosome // inferred from electronic annotation /// 5634 // nucleus // inferred from electronic annotation /// 5694 // chromosome // inferred from electronic annotation /// 786 // nucleosome // non-traceable author statement	IPR007125 // Histone core // 2.1E-29
1475	142674_at	FBgn0032005	CG8282	Snx6	Snx6	34126	5515 // protein binding // inferred from physical interaction /// 5515 // protein binding // inferred from electronic annotation /// 35091 // phosphoinositide binding // inferred from electronic annotation	6886 // intracellular protein transport // inferred from sequence or structural similarity /// 7242 // intracellular signaling cascade // inferred from electronic annotation /// 6886 // intracellular protein transport // inferred from sequence similarity	---	IPR001683 // Phox-like // 8.5E-22
1478	142677_s_at	FBgn0020386	CG1210	Pk61C	Protein kinase 61C	38017	4672 // protein kinase activity // non-traceable author statement /// 4674 // protein serine/threonine kinase activity // inferred from sequence or structural similarity /// 4674 // protein serine/threonine kinase activity // non-traceable author statement /// 4702 // receptor signaling protein serine/threonine kinase activity // inferred from electronic annotation /// 5249 // voltage-gated potas…	1558 // regulation of cell growth // inferred from mutant phenotype /// 5977 // glycogen metabolism // inferred from electronic annotation /// 6468 // protein amino acid phosphorylation // inferred from direct assay /// 6468 // protein amino acid phosphorylation // inferred from sequence or structural similarity /// 6468 // protein amino acid phosphorylation // non-traceable author statement /// …	5737 // cytoplasm // inferred from sequence or structural similarity /// 5886 // plasma membrane // inferred from sequence or structural similarity /// 8076 // voltage-gated potassium channel complex // inferred from electronic annotation /// 5737 // cytoplasm // inferred from sequence similarity /// 5886 // plasma membrane // inferred from sequence similarity	IPR000719 // Protein kinase // 3.8E-39 /// IPR000719 // Protein kinase // 5.4E-29 /// IPR000719 // Protein kinase // 3.8E-39 /// IPR000719 // Protein kinase // 5.4E-29 /// IPR000719 // Protein kinase // 3.8E-39 /// IPR000719 // Protein kinase // 5.4E-29 /// IPR000719 // Protein kinase // 1.9E-24 /// IPR000719 // Protein kinase // 5.4E-29
1479	142678_at	FBgn0001104	CG10060	G-i65A	G protein i subunit 65A	38765	3924 // GTPase activity // inferred from sequence or structural similarity /// 3924 // GTPase activity // non-traceable author statement /// 4871 // signal transducer activity // inferred from electronic annotation /// 5515 // protein binding // non-traceable author statement /// 5525 // GTP binding // inferred from electronic annotation /// 166 // nucleotide binding // inferred from electronic a…	7186 // G-protein coupled receptor protein signaling pathway // inferred from sequence or structural similarity /// 7186 // G-protein coupled receptor protein signaling pathway // non-traceable author statement /// 40001 // establishment of mitotic spindle localization // traceable author statement /// 45034 // neuroblast division // inferred from mutant phenotype /// 7165 // signal transduction …	5834 // heterotrimeric G-protein complex // inferred from sequence or structural similarity /// 5834 // heterotrimeric G-protein complex // non-traceable author statement /// 5938 // cell cortex // traceable author statement /// 5834 // heterotrimeric G-protein complex // inferred from sequence similarity	IPR001019 // Guanine nucleotide binding protein (G-protein), alpha subunit // 1.0E-126
1497	142696_at	FBgn0028473	CG8801	CG8801	CG8801	35963	3924 // GTPase activity // inferred from electronic annotation /// 5525 // GTP binding // inferred from sequence or structural similarity /// 5525 // GTP binding // non-traceable author statement /// 166 // nucleotide binding // inferred from electronic annotation /// 5525 // GTP binding // inferred from electronic annotation /// 5525 // GTP binding // inferred from sequence similarity	8283 // cell proliferation // inferred from electronic annotation /// 7046 // ribosome biogenesis // inferred from electronic annotation	5634 // nucleus // non-traceable author statement /// 5634 // nucleus // inferred from electronic annotation	IPR010674 // Nucleolar GTP-binding 1 // 3.3E-38
1538	142737_at	FBgn0037007	CG5059	CG5059	CG5059	40278	---	---	---	---
1594	142793_at	FBgn0004624	CG18069	CaMKII	Calcium/calmodulin-dependent protein kinase II	43828	4674 // protein serine/threonine kinase activity // inferred from direct assay /// 4674 // protein serine/threonine kinase activity // non-traceable author statement /// 4685 // calcium- and calmodulin-dependent protein kinase activity // inferred from direct assay /// 4685 // calcium- and calmodulin-dependent protein kinase activity // inferred from sequence or structural similarity /// 4702 // …	6468 // protein amino acid phosphorylation // non-traceable author statement /// 6468 // protein amino acid phosphorylation // traceable author statement /// 6936 // muscle contraction // inferred from electronic annotation /// 7268 // synaptic transmission // inferred from mutant phenotype /// 7528 // neuromuscular junction development // non-traceable author statement /// 7611 // learning and/o…	5954 // calcium- and calmodulin-dependent protein kinase complex // inferred from sequence or structural similarity /// 5954 // calcium- and calmodulin-dependent protein kinase complex // traceable author statement /// 5954 // calcium- and calmodulin-dependent protein kinase complex // inferred from sequence similarity	IPR000719 // Protein kinase // 7.6E-93
1614	142813_at	FBgn0020299	CG31317	stumps	stumps	41770	42802 // identical protein binding // inferred from physical interaction	1763 // morphogenesis of a branching structure // non-traceable author statement /// 7369 // gastrulation // non-traceable author statement /// 7424 // tracheal system development (sensu Insecta) // non-traceable author statement /// 7427 // tracheal epithelial cell migration (sensu Insecta) // traceable author statement /// 7428 // primary tracheal branching (sensu Insecta) // traceable author s…	5622 // intracellular // traceable author statement /// 5737 // cytoplasm // non-traceable author statement /// 5737 // cytoplasm // traceable author statement	---
1626	142825_s_at	FBgn0067966 /// FBgn0026238	CG2944	Dyakgus /// gus	gus /// gustavus	---	---	7314 // oocyte anterior/posterior axis determination // inferred from mutant phenotype /// 46843 // dorsal appendage formation // inferred from mutant phenotype /// 7242 // intracellular signaling cascade // inferred from electronic annotation	---	IPR003877 // SPla/RYanodine receptor SPRY // 2.7E-30 /// IPR003877 // SPla/RYanodine receptor SPRY // 2.7E-30 /// IPR003877 // SPla/RYanodine receptor SPRY // 2.7E-30 /// IPR003877 // SPla/RYanodine receptor SPRY // 2.7E-30 /// IPR003877 // SPla/RYanodine receptor SPRY // 2.7E-30
1631	142830_at	FBgn0001316	CG17046	klar	klarsicht	38067	5215 // transporter activity // inferred from electronic annotation /// 5515 // protein binding // inferred from physical interaction /// 42623 // ATPase activity, coupled // inferred from sequence or structural similarity /// 3779 // actin binding // inferred from electronic annotation /// 42623 // ATPase activity, coupled // inferred from sequence similarity	7018 // microtubule-based movement // inferred from sequence or structural similarity /// 7097 // nuclear migration // inferred from mutant phenotype /// 7097 // nuclear migration // traceable author statement /// 7431 // salivary gland development // traceable author statement /// 16044 // membrane organization and biogenesis // traceable author statement /// 42051 // eye photoreceptor developme…	5635 // nuclear envelope // inferred from direct assay /// 16020 // membrane // inferred from electronic annotation /// 30286 // dynein complex // inferred from sequence or structural similarity /// 16021 // integral to membrane // inferred from electronic annotation /// 30286 // dynein complex // inferred from sequence similarity	---
1662	142861_at	FBgn0015789	CG17060	Rab10	Rab-protein 10	33025	3677 // DNA binding // inferred from electronic annotation /// 3924 // GTPase activity // inferred from sequence or structural similarity /// 5525 // GTP binding // inferred from electronic annotation /// 5524 // ATP binding // inferred from electronic annotation /// 8134 // transcription factor binding // inferred from electronic annotation /// 3924 // GTPase activity // inferred from sequence s…	160 // two-component signal transduction system (phosphorelay) // inferred from electronic annotation /// 6355 // regulation of transcription, DNA-dependent // inferred from electronic annotation /// 6886 // intracellular protein transport // inferred from electronic annotation /// 6897 // endocytosis // inferred from electronic annotation /// 7264 // small GTPase mediated signal transduction // …	5622 // intracellular // inferred from electronic annotation	IPR001806 // Ras GTPase superfamily // 9.1E-103
1749	142948_at	FBgn0016917	CG4257	Stat92E	Signal-transducer and activator of transcription protein at 92E	42428	3677 // DNA binding // inferred from sequence or structural similarity /// 3677 // DNA binding // traceable author statement /// 3700 // transcription factor activity // traceable author statement /// 3702 // RNA polymerase II transcription factor activity // inferred from sequence or structural similarity /// 3702 // RNA polymerase II transcription factor activity // non-traceable author stateme…	6357 // regulation of transcription from RNA polymerase II promoter // inferred from electronic annotation /// 6916 // anti-apoptosis // inferred from electronic annotation /// 6952 // defense response // non-traceable author statement /// 6959 // humoral immune response // traceable author statement /// 6968 // cellular defense response // inferred from electronic annotation /// 7165 // signal t…	5634 // nucleus // inferred from direct assay /// 5634 // nucleus // inferred from sequence or structural similarity /// 5634 // nucleus // non-traceable author statement /// 5634 // nucleus // traceable author statement /// 5737 // cytoplasm // inferred from direct assay /// 5737 // cytoplasm // traceable author statement /// 5634 // nucleus // inferred from electronic annotation /// 5634 // nuc…	IPR001217 // STAT protein // 1.0E-126 /// IPR001217 // STAT protein // 9.2E-108 /// IPR001217 // STAT protein // 8.0E-36 /// IPR001217 // STAT protein // 1.0E-126 /// IPR001217 // STAT protein // 9.2E-108
1776	142975_at	FBgn0011673	CG7438	Myo31DF	Myosin 31DF	34445	3774 // motor activity // non-traceable author statement /// 3779 // actin binding // non-traceable author statement /// 5200 // structural constituent of cytoskeleton // inferred from electronic annotation /// 5524 // ATP binding // inferred from electronic annotation /// 42623 // ATPase activity, coupled // inferred from sequence or structural similarity /// 166 // nucleotide binding // inferre…	6886 // intracellular protein transport // inferred from electronic annotation /// 7498 // mesoderm development // inferred from expression pattern /// 7601 // visual perception // inferred from electronic annotation /// 7605 // sensory perception of sound // inferred from electronic annotation /// 16192 // vesicle-mediated transport // inferred from electronic annotation	5737 // cytoplasm // non-traceable author statement /// 16459 // myosin // inferred from sequence or structural similarity /// 16459 // myosin // inferred from electronic annotation /// 16459 // myosin // inferred from sequence similarity	IPR001609 // Myosin head (motor domain) // 1.0E-126 /// IPR000048 // IQ calmodulin-binding region // 3.1E-5 /// IPR010926 // Myosin tail 2 // 9.5E-74
1881	143080_at	FBgn0000142	CG8787	Asx	Additional sex combs	36612	3682 // chromatin binding // non-traceable author statement /// 16563 // transcriptional activator activity // non-traceable author statement /// 16564 // transcriptional repressor activity // non-traceable author statement /// 5515 // protein binding // inferred from physical interaction /// 8270 // zinc ion binding // inferred from electronic annotation /// 46872 // metal ion binding // inferre…	6342 // chromatin silencing // non-traceable author statement /// 45498 // sex comb development // traceable author statement /// 6350 // transcription // inferred from electronic annotation /// 6355 // regulation of transcription, DNA-dependent // inferred from electronic annotation /// 7275 // development // inferred from electronic annotation	785 // chromatin // inferred from direct assay /// 5634 // nucleus // inferred from direct assay /// 785 // chromatin // inferred from expression pattern /// 5634 // nucleus // inferred from electronic annotation	---
1884	143083_at	FBgn0000163	CG5055	baz	bazooka	32703	5080 // protein kinase C binding // inferred from sequence or structural similarity /// 5198 // structural molecule activity // inferred from electronic annotation /// 5515 // protein binding // inferred from sequence or structural similarity /// 5515 // protein binding // inferred from electronic annotation /// 5080 // protein kinase C binding // inferred from sequence similarity /// 5515 // pro…	910 // cytokinesis // inferred from mutant phenotype /// 1738 // morphogenesis of a polarized epithelium // traceable author statement /// 2009 // morphogenesis of an epithelium // non-traceable author statement /// 2009 // morphogenesis of an epithelium // traceable author statement /// 6605 // protein targeting // inferred from electronic annotation /// 7043 // intercellular junction assembly /…	5737 // cytoplasm // non-traceable author statement /// 5913 // cell-cell adherens junction // non-traceable author statement /// 5938 // cell cortex // traceable author statement /// 16324 // apical plasma membrane // non-traceable author statement /// 16324 // apical plasma membrane // traceable author statement /// 16327 // apicolateral plasma membrane // traceable author statement /// 35003 /…	IPR001478 // PDZ/DHR/GLGF domain // 2.4E-12 /// IPR001478 // PDZ/DHR/GLGF domain // 4.8E-17 /// IPR001478 // PDZ/DHR/GLGF domain // 1.7E-12
1899	143098_at	FBgn0000278	CG1878	CecB	Cecropin B	43598	---	6961 // antibacterial humoral response (sensu Protostomia) // inferred from direct assay /// 6961 // antibacterial humoral response (sensu Protostomia) // inferred from expression pattern /// 6961 // antibacterial humoral response (sensu Protostomia) // inferred from sequence or structural similarity /// 6961 // antibacterial humoral response (sensu Protostomia) // non-traceable author statement …	5576 // extracellular region // inferred from direct assay	IPR000875 // Cecropin // 3.8E-18
1900	143099_i_at	FBgn0000279	CG1373	CecC	Cecropin C	43599	---	6961 // antibacterial humoral response (sensu Protostomia) // inferred from direct assay /// 6961 // antibacterial humoral response (sensu Protostomia) // non-traceable author statement /// 42742 // defense response to bacteria // non-traceable author statement /// 42742 // defense response to bacteria // traceable author statement /// 50829 // defense response to Gram-negative bacteria // inferr…	5576 // extracellular region // inferred from direct assay /// 5576 // extracellular region // inferred from electronic annotation	IPR000875 // Cecropin // 9.9E-20
1901	143100_f_at	FBgn0000279	CG1373	CecC	Cecropin C	43599	---	6961 // antibacterial humoral response (sensu Protostomia) // inferred from direct assay /// 6961 // antibacterial humoral response (sensu Protostomia) // non-traceable author statement /// 42742 // defense response to bacteria // non-traceable author statement /// 42742 // defense response to bacteria // traceable author statement /// 50829 // defense response to Gram-negative bacteria // inferr…	5576 // extracellular region // inferred from direct assay /// 5576 // extracellular region // inferred from electronic annotation	IPR000875 // Cecropin // 9.9E-20
1906	143105_at	FBgn0000346	CG1618	comt	comatose	47091	5524 // ATP binding // inferred from electronic annotation /// 16887 // ATPase activity // traceable author statement /// 5515 // protein binding // inferred from physical interaction /// 166 // nucleotide binding // inferred from electronic annotation /// 287 // magnesium ion binding // inferred from electronic annotation /// 16887 // ATPase activity // inferred from electronic annotation /// 17…	6886 // intracellular protein transport // inferred from electronic annotation /// 6888 // ER to Golgi vesicle-mediated transport // non-traceable author statement /// 7030 // Golgi organization and biogenesis // inferred from mutant phenotype /// 7067 // mitosis // inferred from electronic annotation /// 7269 // neurotransmitter secretion // non-traceable author statement /// 16082 // synaptic v…	5737 // cytoplasm // inferred from sequence or structural similarity /// 5737 // cytoplasm // non-traceable author statement /// 5783 // endoplasmic reticulum // inferred from electronic annotation /// 5795 // Golgi stack // inferred from electronic annotation /// 5737 // cytoplasm // inferred from sequence similarity	IPR004201 // Cell division protein 48, CDC48, domain 2 // 4.7E-32 /// IPR003959 // AAA ATPase, central region // 4.7E-80 /// IPR003959 // AAA ATPase, central region // 7.7E-8 /// IPR003338 // AAA ATPase VAT, N-terminal // 6.3E-33
1931	143130_at	FBgn0000489	CG6117	Pka-C3	cAMP-dependent protein kinase	39733	4674 // protein serine/threonine kinase activity // non-traceable author statement /// 4691 // cAMP-dependent protein kinase activity // inferred from direct assay /// 4691 // cAMP-dependent protein kinase activity // inferred from sequence or structural similarity /// 4691 // cAMP-dependent protein kinase activity // non-traceable author statement /// 4702 // receptor signaling protein serine/th…	6468 // protein amino acid phosphorylation // inferred from direct assay /// 6468 // protein amino acid phosphorylation // inferred from sequence or structural similarity /// 6468 // protein amino acid phosphorylation // non-traceable author statement /// 6936 // muscle contraction // inferred from electronic annotation /// 7242 // intracellular signaling cascade // inferred from electronic annot…	5952 // cAMP-dependent protein kinase complex // inferred from sequence or structural similarity /// 5952 // cAMP-dependent protein kinase complex // inferred from sequence similarity	IPR000719 // Protein kinase // 1.6E-86 /// IPR000961 // Protein kinase C-terminal domain // 3.7E-7 /// IPR000719 // Protein kinase // 1.6E-86 /// IPR000961 // Protein kinase C-terminal domain // 3.7E-7
1940	143139_at	FBgn0000536	CG3525	eas	easily shocked	32585	4103 // choline kinase activity // non-traceable author statement /// 4103 // choline kinase activity // traceable author statement /// 4305 // ethanolamine kinase activity // inferred from direct assay /// 4305 // ethanolamine kinase activity // non-traceable author statement /// 5515 // protein binding // inferred from physical interaction /// 4305 // ethanolamine kinase activity // inferred fr…	6646 // phosphatidylethanolamine biosynthesis // non-traceable author statement /// 7420 // brain development // inferred from mutant phenotype /// 7616 // long-term memory // traceable author statement /// 7638 // mechanosensory behavior // inferred from mutant phenotype /// 8306 // associative learning // traceable author statement /// 9612 // response to mechanical stimulus // inferred from mu…	---	IPR002573 // Choline/ethanolamine kinase // 1.0E-126 /// IPR002573 // Choline/ethanolamine kinase // 1.0E-126 /// IPR002573 // Choline/ethanolamine kinase // 1.0E-126
1946	143145_at	FBgn0000562	CG4051	egl	egalitarian	37757	3676 // nucleic acid binding // inferred from electronic annotation /// 8408 // 3'-5' exonuclease activity // inferred from electronic annotation	7294 // oocyte fate determination (sensu Insecta) // non-traceable author statement /// 7294 // oocyte fate determination (sensu Insecta) // traceable author statement /// 8298 // intracellular mRNA localization // inferred from mutant phenotype /// 8298 // intracellular mRNA localization // traceable author statement /// 9993 // oogenesis (sensu Insecta) // inferred from direct assay /// 9993 //…	5622 // intracellular // inferred from electronic annotation	IPR002562 // 3-5 exonuclease // 3.1E-63
2026	143225_at	FBgn0002183	CG1828	dre4	dre4	38248	3677 // DNA binding // inferred from sequence or structural similarity /// 3712 // transcription cofactor activity // inferred from electronic annotation /// 8235 // metalloexopeptidase activity // inferred from electronic annotation /// 16787 // hydrolase activity // inferred from electronic annotation /// 3677 // DNA binding // inferred from sequence similarity	1672 // regulation of chromatin assembly or disassembly // inferred from mutant phenotype /// 6268 // DNA unwinding during replication // inferred from sequence or structural similarity /// 6357 // regulation of transcription from RNA polymerase II promoter // inferred from electronic annotation /// 6508 // proteolysis // inferred from electronic annotation /// 6268 // DNA unwinding during replic…	35101 // FACT complex // traceable author statement	---
2041	143240_at	FBgn0002566	---	lt	light	---	5515 // protein binding // inferred from physical interaction /// 5488 // binding // inferred from electronic annotation /// 5515 // protein binding // inferred from electronic annotation /// 8270 // zinc ion binding // inferred from electronic annotation /// 46872 // metal ion binding // inferred from electronic annotation /// 4842 // ubiquitin-protein ligase activity // inferred from electronic…	6727 // ommochrome biosynthesis // inferred from mutant phenotype /// 6512 // ubiquitin cycle // inferred from electronic annotation /// 7041 // lysosomal transport // traceable author statement /// 46907 // intracellular transport // traceable author statement /// 6886 // intracellular protein transport // inferred from electronic annotation /// 16567 // protein ubiquitination // inferred from e…	5634 // nucleus // inferred from electronic annotation /// 151 // ubiquitin ligase complex // inferred from electronic annotation	---
2118	143317_at	FBgn0003205	CG9375	Ras85D	Ras oncogene at 85D	41140	3924 // GTPase activity // inferred from sequence or structural similarity /// 3924 // GTPase activity // non-traceable author statement /// 5525 // GTP binding // inferred from electronic annotation /// 19003 // GDP binding // non-traceable author statement /// 166 // nucleotide binding // inferred from electronic annotation /// 5525 // GTP binding // non-traceable author statement /// 3924 // G…	82 // G1/S transition of mitotic cell cycle // traceable author statement /// 1558 // regulation of cell growth // traceable author statement /// 1708 // cell fate specification // traceable author statement /// 6886 // intracellular protein transport // inferred from electronic annotation /// 6898 // receptor mediated endocytosis // inferred from electronic annotation /// 6916 // anti-apoptosis …	5622 // intracellular // inferred from electronic annotation /// 16020 // membrane // inferred from electronic annotation	IPR001806 // Ras GTPase superfamily // 1.5E-93
2135	143334_at	FBgn0003328	CG8095	scb	scab	36692	4872 // receptor activity // inferred from physical interaction /// 4872 // receptor activity // inferred from sequence or structural similarity /// 4872 // receptor activity // non-traceable author statement /// 4872 // receptor activity // traceable author statement /// 5055 // laminin receptor activity // non-traceable author statement /// 5198 // structural molecule activity // non-traceable …	7155 // cell adhesion // inferred from physical interaction /// 7155 // cell adhesion // inferred from sequence or structural similarity /// 7155 // cell adhesion // non-traceable author statement /// 7155 // cell adhesion // traceable author statement /// 7157 // heterophilic cell adhesion // traceable author statement /// 7160 // cell-matrix adhesion // traceable author statement /// 7391 // do…	5886 // plasma membrane // inferred from sequence or structural similarity /// 5925 // focal adhesion // inferred from sequence or structural similarity /// 8305 // integrin complex // inferred from sequence or structural similarity /// 8305 // integrin complex // non-traceable author statement /// 16021 // integral to membrane // non-traceable author statement /// 8305 // integrin complex // inf…	IPR000413 // Integrins alpha chain // 5.0E-8 /// IPR000413 // Integrins alpha chain // 8.7E-10 /// IPR000413 // Integrins alpha chain // 1.9E-5
2188	143387_at	FBgn0003867	CG6705	tsl	torso-like	42564	5122 // torso binding // non-traceable author statement	7362 // terminal region determination // inferred from mutant phenotype /// 8293 // torso signaling pathway // traceable author statement /// 8595 // determination of anterior/posterior axis, embryo // traceable author statement /// 9880 // embryonic pattern specification // inferred from expression pattern /// 9880 // embryonic pattern specification // inferred from mutant phenotype /// 7275 // …	5576 // extracellular region // inferred from direct assay	---
2191	143390_at	FBgn0003887	CG9277	Tub56D	Tubulin at 56D	37238	3924 // GTPase activity // inferred from electronic annotation /// 5200 // structural constituent of cytoskeleton // Unknown /// 5200 // structural constituent of cytoskeleton // inferred from sequence or structural similarity /// 5525 // GTP binding // inferred from sequence or structural similarity /// 15631 // tubulin binding // inferred from electronic annotation /// 166 // nucleotide binding…	6886 // intracellular protein transport // inferred from electronic annotation /// 6928 // cell motility // inferred from electronic annotation /// 7010 // cytoskeleton organization and biogenesis // inferred from electronic annotation /// 7017 // microtubule-based process // inferred from sequence or structural similarity /// 7018 // microtubule-based movement // inferred from electronic annotat…	5874 // microtubule // inferred from direct assay /// 5874 // microtubule // inferred from sequence or structural similarity /// 5874 // microtubule // non-traceable author statement /// 45298 // tubulin // inferred from sequence or structural similarity /// 5737 // cytoplasm // inferred from electronic annotation /// 5874 // microtubule // inferred from electronic annotation /// 43234 // protein…	IPR003008 // Tubulin/FtsZ, GTPase // 2.1E-112 /// IPR008280 // Tubulin/FtsZ, C-terminal // 2.2E-82 /// IPR003008 // Tubulin/FtsZ, GTPase // 5.7E-94 /// IPR008280 // Tubulin/FtsZ, C-terminal // 2.2E-82 /// IPR003008 // Tubulin/FtsZ, GTPase // 2.1E-112 /// IPR008280 // Tubulin/FtsZ, C-terminal // 2.2E-82
2254	143453_at	FBgn0004380	CG10642	Klp64D	Kinesin-like protein at 64D	38611	3777 // microtubule motor activity // inferred from sequence or structural similarity /// 5200 // structural constituent of cytoskeleton // inferred from electronic annotation /// 5524 // ATP binding // inferred from electronic annotation /// 3777 // microtubule motor activity // inferred from sequence similarity	6605 // protein targeting // inferred from electronic annotation /// 7018 // microtubule-based movement // inferred from sequence or structural similarity /// 7288 // sperm axoneme assembly // inferred from mutant phenotype /// 35058 // sensory cilium biogenesis // inferred from mutant phenotype /// 7018 // microtubule-based movement // inferred from sequence similarity	5871 // kinesin complex // inferred from sequence or structural similarity /// 5871 // kinesin complex // inferred from sequence similarity	IPR001752 // Kinesin, motor region // 1.0E-126
2364	143563_at	FBgn0005634	CG15792	zip	zipper	38001	3774 // motor activity // inferred from sequence or structural similarity /// 5200 // structural constituent of cytoskeleton // inferred from electronic annotation /// 5524 // ATP binding // inferred from electronic annotation /// 8092 // cytoskeletal protein binding // inferred from electronic annotation /// 42623 // ATPase activity, coupled // inferred from sequence or structural similarity ///…	910 // cytokinesis // inferred from mutant phenotype /// 910 // cytokinesis // non-traceable author statement /// 1736 // establishment of planar polarity // non-traceable author statement /// 6936 // muscle contraction // inferred from mutant phenotype /// 7067 // mitosis // inferred from electronic annotation /// 7297 // follicle cell migration (sensu Insecta) // traceable author statement /// …	5856 // cytoskeleton // non-traceable author statement /// 16459 // myosin // inferred from sequence or structural similarity /// 16461 // unconventional myosin // inferred from sequence or structural similarity /// 16461 // unconventional myosin // non-traceable author statement /// 30018 // Z disc // inferred from direct assay /// 45179 // apical cortex // traceable author statement /// 16459 /…	IPR004009 // Myosin N-terminal SH3-like domain // 2.3E-20 /// IPR002928 // Myosin tail // 1.0E-126 /// IPR001609 // Myosin head (motor domain) // 7.5E-84 /// IPR001609 // Myosin head (motor domain) // 1.0E-126 /// IPR000048 // IQ calmodulin-binding region // 3.0E-6 /// IPR004009 // Myosin N-terminal SH3-like domain // 2.3E-20 /// IPR002928 // Myosin tail // 1.0E-126 /// IPR001609 // Myosin head (…
2366	143565_at	FBgn0005640	CG10579	Eip63E	Ecdysone-induced protein 63E	38433	4674 // protein serine/threonine kinase activity // inferred from sequence or structural similarity /// 4674 // protein serine/threonine kinase activity // non-traceable author statement /// 4693 // cyclin-dependent protein kinase activity // inferred from mutant phenotype /// 4693 // cyclin-dependent protein kinase activity // inferred from sequence or structural similarity /// 4702 // receptor …	74 // regulation of progression through cell cycle // inferred from electronic annotation /// 1700 // embryonic development (sensu Insecta) // inferred from mutant phenotype /// 2009 // morphogenesis of an epithelium // inferred from mutant phenotype /// 2168 // larval development (sensu Insecta) // inferred from mutant phenotype /// 6468 // protein amino acid phosphorylation // inferred from seq…	---	IPR000719 // Protein kinase // 3.9E-86 /// IPR000719 // Protein kinase // 3.9E-86
2374	143573_at	FBgn0005672	CG10334	spi	spitz	35253	5154 // epidermal growth factor receptor binding // non-traceable author statement /// 5154 // epidermal growth factor receptor binding // traceable author statement /// 5155 // epidermal growth factor receptor activating ligand activity // non-traceable author statement /// 8317 // gurken receptor binding // non-traceable author statement /// 5515 // protein binding // inferred from physical int…	86 // G2/M transition of mitotic cell cycle // non-traceable author statement /// 6916 // anti-apoptosis // non-traceable author statement /// 7173 // epidermal growth factor receptor signaling pathway // non-traceable author statement /// 7173 // epidermal growth factor receptor signaling pathway // traceable author statement /// 7422 // peripheral nervous system development // inferred from mut…	5576 // extracellular region // non-traceable author statement /// 5576 // extracellular region // traceable author statement /// 5783 // endoplasmic reticulum // inferred from direct assay /// 5783 // endoplasmic reticulum // non-traceable author statement /// 5794 // Golgi apparatus // inferred from genetic interaction /// 5886 // plasma membrane // non-traceable author statement /// 16021 // i…	IPR006209 // EGF-like domain // 4.0E-6
2387	143586_at	FBgn0010217	CG11154	ATPsyn-	ATP synthase-	43829	166 // nucleotide binding // inferred from electronic annotation /// 5524 // ATP binding // inferred from electronic annotation /// 8553 // hydrogen-exporting ATPase activity, phosphorylative mechanism // inferred from sequence or structural similarity /// 46933 // hydrogen-transporting ATP synthase activity, rotational mechanism // inferred from electronic annotation /// 46961 // hydrogen-transp…	6144 // purine base metabolism // inferred from electronic annotation /// 6754 // ATP biosynthesis // inferred from electronic annotation /// 6928 // cell motility // inferred from electronic annotation /// 7010 // cytoskeleton organization and biogenesis // inferred from electronic annotation /// 15986 // ATP synthesis coupled proton transport // inferred from electronic annotation /// 15992 // …	275 // proton-transporting ATP synthase complex, catalytic core F(1) (sensu Eukaryota) // inferred from sequence or structural similarity /// 5739 // mitochondrion // inferred from electronic annotation /// 16021 // integral to membrane // inferred from electronic annotation /// 16469 // proton-transporting two-sector ATPase complex // inferred from electronic annotation /// 45255 // hydrogen-tra…	IPR004100 // H+-transporting two-sector ATPase, alpha/beta subunit, N-terminal // 3.0E-31 /// IPR000194 // H+-transporting two-sector ATPase, alpha/beta subunit, central region // 3.8E-85 /// IPR000793 // H+-transporting two-sector ATPase, alpha/beta subunit, C-terminal // 1.2E-51
2433	143632_at	FBgn0010747	CG4659	Srp54k	Signal recognition particle protein 54k	38593	166 // nucleotide binding // inferred from electronic annotation /// 3729 // mRNA binding // inferred from electronic annotation /// 5048 // signal sequence binding // inferred from sequence or structural similarity /// 5525 // GTP binding // inferred from electronic annotation /// 8312 // 7S RNA binding // inferred from sequence or structural similarity /// 17111 // nucleoside-triphosphatase act…	6605 // protein targeting // inferred from electronic annotation /// 6614 // SRP-dependent cotranslational protein targeting to membrane // inferred from sequence or structural similarity /// 6617 // SRP-dependent cotranslational protein targeting to membrane, signal sequence recognition // inferred from sequence or structural similarity /// 6614 // SRP-dependent cotranslational protein targeting…	5786 // signal recognition particle (sensu Eukaryota) // inferred from sequence or structural similarity /// 5786 // signal recognition particle (sensu Eukaryota) // inferred from electronic annotation /// 5786 // signal recognition particle (sensu Eukaryota) // inferred from sequence similarity	IPR004125 // Signal peptide binding (SRP54) M-domain // 1.6E-54 /// IPR000897 // GTP-binding signal recognition particle (SRP54) G-domain // 2.9E-22 /// IPR000897 // GTP-binding signal recognition particle (SRP54) G-domain // 9.2E-114
2439	143638_at	FBgn0011217	CG7425	eff	effete	41785	4840 // ubiquitin conjugating enzyme activity // inferred from genetic interaction /// 4840 // ubiquitin conjugating enzyme activity // inferred from sequence or structural similarity /// 4840 // ubiquitin conjugating enzyme activity // non-traceable author statement /// 4840 // ubiquitin conjugating enzyme activity // traceable author statement /// 5515 // protein binding // inferred from physic…	1745 // compound eye morphogenesis (sensu Endopterygota) // inferred from mutant phenotype /// 6512 // ubiquitin cycle // inferred from genetic interaction /// 6512 // ubiquitin cycle // inferred from sequence or structural similarity /// 7001 // chromosome organization and biogenesis (sensu Eukaryota) // inferred from mutant phenotype /// 7067 // mitosis // inferred from mutant phenotype /// 714…	---	IPR000608 // Ubiquitin-conjugating enzymes // 4.2E-81
2464	143663_at	FBgn0011584	CG4758	Trp1	Translocation protein 1	34333	8565 // protein transporter activity // inferred from electronic annotation	6614 // SRP-dependent cotranslational protein targeting to membrane // inferred from sequence or structural similarity /// 15031 // protein transport // inferred from electronic annotation /// 6614 // SRP-dependent cotranslational protein targeting to membrane // inferred from sequence similarity	5784 // translocon complex // inferred from sequence or structural similarity /// 5784 // translocon complex // non-traceable author statement /// 16021 // integral to membrane // inferred from electronic annotation /// 5784 // translocon complex // inferred from sequence similarity	IPR004728 // Translocation protein Sec62 // 1.0E-126 /// IPR004728 // Translocation protein Sec62 // 1.0E-126
2471	143670_at	FBgn0011648	CG12399	Mad	Mothers against dpp	33529	3677 // DNA binding // traceable author statement /// 3702 // RNA polymerase II transcription factor activity // inferred from direct assay /// 3702 // RNA polymerase II transcription factor activity // inferred from genetic interaction /// 3702 // RNA polymerase II transcription factor activity // inferred from mutant phenotype /// 3702 // RNA polymerase II transcription factor activity // infer…	6357 // regulation of transcription from RNA polymerase II promoter // inferred from sequence or structural similarity /// 6357 // regulation of transcription from RNA polymerase II promoter // non-traceable author statement /// 7179 // transforming growth factor beta receptor signaling pathway // inferred from genetic interaction /// 7179 // transforming growth factor beta receptor signaling pat…	5634 // nucleus // Unknown /// 5634 // nucleus // inferred from direct assay /// 5634 // nucleus // traceable author statement /// 5737 // cytoplasm // inferred from direct assay /// 5737 // cytoplasm // traceable author statement /// 5622 // intracellular // inferred from electronic annotation /// 5634 // nucleus // inferred from curator	IPR003619 // Dwarfin protein, domain A // 1.8E-64 /// IPR001132 // Dwarfin protein // 9.7E-126
2482	143681_at	FBgn0011710	CG1403	2007-09-01	Septin-1	33114	3924 // GTPase activity // inferred from electronic annotation /// 3924 // GTPase activity // non-traceable author statement /// 5200 // structural constituent of cytoskeleton // inferred from electronic annotation /// 5515 // protein binding // inferred from physical interaction /// 5525 // GTP binding // inferred from sequence or structural similarity /// 166 // nucleotide binding // inferred f…	910 // cytokinesis // inferred from sequence or structural similarity /// 910 // cytokinesis // non-traceable author statement /// 7067 // mitosis // inferred from electronic annotation /// 7349 // cellularization // traceable author statement /// 7049 // cell cycle // inferred from electronic annotation /// 51301 // cell division // inferred from electronic annotation /// 910 // cytokinesis // i…	5940 // septin ring // inferred from sequence or structural similarity /// 45172 // ring canal (sensu Insecta) // non-traceable author statement /// 5940 // septin ring // inferred from sequence similarity	IPR000038 // Cell division/GTP binding protein // 1.0E-126
2503	143702_at	FBgn0013272	CG5820	Gp150	Gp150	37549	5524 // ATP binding // inferred from electronic annotation	7155 // cell adhesion // inferred from electronic annotation /// 7185 // transmembrane receptor protein tyrosine phosphatase signaling pathway // inferred from direct assay /// 7456 // eye development (sensu Endopterygota) // inferred from mutant phenotype /// 19226 // transmission of nerve impulse // inferred from electronic annotation	5886 // plasma membrane // inferred from direct assay	IPR001611 // Leucine-rich repeat // 4.3E-4 /// IPR001611 // Leucine-rich repeat // 0.0063 /// IPR001611 // Leucine-rich repeat // 6.1E-4 /// IPR001611 // Leucine-rich repeat // 0.0040 /// IPR001611 // Leucine-rich repeat // 0.0095 /// IPR001611 // Leucine-rich repeat // 0.16 /// IPR001611 // Leucine-rich repeat // 0.75 /// IPR001611 // Leucine-rich repeat // 0.55 /// IPR001611 // Leucine-rich rep…
2507	143706_at	FBgn0013303	CG7641	Nca	Neurocalcin	40186	5509 // calcium ion binding // inferred from direct assay /// 5509 // calcium ion binding // inferred from sequence or structural similarity /// 5509 // calcium ion binding // non-traceable author statement /// 5516 // calmodulin binding // inferred from electronic annotation /// 5515 // protein binding // inferred from physical interaction /// 5509 // calcium ion binding // inferred from electro…	7601 // visual perception // inferred from electronic annotation /// 19722 // calcium-mediated signaling // inferred from electronic annotation /// 42326 // negative regulation of phosphorylation // non-traceable author statement	---	IPR002048 // Calcium-binding EF-hand // 5.1E-7 /// IPR002048 // Calcium-binding EF-hand // 5.4E-8 /// IPR002048 // Calcium-binding EF-hand // 2.9E-7
2517	143716_at	FBgn0013750	CG8156	Arf51F	ADP ribosylation factor 51F	36699	3924 // GTPase activity // inferred from sequence or structural similarity /// 3924 // GTPase activity // non-traceable author statement /// 3956 // NAD(P)+-protein-arginine ADP-ribosyltransferase activity // inferred from direct assay /// 5525 // GTP binding // inferred from sequence or structural similarity /// 5525 // GTP binding // non-traceable author statement /// 166 // nucleotide binding …	6471 // protein amino acid ADP-ribosylation // inferred from direct assay /// 6471 // protein amino acid ADP-ribosylation // inferred from sequence or structural similarity /// 6471 // protein amino acid ADP-ribosylation // non-traceable author statement /// 6886 // intracellular protein transport // inferred from electronic annotation /// 7166 // cell surface receptor linked signal transduction …	5622 // intracellular // inferred from electronic annotation /// 5795 // Golgi stack // inferred from electronic annotation	IPR006689 // ARF/SAR superfamily // 1.1E-123 /// IPR006689 // ARF/SAR superfamily // 1.1E-120
2536	143735_at	FBgn0013987	CG3086	MAPk-Ak2	MAP kinase activated protein-kinase-2	44573	4672 // protein kinase activity // inferred from sequence or structural similarity /// 4674 // protein serine/threonine kinase activity // inferred from sequence or structural similarity /// 4674 // protein serine/threonine kinase activity // non-traceable author statement /// 4702 // receptor signaling protein serine/threonine kinase activity // inferred from electronic annotation /// 5524 // AT…	165 // MAPKKK cascade // inferred from electronic annotation /// 6468 // protein amino acid phosphorylation // inferred from sequence or structural similarity /// 6468 // protein amino acid phosphorylation // non-traceable author statement /// 6950 // response to stress // inferred from electronic annotation /// 6952 // defense response // inferred from electronic annotation /// 7155 // cell adhe…	---	IPR000719 // Protein kinase // 3.5E-83
2543	143742_at	FBgn0014010	CG3664	Rab5	Rab-protein 5	33418	3924 // GTPase activity // inferred from sequence or structural similarity /// 3924 // GTPase activity // non-traceable author statement /// 5525 // GTP binding // inferred from sequence or structural similarity /// 5525 // GTP binding // non-traceable author statement /// 166 // nucleotide binding // inferred from electronic annotation /// 5525 // GTP binding // inferred from electronic annotati…	6325 // establishment and/or maintenance of chromatin architecture // inferred from mutant phenotype /// 6886 // intracellular protein transport // inferred from electronic annotation /// 6898 // receptor mediated endocytosis // inferred from electronic annotation /// 7041 // lysosomal transport // inferred from electronic annotation /// 7067 // mitosis // inferred from mutant phenotype /// 7165 …	5769 // early endosome // non-traceable author statement /// 5886 // plasma membrane // inferred from sequence or structural similarity /// 16020 // membrane // inferred from electronic annotation /// 5886 // plasma membrane // inferred from sequence similarity	IPR001806 // Ras GTPase superfamily // 8.4E-97
2570	143769_at	FBgn0014863	CG1019	Mlp84B	Muscle LIM protein at 84B	40849	5515 // protein binding // inferred from sequence or structural similarity /// 8270 // zinc ion binding // inferred from electronic annotation /// 5515 // protein binding // inferred from physical interaction /// 46872 // metal ion binding // inferred from electronic annotation /// 5515 // protein binding // inferred from sequence similarity	7498 // mesoderm development // inferred from electronic annotation /// 7519 // striated muscle development // non-traceable author statement /// 8283 // cell proliferation // inferred from electronic annotation /// 30154 // cell differentiation // non-traceable author statement /// 7275 // development // inferred from electronic annotation /// 7519 // striated muscle development // inferred from…	5634 // nucleus // inferred from sequence or structural similarity /// 5634 // nucleus // non-traceable author statement /// 5737 // cytoplasm // non-traceable author statement /// 5634 // nucleus // inferred from electronic annotation /// 5634 // nucleus // inferred from sequence similarity	IPR001781 // Zn-binding protein, LIM // 5.1E-18 /// IPR001781 // Zn-binding protein, LIM // 5.0E-12 /// IPR001781 // Zn-binding protein, LIM // 7.2E-8 /// IPR001781 // Zn-binding protein, LIM // 2.2E-7 /// IPR001781 // Zn-binding protein, LIM // 1.2E-8
2583	143782_at	FBgn0015037	CG10842	Cyp4p1	Cytochrome P450-4p1	45524	4497 // monooxygenase activity // inferred from electronic annotation /// 16491 // oxidoreductase activity // inferred from electronic annotation /// 5515 // protein binding // inferred from physical interaction /// 5506 // iron ion binding // inferred from electronic annotation /// 20037 // heme binding // inferred from electronic annotation /// 46872 // metal ion binding // inferred from electr…	6118 // electron transport // inferred from electronic annotation /// 8202 // steroid metabolism // inferred from electronic annotation	5792 // microsome // non-traceable author statement /// 16020 // membrane // non-traceable author statement /// 5783 // endoplasmic reticulum // inferred from electronic annotation /// 5792 // microsome // inferred from electronic annotation /// 16020 // membrane // inferred from electronic annotation	IPR001128 // Cytochrome P450 // 7.7E-79
2585	143784_at	FBgn0015221	CG1469	Fer2LCH	Ferritin 2 light chain homologue	44965	8198 // ferrous iron binding // inferred from direct assay /// 8199 // ferric iron binding // inferred from electronic annotation	6879 // iron ion homeostasis // inferred from direct assay /// 6879 // iron ion homeostasis // inferred from electronic annotation	8043 // ferritin complex // inferred from direct assay	---
2587	143786_at	FBgn0015234	CG8522	HLH106	Helix loop helix protein 106	40155	3700 // transcription factor activity // inferred from sequence or structural similarity /// 3700 // transcription factor activity // non-traceable author statement /// 30528 // transcription regulator activity // inferred from electronic annotation /// 3700 // transcription factor activity // inferred from sequence similarity	6366 // transcription from RNA polymerase II promoter // inferred from electronic annotation /// 6629 // lipid metabolism // inferred from electronic annotation /// 6633 // fatty acid biosynthesis // non-traceable author statement /// 42304 // regulation of fatty acid biosynthesis // traceable author statement /// 45941 // positive regulation of transcription // traceable author statement /// 727…	5634 // nucleus // inferred from sequence or structural similarity /// 5634 // nucleus // non-traceable author statement /// 5634 // nucleus // traceable author statement /// 5634 // nucleus // inferred from electronic annotation /// 5634 // nucleus // inferred from sequence similarity	IPR001092 // Basic helix-loop-helix dimerization domain bHLH // 1.9E-14
2631	143830_at	FBgn0015614	CG11217	CanB2	Calcineurin B2	46456	4723 // calcium-dependent protein serine/threonine phosphatase activity // non-traceable author statement /// 5509 // calcium ion binding // inferred from sequence or structural similarity /// 5509 // calcium ion binding // non-traceable author statement /// 5516 // calmodulin binding // inferred from sequence or structural similarity /// 5516 // calmodulin binding // non-traceable author stateme…	6470 // protein amino acid dephosphorylation // inferred from sequence or structural similarity /// 6470 // protein amino acid dephosphorylation // non-traceable author statement /// 7269 // neurotransmitter secretion // non-traceable author statement /// 16192 // vesicle-mediated transport // non-traceable author statement /// 19722 // calcium-mediated signaling // inferred from electronic annot…	5955 // calcineurin complex // inferred from sequence or structural similarity /// 5955 // calcineurin complex // non-traceable author statement /// 8021 // synaptic vesicle // non-traceable author statement /// 5955 // calcineurin complex // inferred from sequence similarity	IPR002048 // Calcium-binding EF-hand // 7.4E-4 /// IPR002048 // Calcium-binding EF-hand // 1.1E-6 /// IPR002048 // Calcium-binding EF-hand // 1.1E-6 /// IPR002048 // Calcium-binding EF-hand // 5.0E-6
2638	143837_at	FBgn0015754	CG8440	Lis-1	Lissencephaly-1	36791	5200 // structural constituent of cytoskeleton // inferred from electronic annotation /// 30234 // enzyme regulator activity // inferred from sequence or structural similarity /// 42623 // ATPase activity, coupled // inferred from sequence or structural similarity /// 45502 // dynein binding // non-traceable author statement /// 45502 // dynein binding // inferred from sequence or structural simi…	6928 // cell motility // inferred from electronic annotation /// 7018 // microtubule-based movement // inferred from sequence or structural similarity /// 7067 // mitosis // inferred from electronic annotation /// 7097 // nuclear migration // traceable author statement /// 7294 // oocyte fate determination (sensu Insecta) // inferred from mutant phenotype /// 7398 // ectoderm development // infer…	30286 // dynein complex // inferred from sequence or structural similarity /// 30424 // axon // inferred from direct assay /// 30425 // dendrite // inferred from direct assay /// 43025 // cell soma // inferred from direct assay /// 5856 // cytoskeleton // inferred from electronic annotation /// 5874 // microtubule // inferred from electronic annotation /// 30286 // dynein complex // inferred from…	IPR001680 // G-protein beta WD-40 repeat // 4.7E-8 /// IPR001680 // G-protein beta WD-40 repeat // 3.0E-11 /// IPR001680 // G-protein beta WD-40 repeat // 1.1E-13 /// IPR001680 // G-protein beta WD-40 repeat // 2.5E-8 /// IPR001680 // G-protein beta WD-40 repeat // 1.3E-17 /// IPR001680 // G-protein beta WD-40 repeat // 6.5E-16 /// IPR001680 // G-protein beta WD-40 repeat // 9.6E-12
2662	143861_at	FBgn0015933	CG2146	didum	dilute class unconventional myosin	35680	3774 // motor activity // inferred from sequence or structural similarity /// 3779 // actin binding // inferred from sequence or structural similarity /// 5200 // structural constituent of cytoskeleton // inferred from electronic annotation /// 5516 // calmodulin binding // inferred from sequence or structural similarity /// 5524 // ATP binding // inferred from electronic annotation /// 8092 // c…	6403 // RNA localization // inferred from electronic annotation /// 6886 // intracellular protein transport // inferred from electronic annotation /// 16192 // vesicle-mediated transport // inferred from electronic annotation	16459 // myosin // inferred from sequence or structural similarity /// 16459 // myosin // inferred from electronic annotation /// 16459 // myosin // inferred from sequence similarity	IPR002710 // Dilute (DIL) domain // 9.7E-48 /// IPR001609 // Myosin head (motor domain) // 1.0E-126 /// IPR000048 // IQ calmodulin-binding region // 3.3E-5 /// IPR000048 // IQ calmodulin-binding region // 1.3E-5 /// IPR001609 // Myosin head (motor domain) // 1.0E-126 /// IPR000048 // IQ calmodulin-binding region // 3.3E-5 /// IPR000048 // IQ calmodulin-binding region // 1.3E-5 /// IPR002710 // Di…
2666	143865_at	FBgn0016038	CG17828	mod(r)	modifier of rudimentary	31006	---	---	---	IPR009851 // Modifier of rudimentary (Mod // 1.8E-92 /// IPR009851 // Modifier of rudimentary (Mod // 2.3E-85
2680	143879_at	FBgn0016700	CG3320	Rab1	Rab-protein 1	42524	3677 // DNA binding // inferred from electronic annotation /// 3924 // GTPase activity // inferred from sequence or structural similarity /// 5525 // GTP binding // inferred from electronic annotation /// 5524 // ATP binding // inferred from electronic annotation /// 8134 // transcription factor binding // inferred from electronic annotation /// 3924 // GTPase activity // inferred from sequence s…	160 // two-component signal transduction system (phosphorelay) // inferred from electronic annotation /// 6355 // regulation of transcription, DNA-dependent // inferred from electronic annotation /// 6886 // intracellular protein transport // inferred from electronic annotation /// 6888 // ER to Golgi vesicle-mediated transport // traceable author statement /// 6897 // endocytosis // inferred fro…	5622 // intracellular // inferred from electronic annotation	IPR001806 // Ras GTPase superfamily // 2.6E-103 /// IPR001806 // Ras GTPase superfamily // 4.3E-81
2693	143892_at	FBgn0017545	CG2168	RpS3A	Ribosomal protein S3A	43768	3676 // nucleic acid binding // inferred from electronic annotation /// 3735 // structural constituent of ribosome // inferred from sequence or structural similarity /// 3735 // structural constituent of ribosome // non-traceable author statement /// 5515 // protein binding // inferred from physical interaction /// 3735 // structural constituent of ribosome // inferred from electronic annotation …	6412 // protein biosynthesis // inferred from sequence or structural similarity /// 6412 // protein biosynthesis // non-traceable author statement /// 9993 // oogenesis (sensu Insecta) // non-traceable author statement /// 6412 // protein biosynthesis // inferred from electronic annotation /// 7275 // development // inferred from electronic annotation /// 30154 // cell differentiation // inferred…	5830 // cytosolic ribosome (sensu Eukaryota) // non-traceable author statement /// 5843 // cytosolic small ribosomal subunit (sensu Eukaryota) // inferred from sequence or structural similarity /// 5843 // cytosolic small ribosomal subunit (sensu Eukaryota) // non-traceable author statement /// 5622 // intracellular // inferred from electronic annotation /// 5840 // ribosome // inferred from elec…	IPR001593 // Ribosomal protein S3Ae // 1.0E-126 /// IPR001593 // Ribosomal protein S3Ae // 9.3E-107 /// IPR001593 // Ribosomal protein S3Ae // 3.8E-76
2756	143955_at	FBgn0053521	CG33521	CG33521	CG33521	3346141	8270 // zinc ion binding // inferred from electronic annotation /// 46872 // metal ion binding // inferred from electronic annotation	---	---	IPR001781 // Zn-binding protein, LIM // 2.2E-7 /// IPR001781 // Zn-binding protein, LIM // 2.2E-7
2895	144094_at	FBgn0025800	CG2262	Smox	Smad on X	31738	5072 // transforming growth factor beta receptor, cytoplasmic mediator activity // inferred from sequence or structural similarity /// 30528 // transcription regulator activity // inferred from electronic annotation /// 5515 // protein binding // inferred from physical interaction /// 5072 // transforming growth factor beta receptor, cytoplasmic mediator activity // inferred from sequence similar…	6357 // regulation of transcription from RNA polymerase II promoter // inferred from electronic annotation /// 7178 // transmembrane receptor protein serine/threonine kinase signaling pathway // inferred from electronic annotation /// 7242 // intracellular signaling cascade // inferred from electronic annotation /// 7267 // cell-cell signaling // inferred from electronic annotation /// 7476 // wi…	5622 // intracellular // inferred from electronic annotation	IPR003619 // Dwarfin protein, domain A // 2.0E-56 /// IPR001132 // Dwarfin protein // 2.2E-122
2947	144146_at	FBgn0026439	CG3747	Eaat1	Excitatory amino acid transporter 1	34251	5313 // L-glutamate transporter activity // inferred from direct assay /// 8324 // cation transporter activity // inferred from electronic annotation /// 15501 // glutamate:sodium symporter activity // inferred from sequence or structural similarity /// 15501 // glutamate:sodium symporter activity // non-traceable author statement /// 17153 // sodium:dicarboxylate symporter activity // inferred f…	6520 // amino acid metabolism // inferred from electronic annotation /// 6812 // cation transport // inferred from electronic annotation /// 6835 // dicarboxylic acid transport // inferred from electronic annotation /// 6865 // amino acid transport // inferred from electronic annotation	5886 // plasma membrane // inferred from sequence or structural similarity /// 16020 // membrane // inferred from electronic annotation /// 5886 // plasma membrane // inferred from sequence similarity	IPR001991 // Sodium:dicarboxylate symporter // 1.0E-126
2951	144150_at	FBgn0026619	CG8766	tafazzin	tafazzin	36405	8415 // acyltransferase activity // inferred from electronic annotation /// 5515 // protein binding // inferred from physical interaction	8152 // metabolism // inferred from electronic annotation	16020 // membrane // inferred from electronic annotation /// 16021 // integral to membrane // inferred from electronic annotation /// 16021 // integral to membrane // non-traceable author statement	IPR002123 // Phospholipid/glycerol acyltransferase // 4.0E-16 /// IPR002123 // Phospholipid/glycerol acyltransferase // 4.0E-16 /// IPR002123 // Phospholipid/glycerol acyltransferase // 4.0E-16
2952	144151_at	FBgn0026630	CG9655	nes	nessy	40093	---	---	5886 // plasma membrane // non-traceable author statement	IPR004299 // Membrane bound O-acyl transferase, MBOAT // 1.0E-84
2970	144169_at	FBgn0027052	CG5203	CHIP	CHIP	34433	4842 // ubiquitin-protein ligase activity // inferred from direct assay /// 5515 // protein binding // inferred from physical interaction /// 4842 // ubiquitin-protein ligase activity // inferred from electronic annotation /// 5488 // binding // inferred from electronic annotation /// 16874 // ligase activity // inferred from electronic annotation	6457 // protein folding // inferred from electronic annotation /// 16567 // protein ubiquitination // inferred from electronic annotation /// 19538 // protein metabolism // inferred from electronic annotation	151 // ubiquitin ligase complex // inferred from electronic annotation	IPR001440 // TPR repeat // 9.3E-7 /// IPR001440 // TPR repeat // 0.062 /// IPR001440 // TPR repeat // 9.6E-4 /// IPR003613 // Zn-finger, modified RING // 2.2E-55
2995	144194_at	FBgn0027836	CG5729	Dgp-1	Dgp-1	37080	5525 // GTP binding // inferred from sequence or structural similarity /// 16818 // hydrolase activity, acting on acid anhydrides, in phosphorus-containing anhydrides // inferred from electronic annotation /// 5525 // GTP binding // inferred from electronic annotation /// 5525 // GTP binding // inferred from sequence similarity	6412 // protein biosynthesis // inferred from electronic annotation	---	IPR004161 // Elongation factor Tu, domain 2 // 1.2E-11 /// IPR000795 // Protein synthesis factor, GTP-binding // 6.1E-13 /// IPR004160 // Elongation factor Tu, C-terminal // 7.7E-20
3028	144227_at	FBgn0028526	CG15293	CG15293	CG15293	34828	---	---	---	---
3112	144311_at	FBgn0041713	CG4182	yellow-c	yellow-c	34879	5515 // protein binding // inferred from physical interaction	---	---	IPR003534 // Major royal jelly protein // 1.0E-126
3261	144460_at	FBgn0029689	CG6428	CG6428	CG6428	31351	4067 // asparaginase activity // inferred from electronic annotation /// 4622 // lysophospholipase activity // inferred from sequence or structural similarity /// 5515 // protein binding // inferred from physical interaction /// 4622 // lysophospholipase activity // inferred from sequence similarity	9063 // amino acid catabolism // inferred from electronic annotation /// 6520 // amino acid metabolism // inferred from electronic annotation	---	IPR006034 // Asparaginase/glutaminase // 1.2E-53 /// IPR002110 // Ankyrin // 3.8E-11 /// IPR002110 // Ankyrin // 2.1E-4 /// IPR002110 // Ankyrin // 2.7E-5 /// IPR002110 // Ankyrin // 24.0
3272	144471_at	FBgn0029700	CG15576	CG15576	CG15576	31369	---	---	---	---
3315	144514_at	FBgn0029752	CG3315	TrxT	Thioredoxin T	31443	16491 // oxidoreductase activity // non-traceable author statement /// 30508 // thiol-disulfide exchange intermediate activity // inferred from sequence or structural similarity /// 30508 // thiol-disulfide exchange intermediate activity // non-traceable author statement /// 30508 // thiol-disulfide exchange intermediate activity // inferred from sequence similarity	6118 // electron transport // non-traceable author statement /// 6457 // protein folding // inferred from electronic annotation /// 6790 // sulfur metabolism // inferred from electronic annotation /// 6118 // electron transport // inferred from electronic annotation /// 6810 // transport // inferred from electronic annotation	806 // Y chromosome // inferred from direct assay /// 5634 // nucleus // non-traceable author statement /// 5634 // nucleus // inferred from electronic annotation	IPR006662 // Thioredoxin type domain // 2.5E-41
3593	144792_at	FBgn0030191	CG15306	CG15306	CG15306	31961	5102 // receptor binding // inferred from electronic annotation	74 // regulation of progression through cell cycle // inferred from electronic annotation /// 7049 // cell cycle // inferred from electronic annotation	---	IPR001715 // Calponin-like actin-binding // 8.1E-14
3728	144927_s_at	---	---	---	---	---	---	---	---	---
3799	144998_at	FBgn0030469	CG15745	CG15745	CG15745	32283	---	---	---	---
3988	145187_at	FBgn0030752	CG9947	CG9947	CG9947	32615	---	74 // regulation of progression through cell cycle // inferred from electronic annotation /// 7049 // cell cycle // inferred from electronic annotation	16020 // membrane // inferred from electronic annotation	IPR005045 // Eukaryotic protein of unknown function DUF284 // 1.0E-126
4147	145346_at	FBgn0030985	CG15883	Obp18a	Odorant-binding protein 18a	32897	5549 // odorant binding // inferred from sequence or structural similarity /// 5549 // odorant binding // inferred from electronic annotation /// 5549 // odorant binding // inferred from sequence similarity	7606 // sensory perception of chemical stimulus // inferred from sequence or structural similarity /// 6810 // transport // inferred from electronic annotation /// 7606 // sensory perception of chemical stimulus // inferred from sequence similarity	---	---
4312	145511_at	FBgn0025683	CG3164	CG3164	CG3164	33171	166 // nucleotide binding // inferred from electronic annotation /// 5215 // transporter activity // inferred from sequence or structural similarity /// 5524 // ATP binding // inferred from electronic annotation /// 42626 // ATPase activity, coupled to transmembrane movement of substances // inferred from sequence or structural similarity /// 16887 // ATPase activity // inferred from electronic a…	6629 // lipid metabolism // inferred from electronic annotation /// 6869 // lipid transport // inferred from electronic annotation	43190 // ATP-binding cassette (ABC) transporter complex // inferred from sequence or structural similarity /// 43190 // ATP-binding cassette (ABC) transporter complex // inferred from sequence similarity	IPR003439 // ABC transporter // 3.1E-37 /// IPR003439 // ABC transporter // 1.4E-18 /// IPR003439 // ABC transporter // 3.1E-37
4449	145648_at	FBgn0041337	CG18559	Cyp309a2	Cyp309a2	33439	4497 // monooxygenase activity // inferred from electronic annotation /// 16491 // oxidoreductase activity // inferred from electronic annotation /// 5506 // iron ion binding // inferred from electronic annotation /// 20037 // heme binding // inferred from electronic annotation /// 46872 // metal ion binding // inferred from electronic annotation	6118 // electron transport // inferred from electronic annotation /// 8202 // steroid metabolism // inferred from electronic annotation	5792 // microsome // non-traceable author statement /// 16020 // membrane // non-traceable author statement /// 5783 // endoplasmic reticulum // inferred from electronic annotation /// 5792 // microsome // inferred from electronic annotation /// 16020 // membrane // inferred from electronic annotation	IPR001128 // Cytochrome P450 // 4.8E-48
4465	145664_at	FBgn0031453	CG9894	CG9894	CG9894	33462	---	---	5634 // nucleus // inferred from direct assay	---
4580	145779_at	FBgn0031629	CG3244	CG3244	CG3244	33678	5529 // sugar binding // inferred from electronic annotation	---	---	---
4789	145988_at	FBgn0040099	CG7106	lectin-28C	lectin-28C	53542	5534 // galactose binding // inferred from sequence or structural similarity /// 5515 // protein binding // inferred from physical interaction /// 1584 // rhodopsin-like receptor activity // inferred from electronic annotation /// 4871 // signal transducer activity // inferred from electronic annotation /// 4872 // receptor activity // inferred from electronic annotation /// 4930 // G-protein cou…	7283 // spermatogenesis // inferred from electronic annotation /// 8594 // photoreceptor cell morphogenesis (sensu Endopterygota) // inferred from mutant phenotype /// 42052 // rhabdomere development // inferred from mutant phenotype /// 7165 // signal transduction // inferred from electronic annotation /// 7186 // G-protein coupled receptor protein signaling pathway // inferred from electronic a…	16027 // inaD signaling complex // inferred from physical interaction /// 5767 // secondary lysosome // inferred from direct assay /// 5771 // multivesicular body // inferred from direct assay /// 5791 // rough endoplasmic reticulum // inferred from direct assay /// 16023 // cytoplasmic membrane-bound vesicle // inferred from direct assay /// 16028 // rhabdomere // inferred from direct assay /// …	IPR001304 // C-type lectin // 4.8E-14 /// IPR001304 // C-type lectin // 4.8E-14
4915	146114_at	FBgn0032170	CG4658	CG4658	CG4658	34325	---	---	---	---
4938	146137_at	FBgn0032210	CG5603	CYLD	CYLD	34380	3700 // transcription factor activity // inferred from sequence or structural similarity /// 4221 // ubiquitin thiolesterase activity // inferred from sequence or structural similarity /// 8017 // microtubule binding // inferred from sequence or structural similarity /// 3700 // transcription factor activity // inferred from sequence similarity /// 4221 // ubiquitin thiolesterase activity // infe…	---	5634 // nucleus // inferred from sequence or structural similarity /// 5634 // nucleus // inferred from sequence similarity	IPR000938 // CAP-Gly domain // 1.2E-22 /// IPR000938 // CAP-Gly domain // 1.2E-22 /// IPR000938 // CAP-Gly domain // 1.2E-22
4953	146152_at	FBgn0051716	CG31716	CG31716	CG31716	34416	3729 // mRNA binding // inferred from sequence or structural similarity /// 4842 // ubiquitin-protein ligase activity // inferred from electronic annotation /// 8270 // zinc ion binding // inferred from electronic annotation /// 16564 // transcriptional repressor activity // inferred from sequence or structural similarity /// 166 // nucleotide binding // inferred from electronic annotation /// 36…	6357 // regulation of transcription from RNA polymerase II promoter // inferred from electronic annotation /// 16481 // negative regulation of transcription // inferred from sequence or structural similarity /// 16567 // protein ubiquitination // inferred from electronic annotation /// 16481 // negative regulation of transcription // inferred from sequence similarity	151 // ubiquitin ligase complex // inferred from electronic annotation	IPR000504 // RNA-binding region RNP-1 (RNA recognition motif) // 1.7E-7
4983	146182_at	FBgn0032283	CG7296	CG7296	CG7296	34469	---	6817 // phosphate transport // inferred from electronic annotation	5737 // cytoplasm // inferred from electronic annotation	---
5245	146444_at	FBgn0051751	CG31751	CG31751	CG31751	35118	16301 // kinase activity // inferred from electronic annotation /// 16740 // transferase activity // inferred from electronic annotation	---	---	---
5414	146613_at	FBgn0032979	CG1832	CG1832	CG1832	35445	3676 // nucleic acid binding // inferred from electronic annotation /// 8270 // zinc ion binding // inferred from electronic annotation /// 30528 // transcription regulator activity // inferred from electronic annotation /// 5515 // protein binding // inferred from physical interaction /// 46872 // metal ion binding // inferred from electronic annotation	6139 // nucleobase, nucleoside, nucleotide and nucleic acid metabolism // inferred from electronic annotation /// 6357 // regulation of transcription from RNA polymerase II promoter // inferred from electronic annotation /// 6366 // transcription from RNA polymerase II promoter // inferred from electronic annotation /// 8283 // cell proliferation // inferred from electronic annotation	5634 // nucleus // inferred from electronic annotation	IPR007087 // Zn-finger, C2H2 type // 2.6E-5 /// IPR007087 // Zn-finger, C2H2 type // 5.7E-6 /// IPR007087 // Zn-finger, C2H2 type // 8.6E-6 /// IPR007087 // Zn-finger, C2H2 type // 2.4E-6 /// IPR007087 // Zn-finger, C2H2 type // 1.0E-4 /// IPR007087 // Zn-finger, C2H2 type // 2.6E-5 /// IPR007087 // Zn-finger, C2H2 type // 5.7E-6 /// IPR007087 // Zn-finger, C2H2 type // 8.6E-6 /// IPR007087 // Zn…
5447	146646_at	FBgn0033028	CG11665	CG11665	CG11665	35499	8028 // monocarboxylic acid transporter activity // inferred from sequence or structural similarity /// 8028 // monocarboxylic acid transporter activity // inferred from sequence similarity	6812 // cation transport // inferred from electronic annotation	---	---
5544	146743_at	FBgn0033174	CG11125	CG11125	CG11125	35669	5515 // protein binding // inferred from physical interaction	---	---	---
5779	146978_s_at	FBgn0053503 /// FBgn0050489	CG30489	Cyp12d1-d /// Cyp12d1-p	Cyp12d1-d /// Cyp12d1-p	246648 /// 2768720	4497 // monooxygenase activity // inferred from electronic annotation /// 16491 // oxidoreductase activity // inferred from electronic annotation /// 4497 // monooxygenase activity // inferred from sequence or structural similarity /// 16491 // oxidoreductase activity // inferred from sequence or structural similarity /// 19825 // oxygen binding // inferred from sequence or structural similarity …	6118 // electron transport // inferred from electronic annotation /// 6118 // electron transport // inferred from sequence or structural similarity	5739 // mitochondrion // inferred from sequence or structural similarity /// 5739 // mitochondrion // non-traceable author statement /// 5739 // mitochondrion // inferred from electronic annotation /// 16020 // membrane // inferred from electronic annotation /// 5739 // mitochondrion // inferred from sequence similarity	IPR001128 // Cytochrome P450 // 1.1E-59 /// IPR001128 // Cytochrome P450 // 1.9E-61
5936	147135_at	FBgn0033814	CG4670	CG4670	CG4670	36464	15926 // glucosidase activity // inferred from electronic annotation /// 16971 // flavin-linked sulfhydryl oxidase activity // inferred from sequence or structural similarity /// 16971 // flavin-linked sulfhydryl oxidase activity // inferred from sequence similarity	6118 // electron transport // inferred from electronic annotation /// 6464 // protein modification // inferred from electronic annotation	---	IPR006863 // Erv1/Alr // 2.6E-52 /// IPR006662 // Thioredoxin type domain // 3.5E-16
5961	147160_at	FBgn0033857	CG13335	CG13335	CG13335	36511	---	---	---	---
5964	147163_at	FBgn0033862	CG6209	CG6209	CG6209	36517	---	---	---	---
6011	147210_at	FBgn0033945	CG12868	CG12868	CG12868	36620	---	---	---	---
6080	147279_at	FBgn0034075	CG8421	Asph	Aspartyl hydroxylase	36778	4597 // peptide-aspartate beta-dioxygenase activity // non-traceable author statement /// 8237 // metallopeptidase activity // inferred from electronic annotation /// 8270 // zinc ion binding // inferred from electronic annotation /// 4597 // peptide-aspartate beta-dioxygenase activity // inferred from electronic annotation /// 5488 // binding // inferred from electronic annotation	6508 // proteolysis // inferred from electronic annotation /// 7169 // transmembrane receptor protein tyrosine kinase signaling pathway // inferred from electronic annotation /// 18193 // peptidyl-amino acid modification // inferred from electronic annotation	30176 // integral to endoplasmic reticulum membrane // inferred from electronic annotation	IPR007803 // Aspartyl/Asparaginyl beta-hydroxylase // 1.3E-87
6148	147347_at	FBgn0050460	CG30460	CG30460	CG30460	36924	---	---	---	---
6174	147373_at	FBgn0034237	CG4878	eIF3-S9	eIF3-S9	36981	3729 // mRNA binding // inferred from sequence or structural similarity /// 3743 // translation initiation factor activity // inferred from sequence or structural similarity /// 166 // nucleotide binding // inferred from electronic annotation /// 3676 // nucleic acid binding // inferred from electronic annotation /// 3723 // RNA binding // inferred from electronic annotation /// 3743 // translati…	6413 // translational initiation // inferred from sequence or structural similarity /// 6445 // regulation of translation // inferred from electronic annotation /// 6413 // translational initiation // inferred from electronic annotation /// 6413 // translational initiation // inferred from sequence similarity	5829 // cytosol // inferred from sequence or structural similarity /// 5852 // eukaryotic translation initiation factor 3 complex // inferred from sequence or structural similarity /// 5829 // cytosol // inferred from sequence similarity /// 5852 // eukaryotic translation initiation factor 3 complex // inferred from sequence similarity	IPR000504 // RNA-binding region RNP-1 (RNA recognition motif) // 1.6E-12
6189	147388_at	FBgn0034258	CG4954	eIF3-S8	eIF3-S8	37005	3743 // translation initiation factor activity // inferred from sequence or structural similarity /// 3743 // translation initiation factor activity // inferred from electronic annotation /// 3743 // translation initiation factor activity // inferred from sequence similarity	6413 // translational initiation // inferred from sequence or structural similarity /// 6445 // regulation of translation // inferred from electronic annotation /// 6413 // translational initiation // inferred from electronic annotation /// 6413 // translational initiation // inferred from sequence similarity	5829 // cytosol // inferred from sequence or structural similarity /// 5852 // eukaryotic translation initiation factor 3 complex // inferred from sequence or structural similarity /// 5852 // eukaryotic translation initiation factor 3 complex // inferred from electronic annotation /// 5829 // cytosol // inferred from sequence similarity /// 5852 // eukaryotic translation initiation factor 3 comp…	IPR008905 // Eukaryotic translation initiation factor 3 subunit 8, N-terminal // 1.0E-126 /// IPR000717 // Proteasome component region PCI // 1.3E-35
6207	147406_at	FBgn0034289	CG10910	CG10910	CG10910	37052	---	---	---	---
6280	147479_at	FBgn0034419	CG15111	CG15111	CG15111	37200	3824 // catalytic activity // inferred from electronic annotation	---	---	---
6298	147497_at	FBgn0034443	CG10460	cer	crammer	37229	4869 // cysteine protease inhibitor activity // inferred from direct assay	7616 // long-term memory // inferred from mutant phenotype	---	---
6299	147498_at	FBgn0012051	CG7563	CalpA	Calpain-A	37232	4198 // calpain activity // non-traceable author statement /// 5509 // calcium ion binding // inferred from electronic annotation /// 5516 // calmodulin binding // inferred from electronic annotation /// 5515 // protein binding // inferred from physical interaction /// 4198 // calpain activity // inferred from direct assay /// 4197 // cysteine-type endopeptidase activity // inferred from electron…	6508 // proteolysis // inferred from electronic annotation /// 16540 // protein autoprocessing // traceable author statement /// 19538 // protein metabolism // inferred from electronic annotation /// 30036 // actin cytoskeleton organization and biogenesis // non-traceable author statement /// 6508 // proteolysis // inferred from direct assay	5737 // cytoplasm // non-traceable author statement /// 5622 // intracellular // inferred from direct assay /// 15629 // actin cytoskeleton // inferred from direct assay /// 43025 // cell soma // inferred from direct assay /// 5622 // intracellular // inferred from electronic annotation	IPR001300 // Peptidase C2, calpain // 1.0E-126 /// IPR001300 // Peptidase C2, calpain // 7.3E-107
6321	147520_at	FBgn0034474	CG13873	Obp56g	Odorant-binding protein 56g	37270	5549 // odorant binding // inferred from sequence or structural similarity /// 5549 // odorant binding // non-traceable author statement /// 5549 // odorant binding // inferred from electronic annotation /// 5549 // odorant binding // inferred from sequence similarity	6810 // transport // inferred from electronic annotation /// 7606 // sensory perception of chemical stimulus // inferred from sequence or structural similarity /// 7606 // sensory perception of chemical stimulus // inferred from sequence similarity	---	IPR006170 // Pheromone/general odorant binding protein, PBP/GOBP // 3.9E-25 /// IPR006170 // Pheromone/general odorant binding protein, PBP/GOBP // 1.6E-23
6345	147544_at	FBgn0034509	CG13421	Obp57c	Odorant-binding protein 57c	37311	5549 // odorant binding // inferred from electronic annotation /// 5549 // odorant binding // inferred from sequence or structural similarity /// 5549 // odorant binding // non-traceable author statement /// 5549 // odorant binding // inferred from sequence similarity	6810 // transport // inferred from electronic annotation /// 7606 // sensory perception of chemical stimulus // inferred from sequence or structural similarity /// 7608 // sensory perception of smell // inferred from electronic annotation /// 50896 // response to stimulus // inferred from electronic annotation /// 6810 // transport // non-traceable author statement /// 7606 // sensory perception …	---	IPR006170 // Pheromone/general odorant binding protein, PBP/GOBP // 1.4E-25
6369	147568_at	FBgn0034542 /// FBgn0081473	CG9025	CG9025 /// DpseGA21487	CG9025 /// GA21487	37344	5057 // receptor signaling protein activity // inferred from electronic annotation /// 5102 // receptor binding // inferred from electronic annotation	---	---	IPR002110 // Ankyrin // 0.0088 /// IPR002110 // Ankyrin // 1.4E-8 /// IPR002110 // Ankyrin // 5.9E-7 /// IPR002110 // Ankyrin // 0.0034 /// IPR002110 // Ankyrin // 1.2E-7 /// IPR002110 // Ankyrin // 6.3 /// IPR002110 // Ankyrin // 0.0081 /// IPR002110 // Ankyrin // 8.4E-4 /// IPR002110 // Ankyrin // 0.0088 /// IPR002110 // Ankyrin // 1.4E-8 /// IPR002110 // Ankyrin // 5.9E-7 /// IPR002110 // Anky…
6636	147835_at	FBgn0068082 /// FBgn0034968	CG3195	DyakRpL12 /// RpL12	RpL12 /// Ribosomal protein L12	---	5515 // protein binding // inferred from physical interaction /// 3735 // structural constituent of ribosome // inferred from electronic annotation	6412 // protein biosynthesis // inferred from electronic annotation	5622 // intracellular // inferred from electronic annotation /// 5840 // ribosome // inferred from electronic annotation /// 30529 // ribonucleoprotein complex // inferred from electronic annotation	IPR000911 // Ribosomal protein L11 // 2.2E-23 /// IPR000911 // Ribosomal protein L11 // 1.3E-22 /// IPR000911 // Ribosomal protein L11 // 2.2E-23 /// IPR000911 // Ribosomal protein L11 // 1.3E-22
6769	147968_at	FBgn0035207	CG9153	CG9153	CG9153	38151	4842 // ubiquitin-protein ligase activity // inferred from sequence or structural similarity /// 5085 // guanyl-nucleotide exchange factor activity // inferred from electronic annotation /// 4842 // ubiquitin-protein ligase activity // inferred from electronic annotation /// 4842 // ubiquitin-protein ligase activity // inferred from sequence similarity	6464 // protein modification // inferred from electronic annotation /// 6508 // proteolysis // inferred from electronic annotation /// 6512 // ubiquitin cycle // inferred from electronic annotation	5622 // intracellular // inferred from electronic annotation	IPR000408 // Regulator of chromosome condensation, RCC1 // 1.3E-7 /// IPR000408 // Regulator of chromosome condensation, RCC1 // 6.7E-8 /// IPR000408 // Regulator of chromosome condensation, RCC1 // 1.1E-8 /// IPR000408 // Regulator of chromosome condensation, RCC1 // 4.2E-6 /// IPR000569 // HECT domain (Ubiquitin-protein ligase) // 2.0E-72
6896	148095_at	FBgn0035423	CG17737	CG17737	CG17737	38398	3743 // translation initiation factor activity // inferred from electronic annotation /// 5515 // protein binding // inferred from physical interaction	6412 // protein biosynthesis // non-traceable author statement /// 6413 // translational initiation // inferred from electronic annotation /// 6412 // protein biosynthesis // inferred from electronic annotation /// 6417 // regulation of protein biosynthesis // inferred from electronic annotation /// 6445 // regulation of translation // inferred from electronic annotation	---	IPR001950 // Translation initiation factor SUI1 // 2.2E-42
7258	148457_at	FBgn0035976	CG4432	PGRP-LC	Peptidoglycan recognition protein LC	39063	3700 // transcription factor activity // inferred from electronic annotation /// 5515 // protein binding // inferred from electronic annotation /// 8329 // pattern recognition receptor activity // traceable author statement /// 8368 // Gram-negative bacterial binding // inferred from direct assay /// 8745 // N-acetylmuramoyl-L-alanine amidase activity // inferred from electronic annotation /// 16…	6355 // regulation of transcription, DNA-dependent // inferred from electronic annotation /// 6909 // phagocytosis // traceable author statement /// 6952 // defense response // non-traceable author statement /// 6955 // immune response // inferred from mutant phenotype /// 6955 // immune response // inferred from sequence or structural similarity /// 6963 // antibacterial polypeptide induction //…	5622 // intracellular // inferred from electronic annotation /// 5887 // integral to plasma membrane // non-traceable author statement /// 16021 // integral to membrane // inferred from sequence or structural similarity /// 16021 // integral to membrane // non-traceable author statement /// 16021 // integral to membrane // traceable author statement /// 16020 // membrane // inferred from electron…	IPR002502 // N-acetylmuramoyl-L-alanine amidase, family 2 // 1.0E-34
7259	148458_at	FBgn0035977	CG4437	PGRP-LF	Peptidoglycan recognition protein LF	39064	5515 // protein binding // inferred from electronic annotation /// 8745 // N-acetylmuramoyl-L-alanine amidase activity // inferred from electronic annotation /// 42834 // peptidoglycan binding // non-traceable author statement	6952 // defense response // non-traceable author statement /// 9253 // peptidoglycan catabolism // inferred from electronic annotation /// 9253 // peptidoglycan catabolism // non-traceable author statement /// 45087 // innate immune response // non-traceable author statement /// 6955 // immune response // inferred from electronic annotation /// 45087 // innate immune response // inferred from ele…	5887 // integral to plasma membrane // non-traceable author statement /// 16020 // membrane // inferred from electronic annotation /// 16021 // integral to membrane // inferred from electronic annotation	IPR002502 // N-acetylmuramoyl-L-alanine amidase, family 2 // 1.7E-64
7351	148550_at	FBgn0036126	CG6272	CG6272	CG6272	39243	3677 // DNA binding // inferred from electronic annotation /// 46982 // protein heterodimerization activity // inferred from sequence or structural similarity /// 43565 // sequence-specific DNA binding // inferred from electronic annotation /// 46983 // protein dimerization activity // inferred from electronic annotation /// 46982 // protein heterodimerization activity // inferred from sequence s…	6355 // regulation of transcription, DNA-dependent // inferred from electronic annotation	5634 // nucleus // inferred from electronic annotation	---
7425	148624_at	FBgn0036232	CG14125	CG14125	CG14125	39359	---	---	---	IPR006970 // PT repeat // 0.065 /// IPR006970 // PT repeat // 3.2E-9 /// IPR002557 // Chitin binding Peritrophin-A // 1.5E-12
7626	148825_at	FBgn0036533	CG6151	CG6151	CG6151	39720	---	---	---	---
7723	148922_at	FBgn0036672	CG32171	Lmpt	Limpet	39889	3700 // transcription factor activity // non-traceable author statement /// 8270 // zinc ion binding // inferred from electronic annotation /// 5515 // protein binding // inferred from physical interaction /// 46872 // metal ion binding // inferred from electronic annotation	7498 // mesoderm development // inferred from electronic annotation /// 7507 // heart development // inferred from electronic annotation /// 7517 // muscle development // inferred from electronic annotation	5634 // nucleus // non-traceable author statement	IPR001781 // Zn-binding protein, LIM // 1.6E-10 /// IPR001781 // Zn-binding protein, LIM // 3.4E-12 /// IPR001781 // Zn-binding protein, LIM // 1.4E-11 /// IPR001781 // Zn-binding protein, LIM // 2.7E-17 /// IPR001781 // Zn-binding protein, LIM // 1.1E-9 /// IPR001781 // Zn-binding protein, LIM // 3.3E-8 /// IPR001781 // Zn-binding protein, LIM // 3.4E-12 /// IPR001781 // Zn-binding protein, LIM …
7788	148987_at	FBgn0036778	CG5137	Cyp312a1	Cyp312a1	40005	4497 // monooxygenase activity // inferred from electronic annotation /// 16491 // oxidoreductase activity // inferred from electronic annotation	6118 // electron transport // inferred from electronic annotation /// 8202 // steroid metabolism // inferred from electronic annotation	5792 // microsome // non-traceable author statement /// 16020 // membrane // non-traceable author statement	IPR001128 // Cytochrome P450 // 7.6E-97
7860	149059_at	FBgn0036884	CG14098	CG14098	CG14098	40126	---	---	---	---
7862	149061_at	FBgn0036888	CG9330	CG9330	CG9330	40131	166 // nucleotide binding // inferred from electronic annotation /// 5215 // transporter activity // inferred from sequence or structural similarity /// 5524 // ATP binding // inferred from electronic annotation /// 42626 // ATPase activity, coupled to transmembrane movement of substances // inferred from sequence or structural similarity /// 16887 // ATPase activity // inferred from electronic a…	6810 // transport // inferred from electronic annotation	43190 // ATP-binding cassette (ABC) transporter complex // inferred from sequence or structural similarity /// 16020 // membrane // inferred from electronic annotation /// 43190 // ATP-binding cassette (ABC) transporter complex // inferred from sequence similarity	IPR003439 // ABC transporter // 9.0E-29 /// IPR003439 // ABC transporter // 7.8E-37
7885	149084_at	FBgn0036926	CG7646	CG7646	CG7646	40187	5509 // calcium ion binding // inferred from sequence or structural similarity /// 5516 // calmodulin binding // inferred from electronic annotation /// 5509 // calcium ion binding // inferred from sequence similarity	19722 // calcium-mediated signaling // inferred from electronic annotation	---	IPR002048 // Calcium-binding EF-hand // 4.4E-6 /// IPR002048 // Calcium-binding EF-hand // 9.1E-8 /// IPR002048 // Calcium-binding EF-hand // 7.7E-6
7940	149139_at	FBgn0037012	CG4786	CG4786	CG4786	40283	5515 // protein binding // inferred from physical interaction	---	---	---
8475	149674_at	FBgn0037874	CG4800	Tctp	Translationally controlled tumor protein	41341	3677 // DNA binding // inferred from electronic annotation /// 4803 // transposase activity // inferred from electronic annotation /// 5200 // structural constituent of cytoskeleton // inferred from electronic annotation /// 8017 // microtubule binding // inferred from electronic annotation /// 5515 // protein binding // inferred from physical interaction /// 5509 // calcium ion binding // inferr…	6313 // DNA transposition // inferred from electronic annotation /// 6952 // defense response // inferred from electronic annotation	5737 // cytoplasm // non-traceable author statement /// 5737 // cytoplasm // inferred from electronic annotation	IPR001983 // Translationally controlled tumor protein // 8.8E-82
8488	149687_at	FBgn0037899	CG6764	CG6764	CG6764	41372	3676 // nucleic acid binding // inferred from electronic annotation /// 3735 // structural constituent of ribosome // inferred from sequence or structural similarity /// 5515 // protein binding // inferred from physical interaction /// 3735 // structural constituent of ribosome // inferred from electronic annotation /// 3735 // structural constituent of ribosome // inferred from sequence similari…	6412 // protein biosynthesis // inferred from sequence or structural similarity /// 42254 // ribosome biogenesis and assembly // inferred from sequence or structural similarity /// 6412 // protein biosynthesis // inferred from electronic annotation /// 7046 // ribosome biogenesis // inferred from electronic annotation /// 6412 // protein biosynthesis // inferred from sequence similarity /// 42254…	5842 // cytosolic large ribosomal subunit (sensu Eukaryota) // inferred from sequence or structural similarity /// 5622 // intracellular // inferred from electronic annotation /// 5634 // nucleus // inferred from electronic annotation /// 5840 // ribosome // inferred from electronic annotation /// 5842 // cytosolic large ribosomal subunit (sensu Eukaryota) // inferred from sequence similarity	IPR000988 // Ribosomal protein L24E // 3.6E-33
8667	149866_at	---	CG9924	---	---	---	5515 // protein binding // inferred from physical interaction /// 5515 // protein binding // inferred from electronic annotation	---	---	IPR002083 // MATH // 5.3E-20 /// IPR000210 // BTB/POZ domain // 2.4E-38 /// IPR002083 // MATH // 5.3E-20 /// IPR000210 // BTB/POZ domain // 2.4E-38 /// IPR002083 // MATH // 5.3E-20 /// IPR000210 // BTB/POZ domain // 2.4E-38
8729	149928_at	FBgn0038281	CG3843	RpL10Aa	Ribosomal protein L10Aa	41811	3676 // nucleic acid binding // inferred from electronic annotation /// 3735 // structural constituent of ribosome // inferred from sequence or structural similarity /// 3735 // structural constituent of ribosome // inferred from electronic annotation /// 3735 // structural constituent of ribosome // inferred from sequence similarity	6412 // protein biosynthesis // inferred from sequence or structural similarity /// 6412 // protein biosynthesis // inferred from electronic annotation /// 6412 // protein biosynthesis // inferred from sequence similarity	5842 // cytosolic large ribosomal subunit (sensu Eukaryota) // inferred from sequence or structural similarity /// 5622 // intracellular // inferred from electronic annotation /// 5840 // ribosome // inferred from electronic annotation /// 5842 // cytosolic large ribosomal subunit (sensu Eukaryota) // inferred from sequence similarity	IPR002143 // Ribosomal protein L1 // 3.5E-50
8810	150009_at	FBgn0038421	CG17931	CG17931	CG17931	41985	---	---	---	IPR007513 // Four F5 protein // 2.4E-30 /// IPR007513 // Four F5 protein // 7.0E-27
8891	150090_at	FBgn0038530 /// FBgn0068529	CG7629	AttD /// DyakAttD	Attacin-D /// AttD	42122	---	6961 // antibacterial humoral response (sensu Protostomia) // inferred from sequence or structural similarity /// 6961 // antibacterial humoral response (sensu Protostomia) // inferred from electronic annotation /// 6961 // antibacterial humoral response (sensu Protostomia) // inferred from sequence similarity	5576 // extracellular region // inferred from electronic annotation	IPR005521 // Attacin, C-terminal region // 6.1E-56 /// IPR005520 // Attacin, N-terminal region // 7.1E-27
9178	150377_at	FBgn0053110	CG33110	CG33110	CG33110	42659	8415 // acyltransferase activity // inferred from electronic annotation	38 // very-long-chain fatty acid metabolism // inferred from sequence or structural similarity /// 6633 // fatty acid biosynthesis // inferred from sequence or structural similarity /// 38 // very-long-chain fatty acid metabolism // inferred from sequence similarity /// 6633 // fatty acid biosynthesis // inferred from sequence similarity	16021 // integral to membrane // inferred from electronic annotation	IPR002076 // GNS1/SUR4 membrane protein // 1.8E-17
9179	150378_at	FBgn0053110	CG33110	CG33110	CG33110	42659	8415 // acyltransferase activity // inferred from electronic annotation	38 // very-long-chain fatty acid metabolism // inferred from sequence or structural similarity /// 6633 // fatty acid biosynthesis // inferred from sequence or structural similarity /// 38 // very-long-chain fatty acid metabolism // inferred from sequence similarity /// 6633 // fatty acid biosynthesis // inferred from sequence similarity	16021 // integral to membrane // inferred from electronic annotation	IPR002076 // GNS1/SUR4 membrane protein // 1.8E-17
9350	150549_at	FBgn0039268	CG11819	CG11819	CG11819	43002	---	---	---	IPR010439 // Protein of unknown function DUF1041 // 1.2E-73 /// IPR000008 // C2 domain // 5.0E-19
9380	150579_at	FBgn0039316	CG11893	CG11893	CG11893	43056	5515 // protein binding // inferred from physical interaction /// 16301 // kinase activity // inferred from electronic annotation /// 16740 // transferase activity // inferred from electronic annotation	---	---	IPR004119 // Protein of unknown function DUF227 // 1.8E-76
9489	150688_at	FBgn0051072	CG31072	Lerp	Lerp	43223	4872 // receptor activity // inferred from sequence or structural similarity /// 5215 // transporter activity // inferred from electronic annotation /// 5515 // protein binding // inferred from physical interaction /// 4872 // receptor activity // inferred from electronic annotation /// 4872 // receptor activity // inferred from sequence similarity	6810 // transport // inferred from electronic annotation /// 6892 // post-Golgi vesicle-mediated transport // inferred from direct assay /// 7041 // lysosomal transport // inferred from direct assay	5737 // cytoplasm // Unknown /// 5764 // lysosome // inferred from electronic annotation /// 16020 // membrane // inferred from electronic annotation /// 5737 // cytoplasm // inferred from curator	---
9532	150731_at	FBgn0039518	CG13978	CG13978	CG13978	43303	---	---	---	IPR007070 // Phosphatidylinositolglycan class N (PIG-N) // 1.9E-90 /// IPR007070 // Phosphatidylinositolglycan class N (PIG-N) // 2.1E-8 /// IPR007070 // Phosphatidylinositolglycan class N (PIG-N) // 1.6E-37
9777	150976_at	FBgn0039902	CG2177	CG2177	CG2177	43786	46873 // metal ion transporter activity // inferred from electronic annotation	30001 // metal ion transport // inferred from electronic annotation	16020 // membrane // inferred from electronic annotation	IPR003689 // Zinc transporter ZIP // 1.4E-25 /// IPR003689 // Zinc transporter ZIP // 2.4E-9 /// IPR003689 // Zinc transporter ZIP // 1.4E-25
9823	151022_at	FBgn0053936	CG33936	CG33936	CG33936	41114	3677 // DNA binding // inferred from electronic annotation /// 8270 // zinc ion binding // inferred from electronic annotation	---	---	---
10080	151279_at	FBgn0040805	CG12355	CG12355	CG12355	2768954	---	---	16021 // integral to membrane // inferred from sequence or structural similarity /// 16021 // integral to membrane // inferred from sequence similarity	IPR007248 // Mpv17/PMP22 // 7.2E-14
10246	151445_at	FBgn0040985	CG6115	CG6115	CG6115	50459	---	---	---	IPR008011 // Complex 1 LYR protein // 6.7E-21
10280	151479_at	FBgn0032976	CG6448	CG6448	CG6448	35442	---	---	---	---
10295	151494_at	---	---	---	---	---	---	---	---	---
10307	151506_at	FBgn0035075	---	CG9047	CG9047	37979	---	---	---	IPR008516 // Protein of unknown function DUF798 // 1.0E-126
10368	151567_at	FBgn0039844	CG1607	CG1607	CG1607	43707	5279 // amino acid-polyamine transporter activity // inferred from electronic annotation /// 15171 // amino acid transporter activity // inferred from sequence or structural similarity /// 15171 // amino acid transporter activity // inferred from sequence similarity	6520 // amino acid metabolism // inferred from electronic annotation /// 6865 // amino acid transport // inferred from electronic annotation	16020 // membrane // inferred from electronic annotation	IPR004841 // Amino acid permease-associated region // 2.0E-6 /// IPR004841 // Amino acid permease-associated region // 5.9E-12
10372	151571_at	FBgn0051320	CG31320	CG31320	CG31320	318680	5488 // binding // inferred from electronic annotation	---	---	---
10414	151613_at	FBgn0051641	CG31641	stai	stathmin	33863	8017 // microtubule binding // inferred from sequence or structural similarity /// 8270 // zinc ion binding // inferred from electronic annotation /// 8017 // microtubule binding // inferred from sequence similarity	7017 // microtubule-based process // inferred from sequence or structural similarity /// 7165 // signal transduction // inferred from electronic annotation /// 7242 // intracellular signaling cascade // inferred from electronic annotation /// 7399 // nervous system development // inferred from mutant phenotype /// 8354 // germ cell migration // inferred from mutant phenotype /// 46879 // hormone …	5875 // microtubule associated complex // inferred from sequence or structural similarity /// 5875 // microtubule associated complex // inferred from sequence similarity	IPR000956 // Stathmin // 9.0E-14 /// IPR000956 // Stathmin // 7.1E-14 /// IPR000956 // Stathmin // 7.1E-14
10430	151629_at	FBgn0010704	CG7085	l(2)s5379	lethal (2) s5379	33402	5515 // protein binding // inferred from physical interaction	---	---	IPR008628 // Golgi phosphoprotein 3 // 1.0E-126
10437	151636_at	FBgn0035772	CG8582	Sh3	Sh3	38820	4785 // copper, zinc superoxide dismutase activity // inferred from electronic annotation /// 46872 // metal ion binding // inferred from electronic annotation	6801 // superoxide metabolism // inferred from electronic annotation	---	IPR006993 // SH3-binding, glutamic acid-rich protein // 1.5E-72
10438	151637_at	---	---	---	---	---	---	---	---	---
10443	151642_at	FBgn0037813	CG17100	CG17100	CG17100	44669	3677 // DNA binding // inferred from electronic annotation /// 3702 // RNA polymerase II transcription factor activity // non-traceable author statement /// 30528 // transcription regulator activity // inferred from electronic annotation	6355 // regulation of transcription, DNA-dependent // inferred from electronic annotation /// 45449 // regulation of transcription // inferred from sequence or structural similarity /// 7275 // development // inferred from electronic annotation /// 30154 // cell differentiation // inferred from electronic annotation /// 45449 // regulation of transcription // inferred from electronic annotation /…	5634 // nucleus // non-traceable author statement /// 5634 // nucleus // inferred from electronic annotation	IPR001092 // Basic helix-loop-helix dimerization domain bHLH // 1.1E-14
10464	151663_at	FBgn0052649	CG32649	CG32649	CG32649	32239	4672 // protein kinase activity // non-traceable author statement	6122 // mitochondrial electron transport, ubiquinol to cytochrome c // inferred from sequence or structural similarity /// 6732 // coenzyme metabolism // inferred from electronic annotation /// 51189 // prosthetic group metabolism // inferred from electronic annotation /// 6122 // mitochondrial electron transport, ubiquinol to cytochrome c // inferred from sequence similarity	5739 // mitochondrion // inferred from sequence or structural similarity /// 5739 // mitochondrion // inferred from sequence similarity	IPR004147 // ABC1 protein // 1.1E-55
10487	151686_s_at	FBgn0004624	CG18069	CaMKII	Calcium/calmodulin-dependent protein kinase II	43828	4674 // protein serine/threonine kinase activity // inferred from direct assay /// 4674 // protein serine/threonine kinase activity // non-traceable author statement /// 4685 // calcium- and calmodulin-dependent protein kinase activity // inferred from direct assay /// 4685 // calcium- and calmodulin-dependent protein kinase activity // inferred from sequence or structural similarity /// 4702 // …	6468 // protein amino acid phosphorylation // non-traceable author statement /// 6468 // protein amino acid phosphorylation // traceable author statement /// 6936 // muscle contraction // inferred from electronic annotation /// 7268 // synaptic transmission // inferred from mutant phenotype /// 7528 // neuromuscular junction development // non-traceable author statement /// 7611 // learning and/o…	5954 // calcium- and calmodulin-dependent protein kinase complex // inferred from sequence or structural similarity /// 5954 // calcium- and calmodulin-dependent protein kinase complex // traceable author statement /// 5954 // calcium- and calmodulin-dependent protein kinase complex // inferred from sequence similarity	IPR000719 // Protein kinase // 7.6E-93 /// IPR000719 // Protein kinase // 4.3E-8
10508	151707_s_at	FBgn0010583	CG3727	dock	dreadlocks	33262	5070 // SH3/SH2 adaptor activity // inferred from sequence or structural similarity /// 5070 // SH3/SH2 adaptor activity // non-traceable author statement /// 5070 // SH3/SH2 adaptor activity // traceable author statement /// 5158 // insulin receptor binding // inferred from physical interaction /// 5515 // protein binding // inferred from physical interaction /// 5070 // SH3/SH2 adaptor activity…	7186 // G-protein coupled receptor protein signaling pathway // inferred from electronic annotation /// 7242 // intracellular signaling cascade // inferred from electronic annotation /// 7409 // axonogenesis // traceable author statement /// 7411 // axon guidance // inferred from genetic interaction /// 7411 // axon guidance // inferred from mutant phenotype /// 7411 // axon guidance // traceable…	5737 // cytoplasm // non-traceable author statement	IPR000980 // SH2 motif // 8.6E-34 /// IPR001452 // SH3 // 1.5E-20 /// IPR001452 // SH3 // 2.7E-20 /// IPR001452 // SH3 // 1.6E-20 /// IPR000980 // SH2 motif // 8.6E-34 /// IPR001452 // SH3 // 1.5E-20 /// IPR001452 // SH3 // 2.7E-20 /// IPR001452 // SH3 // 1.6E-20
10598	151797_at	FBgn0032820	CG31692	fbp	fructose-1,6-bisphosphatase	35265	42132 // fructose-bisphosphatase activity // inferred from sequence or structural similarity /// 42132 // fructose-bisphosphatase activity // non-traceable author statement /// 16787 // hydrolase activity // inferred from electronic annotation /// 42132 // fructose-bisphosphatase activity // inferred from electronic annotation /// 42578 // phosphoric ester hydrolase activity // inferred from elec…	5975 // carbohydrate metabolism // inferred from electronic annotation	---	IPR000146 // Inositol phosphatase/fructose-1,6-bisphosphatase // 1.0E-126 /// IPR000146 // Inositol phosphatase/fructose-1,6-bisphosphatase // 1.0E-126
10602	151801_at	FBgn0037303 /// FBgn0053293	CG12163	CG12163 /// CG33293	CG12163 /// CG33293	2768659 /// 40628	4197 // cysteine-type endopeptidase activity // inferred from sequence or structural similarity /// 4869 // cysteine protease inhibitor activity // inferred from electronic annotation /// 4197 // cysteine-type endopeptidase activity // inferred from electronic annotation /// 8233 // peptidase activity // inferred from electronic annotation /// 8234 // cysteine-type peptidase activity // inferred …	6508 // proteolysis // inferred from sequence or structural similarity /// 35071 // salivary gland cell autophagic cell death // inferred from expression pattern /// 48102 // autophagic cell death // inferred from expression pattern /// 6508 // proteolysis // inferred from electronic annotation /// 6508 // proteolysis // inferred from sequence similarity	---	IPR000668 // Peptidase C1A, papain // 1.5E-112 /// IPR000668 // Peptidase C1A, papain // 1.5E-112
10604	151803_at	FBgn0014009	CG3269	Rab2	Rab-protein 2	35577	3677 // DNA binding // inferred from electronic annotation /// 3924 // GTPase activity // inferred from sequence or structural similarity /// 3924 // GTPase activity // non-traceable author statement /// 5525 // GTP binding // non-traceable author statement /// 5515 // protein binding // inferred from physical interaction /// 166 // nucleotide binding // inferred from electronic annotation /// 55…	160 // two-component signal transduction system (phosphorelay) // inferred from electronic annotation /// 6355 // regulation of transcription, DNA-dependent // inferred from electronic annotation /// 6886 // intracellular protein transport // inferred from electronic annotation /// 6909 // phagocytosis // inferred from electronic annotation /// 7041 // lysosomal transport // inferred from electro…	16020 // membrane // inferred from electronic annotation	IPR001806 // Ras GTPase superfamily // 1.7E-97
10639	151838_at	FBgn0031263	CG2789	CG2789	CG2789	33231	5215 // transporter activity // inferred from electronic annotation /// 8503 // benzodiazepine receptor activity // inferred from sequence or structural similarity /// 8503 // benzodiazepine receptor activity // inferred from sequence similarity	6629 // lipid metabolism // inferred from electronic annotation /// 6732 // coenzyme metabolism // inferred from electronic annotation /// 6869 // lipid transport // inferred from electronic annotation /// 51189 // prosthetic group metabolism // inferred from electronic annotation	5740 // mitochondrial envelope // inferred from sequence or structural similarity /// 16021 // integral to membrane // inferred from electronic annotation /// 5740 // mitochondrial envelope // inferred from sequence similarity	IPR004307 // TspO/MBR-related protein // 2.3E-85
10686	151885_at	FBgn0027601	CG9009	CG9009	CG9009	32426	4467 // long-chain-fatty-acid-CoA ligase activity // inferred from sequence or structural similarity /// 3824 // catalytic activity // inferred from electronic annotation /// 4467 // long-chain-fatty-acid-CoA ligase activity // inferred from sequence similarity	6631 // fatty acid metabolism // inferred from electronic annotation /// 8152 // metabolism // inferred from electronic annotation	---	IPR000873 // AMP-dependent synthetase and ligase // 3.0E-108
10699	151898_at	FBgn0024889	CG8548	Kap-1	karyopherin 1	40160	8320 // protein carrier activity // inferred from sequence or structural similarity /// 8320 // protein carrier activity // non-traceable author statement /// 5515 // protein binding // inferred from physical interaction /// 5488 // binding // inferred from electronic annotation /// 8565 // protein transporter activity // inferred from electronic annotation /// 8320 // protein carrier activity //…	6606 // protein import into nucleus // inferred from sequence or structural similarity /// 6606 // protein import into nucleus // non-traceable author statement /// 6606 // protein import into nucleus // inferred from electronic annotation /// 6886 // intracellular protein transport // inferred from electronic annotation /// 6606 // protein import into nucleus // inferred from sequence similarity	5643 // nuclear pore // inferred from sequence or structural similarity /// 5643 // nuclear pore // non-traceable author statement /// 5643 // nuclear pore // inferred from sequence similarity	IPR000225 // Armadillo // 6.1E-12 /// IPR000225 // Armadillo // 2.2E-16 /// IPR000225 // Armadillo // 1.3E-10 /// IPR000225 // Armadillo // 1.1E-6 /// IPR000225 // Armadillo // 3.6E-10 /// IPR000225 // Armadillo // 7.6E-10 /// IPR000225 // Armadillo // 1.1E-9 /// IPR000225 // Armadillo // 5.3E-8 /// IPR002652 // Importin alpha-like protein, beta-binding region // 3.7E-21
10700	151899_at	FBgn0036992	CG11796	CG11796	CG11796	40263	3868 // 4-hydroxyphenylpyruvate dioxygenase activity // inferred from sequence or structural similarity /// 5515 // protein binding // inferred from physical interaction /// 3868 // 4-hydroxyphenylpyruvate dioxygenase activity // inferred from electronic annotation /// 3868 // 4-hydroxyphenylpyruvate dioxygenase activity // inferred from sequence similarity	9063 // amino acid catabolism // inferred from electronic annotation /// 9072 // aromatic amino acid family metabolism // inferred from electronic annotation	---	IPR004360 // Glyoxalase/Bleomycin resistance protein/dioxygenase domain // 1.9E-17 /// IPR004360 // Glyoxalase/Bleomycin resistance protein/dioxygenase domain // 1.9E-17
10704	151903_at	FBgn0025117	CG4008	und	uninitiated	34294	4239 // methionyl aminopeptidase activity // inferred from sequence or structural similarity /// 4239 // methionyl aminopeptidase activity // non-traceable author statement /// 5515 // protein binding // inferred from physical interaction /// 4177 // aminopeptidase activity // inferred from electronic annotation /// 4239 // methionyl aminopeptidase activity // inferred from electronic annotation …	6412 // protein biosynthesis // inferred from electronic annotation /// 6464 // protein modification // inferred from electronic annotation /// 6508 // proteolysis // inferred from electronic annotation	---	IPR000994 // Peptidase M24 // 3.8E-12
10707	151906_at	FBgn0038052	CG5538	CG5538	CG5538	41537	---	---	---	---
10710	151909_at	FBgn0032350	CG6287	CG6287	CG6287	34554	4617 // phosphoglycerate dehydrogenase activity // inferred from sequence or structural similarity /// 16616 // oxidoreductase activity, acting on the CH-OH group of donors, NAD or NADP as acceptor // inferred from electronic annotation /// 51287 // NAD binding // inferred from electronic annotation /// 4617 // phosphoglycerate dehydrogenase activity // inferred from sequence similarity	5975 // carbohydrate metabolism // inferred from electronic annotation /// 6564 // L-serine biosynthesis // inferred from electronic annotation /// 8652 // amino acid biosynthesis // inferred from electronic annotation /// 8152 // metabolism // inferred from electronic annotation	---	IPR006140 // D-isomer specific 2-hydroxyacid dehydrogenase, NAD binding domain // 5.7E-75 /// IPR006139 // D-isomer specific 2-hydroxyacid dehydrogenase, catalytic domain // 3.2E-25
10732	151931_at	FBgn0015795	CG5915	Rab7	Rab-protein 7	42841	3924 // GTPase activity // inferred from sequence or structural similarity /// 3924 // GTPase activity // non-traceable author statement /// 5525 // GTP binding // inferred from electronic annotation /// 166 // nucleotide binding // inferred from electronic annotation /// 3924 // GTPase activity // inferred from sequence similarity	6886 // intracellular protein transport // inferred from electronic annotation /// 6898 // receptor mediated endocytosis // inferred from electronic annotation /// 7165 // signal transduction // inferred from electronic annotation /// 7264 // small GTPase mediated signal transduction // inferred from electronic annotation /// 8333 // endosome to lysosome transport // inferred from genetic interac…	5770 // late endosome // inferred from direct assay /// 16020 // membrane // inferred from electronic annotation	IPR001806 // Ras GTPase superfamily // 4.4E-87
10736	151935_at	FBgn0003717	CG5490	Tl	Toll	43222	4888 // transmembrane receptor activity // non-traceable author statement /// 19955 // cytokine binding // traceable author statement /// 5515 // protein binding // inferred from physical interaction /// 4888 // transmembrane receptor activity // inferred from electronic annotation /// 5515 // protein binding // inferred from electronic annotation /// 42802 // identical protein binding // inferre…	910 // cytokinesis // inferred from mutant phenotype /// 6952 // defense response // non-traceable author statement /// 6952 // defense response // traceable author statement /// 6955 // immune response // traceable author statement /// 6960 // antimicrobial humoral response (sensu Protostomia) // inferred from genetic interaction /// 6963 // antibacterial polypeptide induction // inferred from m…	5887 // integral to plasma membrane // non-traceable author statement /// 16021 // integral to membrane // non-traceable author statement /// 16020 // membrane // inferred from electronic annotation /// 16021 // integral to membrane // inferred from electronic annotation	IPR000483 // Cysteine-rich flanking region, C-terminal // 1.2E-5 /// IPR001611 // Leucine-rich repeat // 0.16 /// IPR001611 // Leucine-rich repeat // 0.18 /// IPR001611 // Leucine-rich repeat // 0.42 /// IPR001611 // Leucine-rich repeat // 0.49 /// IPR001611 // Leucine-rich repeat // 7.4E-5 /// IPR001611 // Leucine-rich repeat // 0.086 /// IPR001611 // Leucine-rich repeat // 0.15 /// IPR001611 //…
10737	151936_at	FBgn0030726	CG9216	CG9216	CG9216	32576	---	---	---	---
10783	151982_at	FBgn0037747	CG8481	CG8481	CG8481	41195	4276 // furin activity // inferred from sequence or structural similarity /// 8080 // N-acetyltransferase activity // inferred from electronic annotation /// 5515 // protein binding // inferred from physical interaction /// 4276 // furin activity // inferred from sequence similarity	---	---	IPR000182 // GCN5-related N-acetyltransferase // 6.8E-16 /// IPR000182 // GCN5-related N-acetyltransferase // 6.8E-16
10790	151989_at	FBgn0031645	CG3036	CG3036	CG3036	33695	5436 // sodium:phosphate symporter activity // inferred from sequence or structural similarity /// 5215 // transporter activity // inferred from electronic annotation /// 5436 // sodium:phosphate symporter activity // inferred from sequence similarity	5975 // carbohydrate metabolism // inferred from electronic annotation /// 6796 // phosphate metabolism // inferred from electronic annotation /// 6812 // cation transport // inferred from electronic annotation /// 6817 // phosphate transport // inferred from sequence or structural similarity /// 6858 // extracellular transport // inferred from electronic annotation /// 8643 // carbohydrate trans…	16021 // integral to membrane // inferred from sequence or structural similarity /// 16020 // membrane // inferred from electronic annotation /// 16021 // integral to membrane // inferred from electronic annotation /// 16021 // integral to membrane // inferred from sequence similarity	---
10798	151997_at	FBgn0016126	CG1495	CaMKI	Calcium/calmodulin-dependent protein kinase I	43792	4674 // protein serine/threonine kinase activity // non-traceable author statement /// 4684 // calmodulin-dependent protein kinase I activity // inferred from sequence or structural similarity /// 4702 // receptor signaling protein serine/threonine kinase activity // inferred from electronic annotation /// 5516 // calmodulin binding // traceable author statement /// 5524 // ATP binding // inferre…	6468 // protein amino acid phosphorylation // inferred from sequence or structural similarity /// 6468 // protein amino acid phosphorylation // non-traceable author statement /// 6936 // muscle contraction // inferred from electronic annotation /// 7268 // synaptic transmission // inferred from electronic annotation /// 19722 // calcium-mediated signaling // inferred from electronic annotation //…	5829 // cytosol // inferred from sequence or structural similarity /// 5829 // cytosol // inferred from sequence similarity	IPR000719 // Protein kinase // 2.9E-99 /// IPR000719 // Protein kinase // 2.6E-73 /// IPR000719 // Protein kinase // 2.1E-44
10829	152028_at	FBgn0033010	CG3136	CG3136	CG3136	35480	3677 // DNA binding // inferred from electronic annotation /// 42803 // protein homodimerization activity // inferred from sequence or structural similarity /// 5515 // protein binding // inferred from physical interaction /// 43565 // sequence-specific DNA binding // inferred from electronic annotation /// 46983 // protein dimerization activity // inferred from electronic annotation /// 42803 //…	6355 // regulation of transcription, DNA-dependent // inferred from electronic annotation	5634 // nucleus // inferred from electronic annotation	IPR004827 // Basic-leucine zipper (bZIP) transcription factor // 2.6E-10
10864	152063_at	FBgn0033820	CG4716	CG4716	CG4716	36471	4486 // methylenetetrahydrofolate dehydrogenase activity // non-traceable author statement	---	---	---
10871	152070_at	FBgn0030521	CG10992	CG10992	CG10992	32341	4213 // cathepsin B activity // inferred from sequence or structural similarity /// 5515 // protein binding // inferred from physical interaction /// 4197 // cysteine-type endopeptidase activity // inferred from electronic annotation /// 8233 // peptidase activity // inferred from electronic annotation /// 8234 // cysteine-type peptidase activity // inferred from electronic annotation /// 16787 /…	6508 // proteolysis // inferred from electronic annotation /// 35071 // salivary gland cell autophagic cell death // inferred from expression pattern /// 48102 // autophagic cell death // inferred from expression pattern	---	IPR000668 // Peptidase C1A, papain // 8.3E-114
10901	152100_at	FBgn0028490	CG31705	CG31705	CG31705	34577	---	---	---	---
10917	152116_at	FBgn0020414	CG4559	Idgf3	Imaginal disc growth factor 3	34981	4568 // chitinase activity // inferred from sequence or structural similarity /// 8084 // imaginal disc growth factor activity // inferred from direct assay /// 16799 // hydrolase activity, hydrolyzing N-glycosyl compounds // inferred from electronic annotation /// 4553 // hydrolase activity, hydrolyzing O-glycosyl compounds // inferred from electronic annotation /// 4568 // chitinase activity //…	7165 // signal transduction // inferred from electronic annotation /// 7267 // cell-cell signaling // inferred from electronic annotation /// 7444 // imaginal disc development // inferred from direct assay /// 8152 // metabolism // inferred from electronic annotation /// 5975 // carbohydrate metabolism // inferred from electronic annotation /// 6032 // chitin catabolism // inferred from electroni…	5576 // extracellular region // inferred from direct assay /// 5576 // extracellular region // non-traceable author statement	IPR001223 // Glycoside hydrolase, family 18 // 1.5E-97
10921	152120_at	FBgn0038194	CG3050	Cyp6d5	Cyp6d5	41706	4497 // monooxygenase activity // inferred from electronic annotation /// 16491 // oxidoreductase activity // inferred from electronic annotation /// 5506 // iron ion binding // inferred from electronic annotation /// 5515 // protein binding // inferred from physical interaction /// 20037 // heme binding // inferred from electronic annotation /// 46872 // metal ion binding // inferred from electr…	6118 // electron transport // inferred from electronic annotation /// 8202 // steroid metabolism // inferred from electronic annotation	5792 // microsome // non-traceable author statement /// 16020 // membrane // non-traceable author statement /// 5783 // endoplasmic reticulum // inferred from electronic annotation /// 5792 // microsome // inferred from electronic annotation /// 16020 // membrane // inferred from electronic annotation	IPR001128 // Cytochrome P450 // 2.8E-88 /// IPR001128 // Cytochrome P450 // 8.7E-32
10928	152127_at	FBgn0005666	CG32019	bt	bent	43814	4674 // protein serine/threonine kinase activity // non-traceable author statement /// 4687 // myosin light chain kinase activity // non-traceable author statement /// 4702 // receptor signaling protein serine/threonine kinase activity // inferred from electronic annotation /// 5200 // structural constituent of cytoskeleton // inferred from sequence or structural similarity /// 5524 // ATP bindin…	5975 // carbohydrate metabolism // inferred from electronic annotation /// 6464 // protein modification // inferred from electronic annotation /// 6468 // protein amino acid phosphorylation // non-traceable author statement /// 6928 // cell motility // inferred from electronic annotation /// 6936 // muscle contraction // inferred from electronic annotation /// 7010 // cytoskeleton organization an…	5737 // cytoplasm // inferred from sequence or structural similarity /// 5737 // cytoplasm // inferred from sequence similarity	IPR003961 // Fibronectin, type III // 4.1E-14 /// IPR003961 // Fibronectin, type III // 2.5E-22 /// IPR003961 // Fibronectin, type III // 3.0E-13 /// IPR003961 // Fibronectin, type III // 5.8E-21 /// IPR003961 // Fibronectin, type III // 5.9E-13 /// IPR003961 // Fibronectin, type III // 2.1E-19 /// IPR003961 // Fibronectin, type III // 2.6E-16 /// IPR003961 // Fibronectin, type III // 2.8E-17 ///…
10968	152167_at	FBgn0034871	CG3906	CG3906	CG3906	37721	---	---	---	---
10974	152173_at	FBgn0010406 /// FBgn0045558	CG8194	RNaseX25 /// DsimRNaseX25	Ribonuclease X25 /// RNaseX25	38885	3676 // nucleic acid binding // inferred from electronic annotation /// 3729 // mRNA binding // inferred from electronic annotation /// 4521 // endoribonuclease activity // inferred from sequence or structural similarity /// 4540 // ribonuclease activity // inferred from sequence or structural similarity /// 3723 // RNA binding // inferred from electronic annotation /// 4521 // endoribonuclease a…	6401 // RNA catabolism // inferred from electronic annotation /// 6401 // RNA catabolism // inferred from sequence or structural similarity /// 6401 // RNA catabolism // inferred from sequence similarity	---	IPR001568 // Ribonuclease T2 // 7.2E-68
11013	152212_at	FBgn0038388	CG4287	CG4287	CG4287	41939	---	---	---	---
11026	152225_at	FBgn0020545	CG3943	kraken	kraken	33265	17171 // serine hydrolase activity // non-traceable author statement /// 3824 // catalytic activity // inferred from electronic annotation /// 4759 // serine esterase activity // inferred from electronic annotation /// 16787 // hydrolase activity // inferred from electronic annotation	6725 // aromatic compound metabolism // inferred from electronic annotation /// 7586 // digestion // inferred from expression pattern /// 9636 // response to toxin // inferred from expression pattern /// 6805 // xenobiotic metabolism // inferred from electronic annotation /// 7275 // development // inferred from electronic annotation /// 7586 // digestion // inferred from electronic annotation //…	---	---
11029	152228_at	FBgn0021872	CG9415	Xbp1	X box binding protein-1	44226	3700 // transcription factor activity // inferred from sequence or structural similarity /// 42803 // protein homodimerization activity // inferred from sequence or structural similarity /// 3677 // DNA binding // inferred from electronic annotation /// 43565 // sequence-specific DNA binding // inferred from electronic annotation /// 46983 // protein dimerization activity // inferred from electro…	6355 // regulation of transcription, DNA-dependent // inferred from electronic annotation /// 45449 // regulation of transcription // inferred from sequence or structural similarity /// 45449 // regulation of transcription // inferred from sequence similarity	5634 // nucleus // inferred from sequence or structural similarity /// 5634 // nucleus // inferred from electronic annotation /// 5634 // nucleus // inferred from sequence similarity	IPR004827 // Basic-leucine zipper (bZIP) transcription factor // 5.2E-8
11039	152238_at	FBgn0036203	CG6004	CG6004	CG6004	39326	3712 // transcription cofactor activity // inferred from electronic annotation /// 8061 // chitin binding // inferred from electronic annotation /// 8324 // cation transporter activity // inferred from electronic annotation /// 15144 // carbohydrate transporter activity // inferred from electronic annotation /// 16490 // structural constituent of peritrophic membrane (sensu Insecta) // inferred f…	5975 // carbohydrate metabolism // inferred from electronic annotation /// 6030 // chitin metabolism // inferred from electronic annotation /// 6812 // cation transport // inferred from electronic annotation /// 8643 // carbohydrate transport // inferred from electronic annotation	5576 // extracellular region // inferred from electronic annotation	IPR002557 // Chitin binding Peritrophin-A // 2.8E-21 /// IPR002557 // Chitin binding Peritrophin-A // 1.4E-22 /// IPR002557 // Chitin binding Peritrophin-A // 9.9E-8
11056	152255_at	FBgn0039464	CG6330	CG6330	CG6330	43240	4850 // uridine phosphorylase activity // inferred from sequence or structural similarity /// 3824 // catalytic activity // inferred from electronic annotation /// 4850 // uridine phosphorylase activity // inferred from electronic annotation /// 4850 // uridine phosphorylase activity // inferred from sequence similarity	6206 // pyrimidine base metabolism // inferred from electronic annotation /// 9116 // nucleoside metabolism // inferred from electronic annotation /// 9166 // nucleotide catabolism // inferred from electronic annotation	5737 // cytoplasm // inferred from electronic annotation	---
11102	152301_at	FBgn0033477	CG12918	CG12918	CG12918	36046	5515 // protein binding // inferred from physical interaction	---	5886 // plasma membrane // inferred from sequence or structural similarity /// 5886 // plasma membrane // inferred from sequence similarity	---
11109	152308_at	FBgn0034638	CG10433	CG10433	CG10433	37458	---	6952 // defense response // inferred from sequence or structural similarity /// 6952 // defense response // inferred from sequence similarity	---	---
11128	152327_at	FBgn0028484	CG14992	Ack	Ack	38489	4713 // protein-tyrosine kinase activity // inferred from direct assay /// 4713 // protein-tyrosine kinase activity // non-traceable author statement /// 4715 // non-membrane spanning protein tyrosine kinase activity // inferred from sequence or structural similarity /// 5524 // ATP binding // inferred from electronic annotation /// 42169 // SH2 domain binding // inferred from direct assay /// 55…	6468 // protein amino acid phosphorylation // inferred from direct assay /// 6468 // protein amino acid phosphorylation // non-traceable author statement /// 6952 // defense response // inferred from electronic annotation /// 7242 // intracellular signaling cascade // inferred from electronic annotation /// 18108 // peptidyl-tyrosine phosphorylation // inferred from direct assay /// 6468 // prote…	5737 // cytoplasm // inferred from sequence or structural similarity /// 16020 // membrane // inferred from electronic annotation /// 16021 // integral to membrane // inferred from electronic annotation /// 5737 // cytoplasm // inferred from sequence similarity	IPR000449 // Ubiquitin-associated domain // 4.1E-7 /// IPR000719 // Protein kinase // 9.5E-63
11231	152430_at	FBgn0010488	CG3845	l(2)01424	lethal (2) 01424	46020	3729 // mRNA binding // inferred from electronic annotation /// 3743 // translation initiation factor activity // inferred from sequence or structural similarity /// 3723 // RNA binding // inferred from electronic annotation /// 3743 // translation initiation factor activity // inferred from electronic annotation /// 3743 // translation initiation factor activity // inferred from sequence similar…	6413 // translational initiation // inferred from electronic annotation /// 6445 // regulation of translation // inferred from electronic annotation /// 6446 // regulation of translational initiation // inferred from electronic annotation /// 35071 // salivary gland cell autophagic cell death // inferred from expression pattern /// 48102 // autophagic cell death // inferred from expression pattern	5845 // mRNA cap complex // inferred from sequence or structural similarity /// 5845 // mRNA cap complex // inferred from sequence similarity	IPR003890 // Initiation factor eIF-4 gamma, middle // 3.3E-36 /// IPR003307 // eIF4-gamma/eIF5/eIF2-epsilon // 8.3E-26
11241	152440_at	FBgn0002031	CG10691	l(2)37Cc	lethal (2) 37Cc	49168	---	74 // regulation of progression through cell cycle // inferred from electronic annotation /// 2165 // larval or pupal development (sensu Insecta) // non-traceable author statement /// 6260 // DNA replication // inferred from electronic annotation /// 7275 // development // inferred from electronic annotation	5739 // mitochondrion // inferred from direct assay /// 5739 // mitochondrion // inferred from sequence or structural similarity /// 5740 // mitochondrial envelope // non-traceable author statement /// 5739 // mitochondrion // inferred from sequence similarity	IPR001107 // Band 7 protein // 5.0E-60
11246	152445_at	FBgn0027540 /// FBgn0046874	CG33720 /// CG33719	Pif1A /// Pif1B	PFTAIRE-interacting factor 1A /// PFTAIRE-interacting factor 1B	3771985 /// 3772312	3677 // DNA binding // inferred from electronic annotation /// 5515 // protein binding // inferred from physical interaction	6355 // regulation of transcription, DNA-dependent // inferred from electronic annotation	5634 // nucleus // inferred from electronic annotation	---
11259	152458_at	FBgn0025592	CG18374	Gyk	Glycerol kinase	43913	4370 // glycerol kinase activity // non-traceable author statement /// 16491 // oxidoreductase activity // inferred from electronic annotation /// 19200 // carbohydrate kinase activity // inferred from electronic annotation /// 4370 // glycerol kinase activity // inferred from electronic annotation /// 16301 // kinase activity // inferred from electronic annotation /// 16740 // transferase activi…	5975 // carbohydrate metabolism // inferred from electronic annotation /// 6072 // glycerol-3-phosphate metabolism // inferred from electronic annotation /// 6629 // lipid metabolism // inferred from electronic annotation /// 6810 // transport // inferred from electronic annotation	---	IPR000577 // Carbohydrate kinase, FGGY // 1.4E-78 /// IPR000577 // Carbohydrate kinase, FGGY // 3.4E-65 /// IPR000577 // Carbohydrate kinase, FGGY // 7.3E-63 /// IPR000577 // Carbohydrate kinase, FGGY // 3.4E-65
11304	152503_at	FBgn0015288	CG7434	RpL22	Ribosomal protein L22	31022	3676 // nucleic acid binding // inferred from electronic annotation /// 3735 // structural constituent of ribosome // inferred from sequence or structural similarity /// 3735 // structural constituent of ribosome // non-traceable author statement /// 5515 // protein binding // inferred from physical interaction /// 3735 // structural constituent of ribosome // inferred from electronic annotation …	6412 // protein biosynthesis // inferred from sequence or structural similarity /// 6412 // protein biosynthesis // non-traceable author statement /// 6412 // protein biosynthesis // inferred from electronic annotation /// 6412 // protein biosynthesis // inferred from sequence similarity	5840 // ribosome // non-traceable author statement /// 5842 // cytosolic large ribosomal subunit (sensu Eukaryota) // inferred from sequence or structural similarity /// 5842 // cytosolic large ribosomal subunit (sensu Eukaryota) // non-traceable author statement /// 5622 // intracellular // inferred from electronic annotation /// 5840 // ribosome // inferred from electronic annotation /// 30529 …	IPR002671 // Ribosomal L22e protein // 3.3E-84
11316	152515_at	FBgn0003074	CG8251	Pgi	Phosphoglucose isomerase	35886	4347 // glucose-6-phosphate isomerase activity // non-traceable author statement /// 4616 // phosphogluconate dehydrogenase (decarboxylating) activity // inferred from sequence or structural similarity /// 4616 // phosphogluconate dehydrogenase (decarboxylating) activity // traceable author statement /// 4347 // glucose-6-phosphate isomerase activity // inferred from electronic annotation /// 168…	6094 // gluconeogenesis // non-traceable author statement /// 6096 // glycolysis // non-traceable author statement /// 6094 // gluconeogenesis // inferred from electronic annotation /// 6096 // glycolysis // inferred from electronic annotation	5737 // cytoplasm // non-traceable author statement	IPR001672 // Phosphoglucose isomerase (PGI) // 1.0E-126
11381	152580_at	FBgn0015240	CG11783	Hr96	Hormone receptor-like in 96	42993	3677 // DNA binding // non-traceable author statement /// 3700 // transcription factor activity // inferred from sequence or structural similarity /// 3707 // steroid hormone receptor activity // inferred from electronic annotation /// 4879 // ligand-dependent nuclear receptor activity // inferred from sequence or structural similarity /// 4879 // ligand-dependent nuclear receptor activity // non…	1501 // skeletal development // inferred from electronic annotation /// 6357 // regulation of transcription from RNA polymerase II promoter // inferred from electronic annotation /// 7165 // signal transduction // inferred from electronic annotation /// 7498 // mesoderm development // inferred from electronic annotation /// 46879 // hormone secretion // inferred from electronic annotation /// 635…	5634 // nucleus // inferred from sequence or structural similarity /// 5634 // nucleus // non-traceable author statement /// 5634 // nucleus // inferred from electronic annotation /// 5634 // nucleus // inferred from sequence similarity	IPR000536 // Ligand-binding domain of nuclear hormone receptor // 4.3E-20 /// IPR001628 // Zn-finger, C4-type steroid receptor // 1.9E-30
11414	152613_at	FBgn0036337	CG11255	CG11255	CG11255	39479	4001 // adenosine kinase activity // inferred from sequence or structural similarity /// 19200 // carbohydrate kinase activity // inferred from electronic annotation /// 19201 // nucleotide kinase activity // inferred from electronic annotation /// 5515 // protein binding // inferred from physical interaction /// 4001 // adenosine kinase activity // inferred from electronic annotation /// 4001 //…	5975 // carbohydrate metabolism // inferred from electronic annotation /// 6139 // nucleobase, nucleoside, nucleotide and nucleic acid metabolism // inferred from electronic annotation /// 6166 // purine ribonucleoside salvage // inferred from electronic annotation	---	IPR002173 // Carbohydrate kinase, PfkB // 1.0E-60 /// IPR002173 // Carbohydrate kinase, PfkB // 1.0E-60
11420	152619_at	FBgn0050296	CG30296	CG30296	CG30296	37384	---	---	---	---
11476	152675_at	FBgn0030484	CG1681	CG1681	CG1681	32299	4364 // glutathione transferase activity // inferred from sequence or structural similarity /// 5515 // protein binding // inferred from physical interaction /// 16740 // transferase activity // inferred from electronic annotation /// 4364 // glutathione transferase activity // inferred from sequence similarity	6952 // defense response // inferred from electronic annotation /// 9636 // response to toxin // inferred from electronic annotation	---	IPR004046 // Glutathione S-transferase, C-terminal // 6.7E-9 /// IPR004045 // Glutathione S-transferase, N-terminal // 3.0E-10
11482	152681_at	FBgn0033624	CG12384	CG12384	CG12384	36224	8047 // enzyme activator activity // inferred from electronic annotation /// 30234 // enzyme regulator activity // inferred from electronic annotation	6915 // apoptosis // inferred from electronic annotation /// 6917 // induction of apoptosis // inferred from electronic annotation /// 7165 // signal transduction // inferred from electronic annotation /// 7166 // cell surface receptor linked signal transduction // inferred from electronic annotation /// 7242 // intracellular signaling cascade // inferred from electronic annotation /// 7249 // I-…	---	---
11558	152757_at	FBgn0036068	CG6640	CG6640	CG6640	39179	5215 // transporter activity // inferred from electronic annotation	6810 // transport // inferred from electronic annotation	16020 // membrane // inferred from electronic annotation /// 16021 // integral to membrane // inferred from electronic annotation	---
11568	152767_at	FBgn0040600	CG13631	CG13631	CG13631	50073	5515 // protein binding // inferred from physical interaction	---	---	---
11641	152840_at	FBgn0039208	CG6643	CG6643	CG6643	42929	---	---	---	IPR000008 // C2 domain // 5.4E-26 /// IPR000008 // C2 domain // 3.2E-19 /// IPR000008 // C2 domain // 3.4E-24 /// IPR000008 // C2 domain // 5.4E-26 /// IPR000008 // C2 domain // 3.2E-19 /// IPR000008 // C2 domain // 3.4E-24
11675	152874_at	FBgn0050015	CG30015	CG30015	CG30015	36147	---	---	---	---
11758	152957_at	FBgn0052103	CG32103	CG32103	CG32103	39415	5386 // carrier activity // inferred from sequence or structural similarity /// 5488 // binding // inferred from electronic annotation /// 5509 // calcium ion binding // inferred from electronic annotation /// 5386 // carrier activity // inferred from sequence similarity	6810 // transport // inferred from sequence or structural similarity /// 6812 // cation transport // inferred from electronic annotation /// 6810 // transport // inferred from electronic annotation /// 6810 // transport // inferred from sequence similarity	5740 // mitochondrial envelope // inferred from sequence or structural similarity /// 5743 // mitochondrial inner membrane // inferred from electronic annotation /// 5778 // peroxisomal membrane // inferred from sequence or structural similarity /// 16020 // membrane // inferred from electronic annotation /// 16021 // integral to membrane // inferred from electronic annotation /// 5740 // mitocho…	IPR001993 // Mitochondrial substrate carrier // 4.5E-31 /// IPR001993 // Mitochondrial substrate carrier // 1.9E-35 /// IPR001993 // Mitochondrial substrate carrier // 2.2E-24 /// IPR001993 // Mitochondrial substrate carrier // 4.5E-31 /// IPR001993 // Mitochondrial substrate carrier // 1.9E-35 /// IPR001993 // Mitochondrial substrate carrier // 2.2E-24 /// IPR002048 // Calcium-binding EF-hand //…
11780	152979_at	FBgn0051531	CG31531	CG31531	CG31531	40583	---	---	---	---
11782	152981_at	FBgn0036497	CG7815	ran-like	ran-like	39666	3924 // GTPase activity // inferred from sequence or structural similarity /// 5525 // GTP binding // inferred from electronic annotation /// 5515 // protein binding // inferred from physical interaction /// 5525 // GTP binding // inferred from direct assay /// 166 // nucleotide binding // inferred from electronic annotation /// 3924 // GTPase activity // inferred from sequence similarity	6403 // RNA localization // inferred from electronic annotation /// 6605 // protein targeting // inferred from electronic annotation /// 7049 // cell cycle // inferred from electronic annotation /// 7264 // small GTPase mediated signal transduction // inferred from electronic annotation /// 16192 // vesicle-mediated transport // inferred from electronic annotation /// 6810 // transport // inferre…	5634 // nucleus // inferred from direct assay /// 5737 // cytoplasm // inferred from direct assay /// 178 // exosome (RNase complex) // inferred from electronic annotation /// 5634 // nucleus // inferred from electronic annotation	IPR001806 // Ras GTPase superfamily // 1.0E-54
11792	152991_at	FBgn0026173	CG5186	slim	scruin like at the midline	37121	---	---	---	IPR006652 // Kelch repeat // 7.4E-4 /// IPR006652 // Kelch repeat // 4.0E-6 /// IPR006652 // Kelch repeat // 0.0012 /// IPR006652 // Kelch repeat // 0.024 /// IPR006652 // Kelch repeat // 7.4E-4 /// IPR006652 // Kelch repeat // 4.0E-6 /// IPR006652 // Kelch repeat // 0.0012 /// IPR006652 // Kelch repeat // 0.024
11803	153002_at	FBgn0025879	CG6281	Timp	Tissue inhibitor of metalloproteases	41248	8191 // metalloendopeptidase inhibitor activity // inferred from direct assay /// 8191 // metalloendopeptidase inhibitor activity // inferred from sequence or structural similarity /// 8191 // metalloendopeptidase inhibitor activity // non-traceable author statement /// 4857 // enzyme inhibitor activity // inferred from electronic annotation /// 8191 // metalloendopeptidase inhibitor activity // …	6508 // proteolysis // inferred from electronic annotation	5576 // extracellular region // inferred from sequence or structural similarity /// 5578 // extracellular matrix (sensu Metazoa) // inferred from electronic annotation /// 5576 // extracellular region // inferred from sequence similarity	IPR001820 // Tissue inhibitor of metalloproteinase // 1.4E-9
11816	153015_i_at	FBgn0051534	CG31534	CG31534	CG31534	40585	8270 // zinc ion binding // inferred from electronic annotation	---	---	IPR001781 // Zn-binding protein, LIM // 2.2E-6
11827	153026_at	FBgn0033383	CG8057	CG8057	CG8057	35931	4679 // AMP-activated protein kinase activity // inferred from sequence or structural similarity /// 4702 // receptor signaling protein serine/threonine kinase activity // inferred from electronic annotation /// 4679 // AMP-activated protein kinase activity // inferred from sequence similarity	6468 // protein amino acid phosphorylation // inferred from electronic annotation	---	IPR006828 // 5-AMP-activated protein kinase, beta subunit, complex-interacting region // 4.7E-49 /// IPR006828 // 5-AMP-activated protein kinase, beta subunit, complex-interacting region // 4.7E-49
11862	153061_at	FBgn0050421 /// FBgn0064435	CG30421	CG30421 /// DpseGA15834	CG30421 /// GA15834	37954	4197 // cysteine-type endopeptidase activity // inferred from electronic annotation /// 4221 // ubiquitin thiolesterase activity // inferred from electronic annotation /// 4843 // ubiquitin-specific protease activity // inferred from sequence or structural similarity /// 4843 // ubiquitin-specific protease activity // inferred from sequence similarity	6508 // proteolysis // inferred from electronic annotation /// 6511 // ubiquitin-dependent protein catabolism // inferred from electronic annotation /// 16579 // protein deubiquitination // inferred from sequence or structural similarity /// 16579 // protein deubiquitination // inferred from sequence similarity	---	IPR001394 // Peptidase C19, ubiquitin carboxyl-terminal hydrolase family 2 // 1.5E-110
11893	153092_at	FBgn0035499	CG14996	Chd64	Chd64	38490	3779 // actin binding // inferred from sequence or structural similarity /// 5200 // structural constituent of cytoskeleton // inferred from electronic annotation /// 3779 // actin binding // inferred from sequence similarity	6936 // muscle contraction // inferred from electronic annotation /// 6939 // smooth muscle contraction // inferred from sequence or structural similarity /// 6939 // smooth muscle contraction // inferred from sequence similarity	5865 // striated muscle thin filament // inferred from sequence or structural similarity /// 5865 // striated muscle thin filament // inferred from sequence similarity	IPR001715 // Calponin-like actin-binding // 8.3E-27 /// IPR000557 // Calponin repeat // 3.6E-5
11931	153130_at	FBgn0030744	CG9992	CG9992	CG9992	32605	---	---	---	---
11936	153135_at	FBgn0011764	CG12223	Dsp1	Dorsal switch protein 1	117294	3682 // chromatin binding // inferred from electronic annotation /// 3697 // single-stranded DNA binding // non-traceable author statement /// 3714 // transcription corepressor activity // non-traceable author statement /// 3677 // DNA binding // inferred from electronic annotation	6268 // DNA unwinding during replication // non-traceable author statement /// 6333 // chromatin assembly or disassembly // inferred from electronic annotation /// 6357 // regulation of transcription from RNA polymerase II promoter // inferred from electronic annotation /// 6355 // regulation of transcription, DNA-dependent // inferred from electronic annotation	785 // chromatin // inferred from electronic annotation /// 5634 // nucleus // non-traceable author statement /// 5634 // nucleus // inferred from electronic annotation /// 5694 // chromosome // inferred from electronic annotation	IPR000910 // HMG1/2 (high mobility group) box // 2.8E-13 /// IPR000910 // HMG1/2 (high mobility group) box // 1.1E-27 /// IPR000910 // HMG1/2 (high mobility group) box // 2.8E-13 /// IPR000910 // HMG1/2 (high mobility group) box // 1.1E-27 /// IPR000910 // HMG1/2 (high mobility group) box // 2.8E-13 /// IPR000910 // HMG1/2 (high mobility group) box // 1.1E-27
11946	153145_at	FBgn0032586	CG4599	Tpr2	Tetratricopeptide repeat protein 2	34984	5488 // binding // inferred from electronic annotation /// 31072 // heat shock protein binding // inferred from electronic annotation /// 51082 // unfolded protein binding // inferred from electronic annotation	6457 // protein folding // inferred from electronic annotation /// 6461 // protein complex assembly // inferred from electronic annotation /// 19538 // protein metabolism // inferred from electronic annotation	---	IPR001623 // Heat shock protein DnaJ, N-terminal // 1.7E-30 /// IPR001440 // TPR repeat // 5.4E-5 /// IPR001440 // TPR repeat // 7.1E-7 /// IPR001440 // TPR repeat // 7.1E-8 /// IPR001440 // TPR repeat // 0.0032 /// IPR001440 // TPR repeat // 2.8E-7 /// IPR001440 // TPR repeat // 2.9E-6 /// IPR001623 // Heat shock protein DnaJ, N-terminal // 1.7E-30 /// IPR001440 // TPR repeat // 5.4E-5 /// IPR00…
11966	153165_at	FBgn0035533	CG15015	Cip4	Cip4	38534	5515 // protein binding // inferred from sequence or structural similarity /// 17048 // Rho GTPase binding // inferred from sequence or structural similarity /// 5515 // protein binding // inferred from sequence similarity /// 17048 // Rho GTPase binding // inferred from sequence similarity	7049 // cell cycle // inferred from electronic annotation /// 7165 // signal transduction // inferred from sequence or structural similarity /// 7498 // mesoderm development // inferred from expression pattern /// 30036 // actin cytoskeleton organization and biogenesis // inferred from sequence or structural similarity /// 7165 // signal transduction // inferred from sequence similarity /// 30036…	---	IPR001452 // SH3 // 6.6E-12 /// IPR001060 // Cdc15/Fes/CIP4 // 2.5E-20
12014	153213_at	FBgn0037074	CG7324	CG7324	CG7324	40361	5097 // Rab GTPase activator activity // inferred from sequence or structural similarity /// 5515 // protein binding // inferred from physical interaction /// 5509 // calcium ion binding // inferred from electronic annotation /// 5097 // Rab GTPase activator activity // inferred from sequence similarity	74 // regulation of progression through cell cycle // inferred from electronic annotation /// 6886 // intracellular protein transport // inferred from electronic annotation /// 6887 // exocytosis // inferred from electronic annotation	---	IPR000195 // RabGAP/TBC domain // 1.3E-62 /// IPR004182 // GRAM domain // 4.4E-25 /// IPR004182 // GRAM domain // 1.9E-24
12019	153218_at	FBgn0034709	CG3074	CG3074	CG3074	37537	4213 // cathepsin B activity // inferred from sequence or structural similarity /// 5515 // protein binding // inferred from physical interaction /// 4197 // cysteine-type endopeptidase activity // inferred from electronic annotation /// 8234 // cysteine-type peptidase activity // inferred from electronic annotation /// 4213 // cathepsin B activity // inferred from sequence similarity	6508 // proteolysis // inferred from electronic annotation /// 19538 // protein metabolism // inferred from electronic annotation	---	IPR000668 // Peptidase C1A, papain // 4.3E-75
12027	153226_at	FBgn0046812	CG7439	AGO2	Argonaute 2	39683	3743 // translation initiation factor activity // inferred from sequence or structural similarity /// 5515 // protein binding // inferred from physical interaction /// 3723 // RNA binding // inferred from electronic annotation /// 3743 // translation initiation factor activity // inferred from sequence similarity	6413 // translational initiation // inferred from sequence or structural similarity /// 16246 // RNA interference // inferred from mutant phenotype /// 16246 // RNA interference // non-traceable author statement /// 16246 // RNA interference // traceable author statement /// 30422 // RNA interference, production of siRNA // inferred from direct assay /// 30423 // RNA interference, targeting of mR…	16442 // RNA-induced silencing complex // inferred from direct assay /// 16442 // RNA-induced silencing complex // traceable author statement	IPR003100 // Argonaute and Dicer protein, PAZ // 4.6E-50 /// IPR003165 // Stem cell self-renewal protein Piwi // 3.8E-89 /// IPR003100 // Argonaute and Dicer protein, PAZ // 4.6E-50 /// IPR003165 // Stem cell self-renewal protein Piwi // 3.8E-89
12033	153232_at	FBgn0032120	CG33298	CG33298	CG33298	2768929	4012 // phospholipid-translocating ATPase activity // inferred from sequence or structural similarity /// 5524 // ATP binding // inferred from electronic annotation /// 15662 // ATPase activity, coupled to transmembrane movement of ions, phosphorylative mechanism // inferred from electronic annotation /// 4012 // phospholipid-translocating ATPase activity // inferred from sequence similarity	6629 // lipid metabolism // inferred from electronic annotation /// 6812 // cation transport // inferred from electronic annotation /// 15914 // phospholipid transport // inferred from sequence or structural similarity /// 15914 // phospholipid transport // inferred from sequence similarity	16021 // integral to membrane // inferred from sequence or structural similarity /// 16020 // membrane // inferred from electronic annotation /// 16021 // integral to membrane // inferred from sequence similarity	---
12034	153233_at	FBgn0033875	CG6357	CG6357	CG6357	36532	4217 // cathepsin L activity // inferred from sequence or structural similarity /// 4217 // cathepsin L activity // inferred from sequence similarity	---	---	---
12060	153259_s_at	FBgn0003870	CG1856	ttk	tramtrack	48317	3676 // nucleic acid binding // inferred from electronic annotation /// 3677 // DNA binding // inferred from electronic annotation /// 3704 // specific RNA polymerase II transcription factor activity // non-traceable author statement /// 5515 // protein binding // inferred from electronic annotation /// 8270 // zinc ion binding // inferred from electronic annotation /// 16564 // transcriptional r…	122 // negative regulation of transcription from RNA polymerase II promoter // non-traceable author statement /// 1709 // cell fate determination // traceable author statement /// 6333 // chromatin assembly or disassembly // inferred from electronic annotation /// 6357 // regulation of transcription from RNA polymerase II promoter // non-traceable author statement /// 7422 // peripheral nervous s…	5634 // nucleus // non-traceable author statement /// 5700 // polytene chromosome // inferred from direct assay /// 5634 // nucleus // inferred from electronic annotation	IPR007087 // Zn-finger, C2H2 type // 1.2E-5 /// IPR000210 // BTB/POZ domain // 6.8E-34
12100	153299_at	FBgn0032451	CG12292	CG12292	CG12292	34681	5515 // protein binding // inferred from physical interaction	---	---	IPR008521 // Protein of unknown function DUF803 // 1.0E-126
12118	153317_at	FBgn0025366	CG5277	Ip259	Intronic Protein 259	34419	---	---	5622 // intracellular // inferred from electronic annotation	IPR001047 // Ribosomal protein S8E // 1.2E-100
12121	153320_at	FBgn0039260	CG6369	Smg6	Smg6	42994	5488 // binding // inferred from electronic annotation	184 // mRNA catabolism, nonsense-mediated decay // inferred from mutant phenotype	---	---
12160	153359_at	FBgn0040309	CG1633	Jafrac1	thioredoxin peroxidase 1	53578	4601 // peroxidase activity // non-traceable author statement /// 4602 // glutathione peroxidase activity // inferred from direct assay /// 8379 // thioredoxin peroxidase activity // inferred from direct assay /// 8379 // thioredoxin peroxidase activity // inferred from sequence or structural similarity /// 8379 // thioredoxin peroxidase activity // non-traceable author statement /// 16209 // ant…	6800 // oxygen and reactive oxygen species metabolism // inferred from electronic annotation /// 6952 // defense response // inferred from electronic annotation /// 45454 // cell redox homeostasis // inferred from direct assay	5829 // cytosol // inferred from direct assay /// 5829 // cytosol // non-traceable author statement	IPR000866 // Alkyl hydroperoxide reductase/ Thiol specific antioxidant/ Mal allergen // 1.1E-76
12167	153366_at	FBgn0036316	CG10960	CG10960	CG10960	39458	5351 // sugar porter activity // inferred from electronic annotation /// 5355 // glucose transporter activity // inferred from sequence or structural similarity /// 5215 // transporter activity // inferred from electronic annotation /// 5355 // glucose transporter activity // inferred from sequence similarity	5975 // carbohydrate metabolism // inferred from electronic annotation /// 8643 // carbohydrate transport // inferred from electronic annotation /// 6810 // transport // inferred from electronic annotation	16020 // membrane // inferred from electronic annotation /// 16021 // integral to membrane // inferred from electronic annotation	IPR005828 // General substrate transporter // 6.2E-93 /// IPR005828 // General substrate transporter // 6.2E-93
12184	153383_at	FBgn0037277	CG17735	CG17735	CG17735	40596	4842 // ubiquitin-protein ligase activity // inferred from electronic annotation /// 16922 // ligand-dependent nuclear receptor binding // inferred from sequence or structural similarity /// 16922 // ligand-dependent nuclear receptor binding // inferred from sequence similarity	6464 // protein modification // inferred from electronic annotation /// 6512 // ubiquitin cycle // inferred from electronic annotation	5622 // intracellular // inferred from electronic annotation	IPR000569 // HECT domain (Ubiquitin-protein ligase) // 2.2E-6 /// IPR000569 // HECT domain (Ubiquitin-protein ligase) // 8.0E-54 /// IPR004170 // WWE domain // 1.9E-32
12197	153396_at	FBgn0023023	CG1411	CRMP	Collapsin Response Mediator Protein	40675	4157 // dihydropyrimidinase activity // inferred from sequence or structural similarity /// 4157 // dihydropyrimidinase activity // non-traceable author statement /// 16787 // hydrolase activity // inferred from electronic annotation /// 4157 // dihydropyrimidinase activity // inferred from electronic annotation /// 4157 // dihydropyrimidinase activity // inferred from sequence similarity	6139 // nucleobase, nucleoside, nucleotide and nucleic acid metabolism // inferred from electronic annotation	---	IPR006680 // Amidohydrolase // 6.4E-12 /// IPR006680 // Amidohydrolase // 3.1E-9
12199	153398_at	FBgn0037228	CG1092	CG1092	CG1092	40538	5515 // protein binding // inferred from physical interaction	---	---	---
12213	153412_at	FBgn0051284	CG31284	CG31284	CG31284	40931	5057 // receptor signaling protein activity // inferred from electronic annotation /// 5102 // receptor binding // inferred from electronic annotation /// 5262 // calcium channel activity // inferred from sequence or structural similarity /// 16779 // nucleotidyltransferase activity // inferred from electronic annotation /// 5216 // ion channel activity // inferred from electronic annotation /// …	6260 // DNA replication // inferred from electronic annotation /// 6410 // transcription, RNA-dependent // inferred from electronic annotation /// 6471 // protein amino acid ADP-ribosylation // inferred from electronic annotation /// 6816 // calcium ion transport // inferred from sequence or structural similarity /// 6810 // transport // inferred from electronic annotation /// 6811 // ion transpo…	16020 // membrane // inferred from electronic annotation /// 16021 // integral to membrane // inferred from electronic annotation	IPR005821 // Ion transport protein // 1.3E-19 /// IPR002110 // Ankyrin // 0.092 /// IPR002110 // Ankyrin // 4.4E-5 /// IPR002110 // Ankyrin // 1.7E-6 /// IPR002110 // Ankyrin // 7.3E-4 /// IPR002110 // Ankyrin // 0.0023 /// IPR002110 // Ankyrin // 2.9E-7 /// IPR002110 // Ankyrin // 2.5E-8 /// IPR002110 // Ankyrin // 7.5E-7 /// IPR002110 // Ankyrin // 4.8E-9
12214	153413_at	FBgn0015801	CG2928	Reg-5	Rhythmically expressed gene 5	37968	---	7623 // circadian rhythm // non-traceable author statement /// 48511 // rhythmic process // inferred from electronic annotation	---	---
12218	153417_at	FBgn0038515	CG5823	CG5823	CG5823	42105	4840 // ubiquitin conjugating enzyme activity // inferred from sequence or structural similarity /// 4842 // ubiquitin-protein ligase activity // inferred from electronic annotation /// 5386 // carrier activity // inferred from electronic annotation /// 5488 // binding // inferred from electronic annotation /// 5515 // protein binding // inferred from physical interaction /// 4840 // ubiquitin co…	6464 // protein modification // inferred from electronic annotation /// 6508 // proteolysis // inferred from electronic annotation /// 6512 // ubiquitin cycle // inferred from electronic annotation	---	IPR000608 // Ubiquitin-conjugating enzymes // 4.3E-29
12251	153450_at	FBgn0030724	CG9212	Nipsnap	Nipsnap	32573	5515 // protein binding // inferred from physical interaction /// 42802 // identical protein binding // inferred from physical interaction	---	---	---
12257	153456_at	FBgn0043458	CG12084	CG12084	CG12084	192509	5488 // binding // inferred from electronic annotation	---	---	---
12276	153475_at	---	CG31349	---	---	---	5515 // protein binding // inferred from electronic annotation	7391 // dorsal closure // traceable author statement /// 7163 // establishment and/or maintenance of cell polarity // non-traceable author statement /// 7254 // JNK cascade // non-traceable author statement /// 7391 // dorsal closure // non-traceable author statement /// 46328 // regulation of JNK cascade // non-traceable author statement	5912 // adherens junction // traceable author statement /// 5912 // adherens junction // non-traceable author statement	IPR001478 // PDZ/DHR/GLGF domain // 6.1E-24 /// IPR001478 // PDZ/DHR/GLGF domain // 1.7E-17 /// IPR000906 // ZU5 domain // 3.7E-24 /// IPR008144 // Guanylate kinase // 1.0E-13
12279	153478_at	FBgn0027363	CG6521	Stam	Signal transducing adaptor molecule	34505	5102 // receptor binding // inferred from electronic annotation /// 8268 // receptor signaling protein tyrosine kinase signaling protein activity // inferred from sequence or structural similarity /// 8269 // JAK pathway signal transduction adaptor activity // non-traceable author statement /// 5515 // protein binding // inferred from physical interaction /// 8268 // receptor signaling protein ty…	6886 // intracellular protein transport // inferred from electronic annotation /// 7259 // JAK-STAT cascade // non-traceable author statement /// 7269 // neurotransmitter secretion // non-traceable author statement /// 46425 // regulation of JAK-STAT cascade // traceable author statement /// 48488 // synaptic vesicle endocytosis // non-traceable author statement	---	IPR001452 // SH3 // 1.0E-20 /// IPR002014 // VHS // 7.0E-42 /// IPR003903 // Ubiquitin interacting motif // 2.9E-4
12282	153481_at	FBgn0030672	CG9281	CG9281	CG9281	32508	166 // nucleotide binding // inferred from electronic annotation /// 5215 // transporter activity // inferred from sequence or structural similarity /// 5524 // ATP binding // inferred from electronic annotation /// 42626 // ATPase activity, coupled to transmembrane movement of substances // inferred from sequence or structural similarity /// 5515 // protein binding // inferred from physical inte…	6810 // transport // inferred from electronic annotation	43190 // ATP-binding cassette (ABC) transporter complex // inferred from sequence or structural similarity /// 16020 // membrane // inferred from electronic annotation /// 43190 // ATP-binding cassette (ABC) transporter complex // inferred from sequence similarity	IPR003439 // ABC transporter // 1.4E-29 /// IPR003439 // ABC transporter // 1.6E-37
12285	153484_at	FBgn0030838	CG5445	CG5445	CG5445	32722	5515 // protein binding // inferred from physical interaction	---	---	---
12300	153499_at	FBgn0000611	CG8933	exd	extradenticle	32567	3677 // DNA binding // inferred from electronic annotation /// 3700 // transcription factor activity // inferred from electronic annotation /// 3704 // specific RNA polymerase II transcription factor activity // non-traceable author statement /// 5515 // protein binding // inferred from physical interaction /// 3677 // DNA binding // inferred from direct assay /// 43565 // sequence-specific DNA b…	6355 // regulation of transcription, DNA-dependent // inferred from electronic annotation /// 7420 // brain development // inferred from mutant phenotype /// 7432 // salivary gland determination // non-traceable author statement /// 7432 // salivary gland determination // traceable author statement /// 7438 // oenocyte development // inferred from mutant phenotype /// 7479 // leg disc proximal/di…	5634 // nucleus // inferred from direct assay /// 5634 // nucleus // non-traceable author statement /// 5634 // nucleus // traceable author statement /// 5737 // cytoplasm // traceable author statement /// 5634 // nucleus // inferred from electronic annotation	IPR001356 // Homeobox // 8.6E-18 /// IPR005542 // PBX domain // 1.0E-126
12316	153515_at	FBgn0000492	CG1897	Dr	Drop	45285	3677 // DNA binding // inferred from electronic annotation /// 3677 // DNA binding // inferred from sequence or structural similarity /// 3700 // transcription factor activity // inferred from electronic annotation /// 3700 // transcription factor activity // inferred from sequence or structural similarity /// 43565 // sequence-specific DNA binding // inferred from electronic annotation /// 3677 …	6357 // regulation of transcription from RNA polymerase II promoter // inferred from electronic annotation /// 7389 // pattern specification // non-traceable author statement /// 7398 // ectoderm development // traceable author statement /// 7399 // nervous system development // non-traceable author statement /// 7400 // neuroblast fate determination // traceable author statement /// 7417 // cent…	5634 // nucleus // inferred from sequence or structural similarity /// 5634 // nucleus // non-traceable author statement /// 5634 // nucleus // inferred from electronic annotation /// 5634 // nucleus // inferred from sequence similarity	IPR001356 // Homeobox // 1.7E-28
12323	153522_at	FBgn0000384	---	cta	concertina	---	166 // nucleotide binding // inferred from electronic annotation /// 4871 // signal transducer activity // inferred from electronic annotation /// 5525 // GTP binding // inferred from electronic annotation /// 19001 // guanyl nucleotide binding // inferred from electronic annotation /// 3924 // GTPase activity // inferred from sequence similarity /// 19001 // guanyl nucleotide binding // non-trac…	10004 // gastrulation (sensu Insecta) // inferred from mutant phenotype /// 16476 // shape changes of embryonic cells // inferred from mutant phenotype /// 7165 // signal transduction // inferred from electronic annotation /// 7186 // G-protein coupled receptor protein signaling pathway // inferred from electronic annotation /// 7275 // development // inferred from electronic annotation /// 7369 …	5834 // heterotrimeric G-protein complex // non-traceable author statement /// 5834 // heterotrimeric G-protein complex // inferred from sequence similarity	IPR001019 // Guanine nucleotide binding protein (G-protein), alpha subunit // 1.0E-126
12335	153534_at	FBgn0024689	CG6549	fws	four way stop	35054	3735 // structural constituent of ribosome // inferred from electronic annotation /// 5515 // protein binding // inferred from physical interaction	916 // cytokinesis, contractile ring contraction // inferred from mutant phenotype /// 6412 // protein biosynthesis // inferred from electronic annotation /// 6886 // intracellular protein transport // inferred from electronic annotation /// 7110 // cytokinesis after meiosis I // inferred from mutant phenotype /// 7111 // cytokinesis after meiosis II // inferred from mutant phenotype /// 16044 //…	5840 // ribosome // inferred from electronic annotation /// 17119 // Golgi transport complex // inferred from sequence or structural similarity /// 5622 // intracellular // inferred from electronic annotation /// 5795 // Golgi stack // inferred from electronic annotation /// 16020 // membrane // inferred from electronic annotation /// 17119 // Golgi transport complex // inferred from sequence sim…	---
12361	153560_at	FBgn0052672	CG32672	Atg8a	Autophagy-specific gene 8a	32001	5200 // structural constituent of cytoskeleton // inferred from electronic annotation /// 8017 // microtubule binding // inferred from electronic annotation /// 5515 // protein binding // inferred from physical interaction	7010 // cytoskeleton organization and biogenesis // inferred from electronic annotation	---	IPR004241 // Light chain 3 (LC3) // 5.1E-81
12391	153590_at	FBgn0051169	CG31169	CG31169	CG31169	42624	3677 // DNA binding // inferred from electronic annotation /// 4367 // glycerol-3-phosphate dehydrogenase (NAD+) activity // inferred from sequence or structural similarity /// 4367 // glycerol-3-phosphate dehydrogenase (NAD+) activity // inferred from electronic annotation /// 16491 // oxidoreductase activity // inferred from electronic annotation /// 16614 // oxidoreductase activity, acting on …	5975 // carbohydrate metabolism // inferred from electronic annotation /// 6072 // glycerol-3-phosphate metabolism // inferred from sequence or structural similarity /// 6629 // lipid metabolism // inferred from electronic annotation /// 6072 // glycerol-3-phosphate metabolism // inferred from electronic annotation /// 46168 // glycerol-3-phosphate catabolism // inferred from electronic annotatio…	9331 // glycerol-3-phosphate dehydrogenase complex // inferred from electronic annotation /// 5737 // cytoplasm // inferred from electronic annotation	IPR006168 // NAD-dependent glycerol-3-phosphate dehydrogenase // 8.7E-83 /// IPR006168 // NAD-dependent glycerol-3-phosphate dehydrogenase // 2.7E-89 /// IPR006168 // NAD-dependent glycerol-3-phosphate dehydrogenase // 9.7E-81
12395	153594_at	FBgn0036566	CG5284	CG5284	CG5284	39759	5247 // voltage-gated chloride channel activity // inferred from electronic annotation /// 5254 // chloride channel activity // inferred from sequence or structural similarity /// 5254 // chloride channel activity // inferred from sequence similarity	6820 // anion transport // inferred from electronic annotation /// 6821 // chloride transport // inferred from electronic annotation	16020 // membrane // inferred from electronic annotation	IPR000644 // CBS domain // 1.3E-4 /// IPR000644 // CBS domain // 3.5E-10 /// IPR001807 // Cl- channel, voltage gated // 1.0E-126 /// IPR000644 // CBS domain // 1.3E-4 /// IPR000644 // CBS domain // 3.5E-10 /// IPR001807 // Cl- channel, voltage gated // 1.0E-126 /// IPR001807 // Cl- channel, voltage gated // 8.6E-14
12405	153604_at	FBgn0037933	CG14716	Ho	Heme oxygenase	41407	4392 // heme oxygenase (decyclizing) activity // inferred from direct assay /// 4392 // heme oxygenase (decyclizing) activity // inferred from sequence or structural similarity /// 4392 // heme oxygenase (decyclizing) activity // inferred from electronic annotation /// 4392 // heme oxygenase (decyclizing) activity // inferred from sequence similarity	6788 // heme oxidation // inferred from electronic annotation	---	IPR002051 // Heme oxygenase // 1.7E-78
12416	153615_at	FBgn0030245	CG1637	CG1637	CG1637	32019	3993 // acid phosphatase activity // inferred from sequence or structural similarity /// 16787 // hydrolase activity // inferred from electronic annotation /// 3993 // acid phosphatase activity // inferred from sequence similarity	6796 // phosphate metabolism // inferred from electronic annotation	---	IPR004843 // Metallo-phosphoesterase // 1.6E-20
12450	153649_at	FBgn0033393	CG8029	CG8029	CG8029	35944	8900 // hydrogen:potassium-exchanging ATPase activity // inferred from sequence or structural similarity /// 46933 // hydrogen-transporting ATP synthase activity, rotational mechanism // inferred from electronic annotation /// 46961 // hydrogen-transporting ATPase activity, rotational mechanism // inferred from electronic annotation /// 5515 // protein binding // inferred from physical interactio…	15986 // ATP synthesis coupled proton transport // inferred from electronic annotation	5889 // hydrogen:potassium-exchanging ATPase complex // inferred from sequence or structural similarity /// 16469 // proton-transporting two-sector ATPase complex // inferred from electronic annotation /// 16021 // integral to membrane // inferred from electronic annotation /// 5889 // hydrogen:potassium-exchanging ATPase complex // inferred from sequence similarity	IPR008388 // Vacuolar ATP synthase subunit S1 // 1.0E-126
12485	153684_at	FBgn0000250	CG5848	cact	cactus	34969	5515 // protein binding // inferred from physical interaction /// 8134 // transcription factor binding // traceable author statement /// 30528 // transcription regulator activity // inferred from electronic annotation	6357 // regulation of transcription from RNA polymerase II promoter // inferred from electronic annotation /// 6916 // anti-apoptosis // inferred from electronic annotation /// 6952 // defense response // non-traceable author statement /// 6952 // defense response // traceable author statement /// 6955 // immune response // traceable author statement /// 6960 // antimicrobial humoral response (se…	5737 // cytoplasm // inferred from direct assay /// 5737 // cytoplasm // non-traceable author statement /// 5737 // cytoplasm // traceable author statement	IPR002110 // Ankyrin // 2.2E-9 /// IPR002110 // Ankyrin // 1.3E-6 /// IPR002110 // Ankyrin // 6.3E-4 /// IPR002110 // Ankyrin // 3.6E-8 /// IPR002110 // Ankyrin // 2.6E-5
12489	153688_at	FBgn0038721	CG16718	CG16718	CG16718	42340	5515 // protein binding // inferred from physical interaction	---	---	IPR007632 // Protein of unknown function DUF590 // 1.0E-126 /// IPR007632 // Protein of unknown function DUF590 // 1.0E-126
12493	153692_at	FBgn0003607	CG8409	Su(var)205	Suppressor of variegation 205	34119	3682 // chromatin binding // inferred from sequence or structural similarity /// 3729 // mRNA binding // non-traceable author statement /// 16563 // transcriptional activator activity // traceable author statement /// 16564 // transcriptional repressor activity // non-traceable author statement /// 35064 // methylated histone residue binding // traceable author statement /// 42393 // histone bind…	723 // telomere maintenance // inferred from mutant phenotype /// 6333 // chromatin assembly or disassembly // inferred from electronic annotation /// 6342 // chromatin silencing // inferred from mutant phenotype /// 6343 // establishment of chromatin silencing // inferred from mutant phenotype /// 6357 // regulation of transcription from RNA polymerase II promoter // inferred from electronic ann…	775 // chromosome, pericentric region // non-traceable author statement /// 775 // chromosome, pericentric region // traceable author statement /// 781 // chromosome, telomeric region // non-traceable author statement /// 792 // heterochromatin // non-traceable author statement /// 792 // heterochromatin // traceable author statement /// 5634 // nucleus // non-traceable author statement /// 5701 …	IPR008251 // Chromo shadow // 1.7E-35 /// IPR000953 // Chromo // 5.3E-26
12502	153701_at	FBgn0001980	CG11861	gft	guftagu	34896	4842 // ubiquitin-protein ligase activity // non-traceable author statement	74 // regulation of progression through cell cycle // inferred from electronic annotation /// 1745 // compound eye morphogenesis (sensu Endopterygota) // non-traceable author statement /// 6917 // induction of apoptosis // inferred from electronic annotation /// 7423 // sensory organ development // inferred from mutant phenotype /// 7476 // wing morphogenesis // inferred from mutant phenotype ///…	152 // nuclear ubiquitin ligase complex // inferred from sequence or structural similarity /// 19005 // SCF ubiquitin ligase complex // non-traceable author statement /// 152 // nuclear ubiquitin ligase complex // inferred from sequence similarity	IPR001373 // Cullin // 1.0E-126
12504	153703_at	FBgn0000575	CG1007	emc	extra macrochaetae	38091	3714 // transcription corepressor activity // inferred from sequence or structural similarity /// 3714 // transcription corepressor activity // non-traceable author statement /// 5515 // protein binding // non-traceable author statement /// 5515 // protein binding // inferred from physical interaction /// 30528 // transcription regulator activity // inferred from electronic annotation /// 3714 //…	122 // negative regulation of transcription from RNA polymerase II promoter // traceable author statement /// 7286 // spermatid development // inferred from mutant phenotype /// 7399 // nervous system development // non-traceable author statement /// 7422 // peripheral nervous system development // inferred from mutant phenotype /// 7423 // sensory organ development // non-traceable author statem…	5634 // nucleus // inferred from sequence or structural similarity /// 5634 // nucleus // non-traceable author statement /// 5634 // nucleus // inferred from electronic annotation /// 5634 // nucleus // inferred from sequence similarity	IPR001092 // Basic helix-loop-helix dimerization domain bHLH // 6.0E-9
12526	153725_at	FBgn0031285	CG3662	CG3662	CG3662	33260	5515 // protein binding // inferred from physical interaction	---	---	IPR007084 // BRICHOS // 4.1E-39
12540	153739_at	FBgn0039928	CG11059	cals	calsyntenin-1	43824	5509 // calcium ion binding // inferred from sequence or structural similarity /// 5509 // calcium ion binding // non-traceable author statement /// 5509 // calcium ion binding // inferred from electronic annotation /// 5515 // protein binding // inferred from electronic annotation /// 5509 // calcium ion binding // inferred from sequence similarity	7156 // homophilic cell adhesion // inferred from electronic annotation /// 7268 // synaptic transmission // inferred from sequence or structural similarity /// 7268 // synaptic transmission // non-traceable author statement /// 16339 // calcium-dependent cell-cell adhesion // inferred from sequence or structural similarity /// 7155 // cell adhesion // inferred from electronic annotation /// 7268…	5576 // extracellular region // inferred from sequence or structural similarity /// 5887 // integral to plasma membrane // inferred from sequence or structural similarity /// 45211 // postsynaptic membrane // inferred from sequence or structural similarity /// 16020 // membrane // inferred from electronic annotation /// 16021 // integral to membrane // inferred from electronic annotation /// 5576…	IPR002126 // Cadherin // 2.7E-5
12572	153771_at	FBgn0002645	CG1483	Map205	Microtubule-associated protein 205	43765	8017 // microtubule binding // inferred from sequence or structural similarity /// 8017 // microtubule binding // non-traceable author statement /// 8017 // microtubule binding // inferred from sequence similarity	7017 // microtubule-based process // inferred from sequence or structural similarity /// 7017 // microtubule-based process // non-traceable author statement /// 7017 // microtubule-based process // inferred from sequence similarity	5875 // microtubule associated complex // inferred from direct assay /// 5875 // microtubule associated complex // inferred from sequence or structural similarity /// 5876 // spindle microtubule // non-traceable author statement /// 5881 // cytoplasmic microtubule // non-traceable author statement /// 5874 // microtubule // inferred from electronic annotation /// 5875 // microtubule associated co…	---
12573	153772_at	FBgn0010235	CG5433	Klc	Kinesin light chain	39445	3777 // microtubule motor activity // inferred from sequence or structural similarity /// 5200 // structural constituent of cytoskeleton // inferred from electronic annotation /// 5515 // protein binding // inferred from physical interaction /// 42802 // identical protein binding // inferred from physical interaction /// 3774 // motor activity // inferred from electronic annotation /// 3777 // mi…	6886 // intracellular protein transport // inferred from electronic annotation /// 7017 // microtubule-based process // non-traceable author statement /// 7018 // microtubule-based movement // inferred from sequence or structural similarity /// 16192 // vesicle-mediated transport // inferred from electronic annotation /// 7018 // microtubule-based movement // inferred from sequence similarity	5871 // kinesin complex // inferred from sequence or structural similarity /// 5871 // kinesin complex // non-traceable author statement /// 5871 // kinesin complex // inferred from electronic annotation /// 5874 // microtubule // inferred from electronic annotation /// 5871 // kinesin complex // inferred from sequence similarity	IPR001440 // TPR repeat // 0.0015 /// IPR001440 // TPR repeat // 4.7E-8 /// IPR001440 // TPR repeat // 2.4E-7 /// IPR001440 // TPR repeat // 3.8E-5 /// IPR001440 // TPR repeat // 0.086
12596	153795_at	FBgn0027338	CG9423	Kap-3	karyopherin 3	41158	8320 // protein carrier activity // non-traceable author statement /// 8565 // protein transporter activity // inferred from sequence or structural similarity /// 5488 // binding // inferred from electronic annotation /// 8565 // protein transporter activity // inferred from electronic annotation /// 8565 // protein transporter activity // inferred from sequence similarity	6606 // protein import into nucleus // inferred from sequence or structural similarity /// 6606 // protein import into nucleus // non-traceable author statement /// 6606 // protein import into nucleus // inferred from electronic annotation /// 6886 // intracellular protein transport // inferred from electronic annotation /// 6606 // protein import into nucleus // inferred from sequence similarity	5643 // nuclear pore // inferred from sequence or structural similarity /// 5643 // nuclear pore // non-traceable author statement /// 5643 // nuclear pore // inferred from sequence similarity	IPR000225 // Armadillo // 1.3E-12 /// IPR000225 // Armadillo // 4.8E-13 /// IPR000225 // Armadillo // 3.7E-6 /// IPR000225 // Armadillo // 5.7E-12 /// IPR000225 // Armadillo // 7.1E-10 /// IPR000225 // Armadillo // 5.1E-11 /// IPR000225 // Armadillo // 4.1E-7 /// IPR002652 // Importin alpha-like protein, beta-binding region // 6.4E-27
12644	153843_at	FBgn0026620	CG9765	tacc	transforming acidic coiled-coil protein	40589	5515 // protein binding // inferred from physical interaction /// 8017 // microtubule binding // traceable author statement	226 // microtubule cytoskeleton organization and biogenesis // inferred from mutant phenotype /// 7026 // negative regulation of microtubule depolymerization // non-traceable author statement /// 7026 // negative regulation of microtubule depolymerization // traceable author statement /// 7052 // mitotic spindle organization and biogenesis // traceable author statement /// 7067 // mitosis // infe…	235 // astral microtubule // traceable author statement /// 242 // pericentriolar material // non-traceable author statement /// 5813 // centrosome // inferred from direct assay /// 5813 // centrosome // traceable author statement /// 5876 // spindle microtubule // traceable author statement	NULL // NULL // 8.0E-125 /// NULL // NULL // 8.0E-125 /// NULL // NULL // 8.0E-125 /// NULL // NULL // 8.0E-125 /// NULL // NULL // 8.0E-125
12658	153857_at	FBgn0025741	CG11081	plexA	plexin A	43832	4714 // transmembrane receptor protein tyrosine kinase activity // inferred from electronic annotation /// 4867 // serine-type endopeptidase inhibitor activity // inferred from electronic annotation /// 8046 // axon guidance receptor activity // non-traceable author statement /// 17154 // semaphorin receptor activity // inferred from sequence or structural similarity /// 17154 // semaphorin recep…	6468 // protein amino acid phosphorylation // inferred from electronic annotation /// 7169 // transmembrane receptor protein tyrosine kinase signaling pathway // inferred from electronic annotation /// 7398 // ectoderm development // inferred from electronic annotation /// 7411 // axon guidance // inferred from mutant phenotype /// 8045 // motor axon guidance // non-traceable author statement ///…	16020 // membrane // inferred from electronic annotation	IPR001627 // Semaphorin/CD100 antigen // 1.8E-10 /// IPR001627 // Semaphorin/CD100 antigen // 1.5E-13 /// IPR002909 // Cell surface receptor IPT/TIG // 8.9E-18 /// IPR002909 // Cell surface receptor IPT/TIG // 2.7E-20 /// IPR002909 // Cell surface receptor IPT/TIG // 1.2E-9 /// IPR002165 // Plexin // 1.7E-15 /// IPR002165 // Plexin // 2.0E-7 /// IPR002165 // Plexin // 5.3E-8 /// IPR002909 // Cell…
12667	153866_at	FBgn0016926	CG4710	smi21F	smell impaired 21F	33288	---	42048 // olfactory behavior // inferred from mutant phenotype /// 42221 // response to chemical stimulus // inferred from mutant phenotype	---	---
12669	153868_at	FBgn0031268	CG2813	CG2813	CG2813	33237	5515 // protein binding // inferred from physical interaction	---	---	---
12689	153888_at	FBgn0040295	CG10392	Ogt	O-glycosyltransferase	35486	16757 // transferase activity, transferring glycosyl groups // non-traceable author statement /// 5515 // protein binding // inferred from physical interaction /// 5488 // binding // inferred from electronic annotation /// 16740 // transferase activity // inferred from electronic annotation	6486 // protein amino acid glycosylation // inferred from electronic annotation	---	IPR001440 // TPR repeat // 2.2E-11 /// IPR001440 // TPR repeat // 4.8E-5 /// IPR001440 // TPR repeat // 1.8E-6 /// IPR001440 // TPR repeat // 7.5E-10 /// IPR001440 // TPR repeat // 3.6E-7 /// IPR001440 // TPR repeat // 6.2E-10 /// IPR001440 // TPR repeat // 5.4E-10 /// IPR001440 // TPR repeat // 2.7E-6 /// IPR001440 // TPR repeat // 6.9E-10 /// IPR001440 // TPR repeat // 9.7E-10 /// IPR001440 // …
12721	153920_at	FBgn0003502	CG8049	Btk29A	Btk family kinase at 29A	34132	4713 // protein-tyrosine kinase activity // inferred from direct assay /// 4713 // protein-tyrosine kinase activity // inferred from sequence or structural similarity /// 4713 // protein-tyrosine kinase activity // non-traceable author statement /// 4715 // non-membrane spanning protein tyrosine kinase activity // inferred from electronic annotation /// 5524 // ATP binding // inferred from electr…	6468 // protein amino acid phosphorylation // inferred from sequence or structural similarity /// 6468 // protein amino acid phosphorylation // non-traceable author statement /// 7254 // JNK cascade // traceable author statement /// 7301 // ovarian ring canal formation // inferred from expression pattern /// 7301 // ovarian ring canal formation // inferred from mutant phenotype /// 7349 // cellul…	5737 // cytoplasm // inferred from direct assay /// 5886 // plasma membrane // inferred from direct assay /// 45172 // ring canal (sensu Insecta) // inferred from direct assay /// 45172 // ring canal (sensu Insecta) // traceable author statement	IPR000980 // SH2 motif // 3.3E-39 /// IPR001452 // SH3 // 2.3E-22 /// IPR000719 // Protein kinase // 1.3E-79 /// IPR001849 // Pleckstrin-like // 1.9E-14 /// IPR000980 // SH2 motif // 3.3E-39 /// IPR001452 // SH3 // 2.3E-22 /// IPR000719 // Protein kinase // 1.3E-79
12722	153921_at	FBgn0041205	CG16910	key	kenny	37967	3676 // nucleic acid binding // inferred from electronic annotation /// 5515 // protein binding // inferred from physical interaction /// 8270 // zinc ion binding // inferred from electronic annotation /// 8384 // IkappaB kinase activity // inferred from sequence or structural similarity /// 8384 // IkappaB kinase activity // non-traceable author statement /// 8384 // IkappaB kinase activity // i…	6960 // antimicrobial humoral response (sensu Protostomia) // non-traceable author statement /// 6963 // antibacterial polypeptide induction // inferred from mutant phenotype /// 6963 // antibacterial polypeptide induction // non-traceable author statement /// 8063 // Toll signaling pathway // traceable author statement /// 9613 // response to pest, pathogen or parasite // inferred from mutant ph…	5634 // nucleus // inferred from direct assay /// 5737 // cytoplasm // inferred from direct assay /// 8385 // IkappaB kinase complex // inferred from sequence or structural similarity /// 8385 // IkappaB kinase complex // non-traceable author statement /// 5634 // nucleus // inferred from electronic annotation /// 8385 // IkappaB kinase complex // inferred from sequence similarity	---
12744	153943_at	FBgn0031250	CG11907	Ent1	Equilibrative nucleoside transporter 1	33207	15397 // equilibrative nucleoside transporter, nitrobenzyl-thioinosine-insensitive activity // inferred from sequence or structural similarity /// 5515 // protein binding // inferred from physical interaction /// 5337 // nucleoside transporter activity // inferred from electronic annotation /// 15397 // equilibrative nucleoside transporter, nitrobenzyl-thioinosine-insensitive activity // inferred…	6139 // nucleobase, nucleoside, nucleotide and nucleic acid metabolism // inferred from electronic annotation /// 15931 // nucleobase, nucleoside, nucleotide and nucleic acid transport // inferred from electronic annotation /// 6810 // transport // inferred from electronic annotation	16020 // membrane // inferred from electronic annotation	IPR002259 // Delayed-early response protein/equilibrative nucleoside transporter // 1.9E-56
12758	153957_at	FBgn0031752	CG9044	CG9044	CG9044	33825	---	---	---	IPR001611 // Leucine-rich repeat // 0.0023 /// IPR001611 // Leucine-rich repeat // 7.4E-4 /// IPR001611 // Leucine-rich repeat // 0.29
12777	153976_at	FBgn0014001	CG10295	Pak	PAK-kinase	44039	4674 // protein serine/threonine kinase activity // inferred from direct assay /// 4674 // protein serine/threonine kinase activity // inferred from sequence or structural similarity /// 4674 // protein serine/threonine kinase activity // non-traceable author statement /// 4702 // receptor signaling protein serine/threonine kinase activity // non-traceable author statement /// 5524 // ATP binding…	165 // MAPKKK cascade // inferred from electronic annotation /// 6468 // protein amino acid phosphorylation // non-traceable author statement /// 7010 // cytoskeleton organization and biogenesis // inferred from electronic annotation /// 7155 // cell adhesion // inferred from direct assay /// 7254 // JNK cascade // non-traceable author statement /// 7391 // dorsal closure // inferred from mutant …	5856 // cytoskeleton // inferred from mutant phenotype /// 5925 // focal adhesion // inferred from direct assay	IPR000719 // Protein kinase // 7.0E-99 /// IPR000095 // PAK-box/P21-Rho-binding // 5.8E-29
12787	153986_at	FBgn0034083	CG8434	lbk	lambik	36788	---	7155 // cell adhesion // inferred from electronic annotation /// 8407 // bristle morphogenesis // inferred from mutant phenotype /// 9993 // oogenesis (sensu Insecta) // inferred from mutant phenotype /// 19226 // transmission of nerve impulse // inferred from electronic annotation	---	IPR001611 // Leucine-rich repeat // 0.03 /// IPR001611 // Leucine-rich repeat // 9.2E-4 /// IPR001611 // Leucine-rich repeat // 0.035 /// IPR001611 // Leucine-rich repeat // 0.037 /// IPR001611 // Leucine-rich repeat // 0.0011 /// IPR001611 // Leucine-rich repeat // 0.068 /// IPR001611 // Leucine-rich repeat // 0.05 /// IPR001611 // Leucine-rich repeat // 0.016 /// IPR001611 // Leucine-rich repea…
12796	153995_at	FBgn0031030	CG14217	Tao-1	Tao-1	32948	4702 // receptor signaling protein serine/threonine kinase activity // non-traceable author statement /// 5524 // ATP binding // inferred from electronic annotation	165 // MAPKKK cascade // inferred from electronic annotation /// 6468 // protein amino acid phosphorylation // non-traceable author statement /// 6917 // induction of apoptosis // inferred from electronic annotation /// 7254 // JNK cascade // inferred from electronic annotation	---	IPR000719 // Protein kinase // 5.5E-82
12798	153997_at	FBgn0028671	CG1709	Vha100-1	Vha100-1	43442	8553 // hydrogen-exporting ATPase activity, phosphorylative mechanism // inferred from sequence or structural similarity /// 8553 // hydrogen-exporting ATPase activity, phosphorylative mechanism // inferred from sequence similarity	6812 // cation transport // inferred from electronic annotation /// 15992 // proton transport // inferred from electronic annotation	220 // hydrogen-transporting ATPase V0 domain // inferred from sequence or structural similarity /// 16020 // membrane // inferred from electronic annotation /// 220 // hydrogen-transporting ATPase V0 domain // inferred from sequence similarity	IPR002490 // V-type ATPase, 116 kDa subunit // 1.0E-126 /// IPR002490 // V-type ATPase, 116 kDa subunit // 1.0E-126 /// IPR002490 // V-type ATPase, 116 kDa subunit // 1.0E-126 /// IPR002490 // V-type ATPase, 116 kDa subunit // 1.0E-126 /// IPR002490 // V-type ATPase, 116 kDa subunit // 1.0E-126
12801	154000_at	FBgn0027532	CG7139	CG7139	CG7139	40448	3684 // damaged DNA binding // inferred from electronic annotation /// 5524 // ATP binding // inferred from electronic annotation /// 5515 // protein binding // inferred from physical interaction	6298 // mismatch repair // inferred from electronic annotation	---	IPR002625 // Smr protein/MutS2 C-terminal // 2.0E-33 /// IPR002625 // Smr protein/MutS2 C-terminal // 2.0E-33
12825	154024_at	FBgn0015268	CG5330	Nap1	Nucleosome assembly protein 1	37798	42393 // histone binding // inferred from direct assay /// 42393 // histone binding // traceable author statement /// 5515 // protein binding // inferred from physical interaction	6334 // nucleosome assembly // inferred from direct assay /// 6334 // nucleosome assembly // inferred from sequence or structural similarity /// 6334 // nucleosome assembly // non-traceable author statement /// 6355 // regulation of transcription, DNA-dependent // inferred from direct assay /// 6461 // protein complex assembly // inferred from electronic annotation /// 6334 // nucleosome assembly…	5634 // nucleus // inferred from direct assay /// 5737 // cytoplasm // inferred from direct assay /// 16590 // ACF complex // inferred from direct assay /// 5634 // nucleus // inferred from electronic annotation	IPR002164 // Nucleosome assembly protein (NAP) // 1.0E-126
12827	154026_at	FBgn0011712	CG6625	Snap	Soluble NSF attachment protein	40233	5483 // soluble NSF attachment protein activity // non-traceable author statement /// 5515 // protein binding // inferred from physical interaction /// 5478 // intracellular transporter activity // inferred from electronic annotation /// 5488 // binding // inferred from electronic annotation	910 // cytokinesis // inferred from mutant phenotype /// 6886 // intracellular protein transport // inferred from electronic annotation /// 6888 // ER to Golgi vesicle-mediated transport // non-traceable author statement /// 7269 // neurotransmitter secretion // non-traceable author statement /// 16082 // synaptic vesicle priming // non-traceable author statement /// 6810 // transport // inferred…	5783 // endoplasmic reticulum // inferred from electronic annotation /// 5794 // Golgi apparatus // inferred from electronic annotation /// 19898 // extrinsic to membrane // non-traceable author statement	IPR000744 // NSF attachment protein // 0.0036 /// IPR000744 // NSF attachment protein // 0.2 /// IPR000744 // NSF attachment protein // 0.014 /// IPR000744 // NSF attachment protein // 0.13 /// IPR000744 // NSF attachment protein // 0.01
12838	154037_at	FBgn0037943	CG14722	CG14722	CG14722	41419	16505 // apoptotic protease activator activity // inferred from sequence or structural similarity /// 16505 // apoptotic protease activator activity // inferred from sequence similarity	---	---	IPR001680 // G-protein beta WD-40 repeat // 1.1E-6 /// IPR001680 // G-protein beta WD-40 repeat // 3.2E-4 /// IPR001680 // G-protein beta WD-40 repeat // 2.7E-6
12859	154058_at	FBgn0036449	CG5295	CG5295	CG5295	39611	5515 // protein binding // inferred from physical interaction	6629 // lipid metabolism // inferred from electronic annotation	---	IPR002641 // Patatin // 4.6E-38
12892	154091_at	FBgn0031836	CG11050	CG11050	CG11050	33924	---	---	---	IPR006674 // Metal-dependent phosphohydrolase, HD subdomain // 1.2E-9
12896	154095_at	FBgn0033005	CG3107	CG3107	CG3107	35475	4222 // metalloendopeptidase activity // inferred from sequence or structural similarity /// 5515 // protein binding // inferred from physical interaction /// 4222 // metalloendopeptidase activity // inferred from sequence similarity	6508 // proteolysis // inferred from electronic annotation	---	IPR007863 // Peptidase M16, C-terminal // 1.4E-25 /// IPR007863 // Peptidase M16, C-terminal // 6.5E-18
12926	154125_at	FBgn0041094	CG7590	scyl	scylla	39270	---	45926 // negative regulation of growth // inferred from genetic interaction	---	---
12929	154128_at	FBgn0012051	CG7563	CalpA	Calpain-A	37232	4198 // calpain activity // non-traceable author statement /// 5509 // calcium ion binding // inferred from electronic annotation /// 5516 // calmodulin binding // inferred from electronic annotation /// 5515 // protein binding // inferred from physical interaction /// 4198 // calpain activity // inferred from direct assay /// 4197 // cysteine-type endopeptidase activity // inferred from electron…	6508 // proteolysis // inferred from electronic annotation /// 16540 // protein autoprocessing // traceable author statement /// 19538 // protein metabolism // inferred from electronic annotation /// 30036 // actin cytoskeleton organization and biogenesis // non-traceable author statement /// 6508 // proteolysis // inferred from direct assay	5737 // cytoplasm // non-traceable author statement /// 5622 // intracellular // inferred from direct assay /// 15629 // actin cytoskeleton // inferred from direct assay /// 43025 // cell soma // inferred from direct assay /// 5622 // intracellular // inferred from electronic annotation	IPR001300 // Peptidase C2, calpain // 1.0E-126 /// IPR002048 // Calcium-binding EF-hand // 9.9E-6 /// IPR002048 // Calcium-binding EF-hand // 0.0069 /// IPR001300 // Peptidase C2, calpain // 7.3E-107
12949	154148_at	FBgn0036974	CG5605	eRF1	eukaryotic release factor 1	40240	3747 // translation release factor activity // non-traceable author statement /// 8079 // translation termination factor activity // inferred from sequence or structural similarity /// 16149 // translation release factor activity, codon specific // inferred from electronic annotation /// 5515 // protein binding // inferred from physical interaction /// 8079 // translation termination factor activ…	6415 // translational termination // inferred from mutant phenotype /// 6415 // translational termination // inferred from sequence or structural similarity /// 6415 // translational termination // non-traceable author statement /// 6605 // protein targeting // non-traceable author statement /// 7224 // smoothened signaling pathway // inferred from genetic interaction /// 35071 // salivary gland …	5737 // cytoplasm // non-traceable author statement /// 5829 // cytosol // inferred from sequence or structural similarity /// 18444 // translation release factor complex // non-traceable author statement /// 5737 // cytoplasm // inferred from electronic annotation /// 5829 // cytosol // inferred from sequence similarity	IPR005141 // eRF1 domain 2 // 3.3E-73 /// IPR005142 // eRF1 domain 3 // 2.8E-74 /// IPR005140 // eRF1 domain 1 // 2.3E-68
12951	154150_at	FBgn0001124	CG8430	Got1	Glutamate oxaloacetate transaminase 1	36782	4069 // aspartate transaminase activity // inferred from direct assay /// 4069 // aspartate transaminase activity // inferred from sequence or structural similarity /// 8483 // transaminase activity // inferred from electronic annotation /// 16740 // transferase activity // inferred from electronic annotation /// 16769 // transferase activity, transferring nitrogenous groups // inferred from elec…	6531 // aspartate metabolism // inferred from sequence or structural similarity /// 6537 // glutamate biosynthesis // traceable author statement /// 6520 // amino acid metabolism // inferred from electronic annotation /// 9058 // biosynthesis // inferred from electronic annotation /// 6531 // aspartate metabolism // inferred from sequence similarity	5759 // mitochondrial matrix // inferred from sequence or structural similarity /// 5759 // mitochondrial matrix // inferred from sequence similarity	IPR004839 // Aminotransferase, class I and II // 2.1E-90 /// IPR004839 // Aminotransferase, class I and II // 2.1E-90
12986	154185_at	FBgn0000578	CG15112	ena	enabled	37201	3779 // actin binding // inferred from sequence or structural similarity /// 5200 // structural constituent of cytoskeleton // inferred from electronic annotation /// 3779 // actin binding // inferred from sequence similarity	7010 // cytoskeleton organization and biogenesis // traceable author statement /// 7015 // actin filament organization // inferred from mutant phenotype /// 7391 // dorsal closure // traceable author statement /// 7409 // axonogenesis // inferred from mutant phenotype /// 7411 // axon guidance // inferred from genetic interaction /// 7411 // axon guidance // inferred from mutant phenotype /// 806…	---	IPR001960 // WH1 // 1.1E-42 /// IPR001960 // WH1 // 6.9E-42
12999	154198_at	FBgn0033902	CG8309	CG8309	CG8309	36565	5515 // protein binding // inferred from physical interaction	---	---	IPR000717 // Proteasome component region PCI // 9.9E-27
13020	154219_at	FBgn0010265	CG13389	RpS13	Ribosomal protein S13	34149	3676 // nucleic acid binding // inferred from electronic annotation /// 3735 // structural constituent of ribosome // inferred from sequence or structural similarity /// 3735 // structural constituent of ribosome // non-traceable author statement /// 3735 // structural constituent of ribosome // inferred from electronic annotation /// 3735 // structural constituent of ribosome // inferred from se…	6412 // protein biosynthesis // inferred from sequence or structural similarity /// 6412 // protein biosynthesis // non-traceable author statement /// 6412 // protein biosynthesis // inferred from electronic annotation /// 6412 // protein biosynthesis // inferred from sequence similarity	5840 // ribosome // non-traceable author statement /// 5843 // cytosolic small ribosomal subunit (sensu Eukaryota) // inferred from sequence or structural similarity /// 5843 // cytosolic small ribosomal subunit (sensu Eukaryota) // non-traceable author statement /// 5622 // intracellular // inferred from electronic annotation /// 5840 // ribosome // inferred from electronic annotation /// 30529 …	IPR000589 // Ribosomal protein S15 // 1.1E-28
13024	154223_at	FBgn0015834	CG8882	Trip1	Trip1	33710	3743 // translation initiation factor activity // inferred from sequence or structural similarity /// 3743 // translation initiation factor activity // non-traceable author statement /// 3743 // translation initiation factor activity // inferred from electronic annotation /// 3743 // translation initiation factor activity // inferred from sequence similarity	6412 // protein biosynthesis // inferred from sequence or structural similarity /// 6412 // protein biosynthesis // non-traceable author statement /// 6413 // translational initiation // inferred from sequence or structural similarity /// 6412 // protein biosynthesis // inferred from electronic annotation /// 6412 // protein biosynthesis // inferred from sequence similarity /// 6413 // translatio…	5829 // cytosol // non-traceable author statement /// 5852 // eukaryotic translation initiation factor 3 complex // inferred from sequence or structural similarity /// 5852 // eukaryotic translation initiation factor 3 complex // non-traceable author statement /// 5852 // eukaryotic translation initiation factor 3 complex // inferred from sequence similarity	IPR001680 // G-protein beta WD-40 repeat // 0.0016 /// IPR001680 // G-protein beta WD-40 repeat // 2.8E-9 /// IPR001680 // G-protein beta WD-40 repeat // 0.0015 /// IPR001680 // G-protein beta WD-40 repeat // 8.9E-7 /// IPR001680 // G-protein beta WD-40 repeat // 2.4E-7
13067	154266_at	FBgn0037555	CG9638	Ada2b	Ada2b	40966	3677 // DNA binding // inferred from electronic annotation /// 4402 // histone acetyltransferase activity // non-traceable author statement /// 8270 // zinc ion binding // inferred from electronic annotation /// 19239 // deaminase activity // inferred from electronic annotation /// 30528 // transcription regulator activity // inferred from electronic annotation /// 5515 // protein binding // infe…	6357 // regulation of transcription from RNA polymerase II promoter // inferred from electronic annotation /// 35066 // positive regulation of histone acetylation // inferred from mutant phenotype /// 45449 // regulation of transcription // inferred from electronic annotation	124 // SAGA complex // inferred from physical interaction /// 124 // SAGA complex // non-traceable author statement /// 5700 // polytene chromosome // inferred from direct assay /// 5634 // nucleus // inferred from electronic annotation	IPR000433 // Zn-finger, ZZ type // 2.2E-8 /// IPR001005 // Myb DNA-binding domain // 1.6E-8
13205	154404_at	FBgn0033021	CG10417	CG10417	CG10417	35492	4722 // protein serine/threonine phosphatase activity // non-traceable author statement /// 287 // magnesium ion binding // inferred from electronic annotation /// 3824 // catalytic activity // inferred from electronic annotation /// 4721 // phosphoprotein phosphatase activity // inferred from electronic annotation /// 4722 // protein serine/threonine phosphatase activity // inferred from electro…	165 // MAPKKK cascade // inferred from electronic annotation /// 6470 // protein amino acid dephosphorylation // non-traceable author statement /// 6470 // protein amino acid dephosphorylation // inferred from electronic annotation	8287 // protein serine/threonine phosphatase complex // inferred from electronic annotation	IPR001932 // Protein phosphatase 2C-like // 1.6E-20 /// IPR001932 // Protein phosphatase 2C-like // 2.2E-70
13247	154446_at	FBgn0037240	CG1084	Cont	Contactin	40553	5529 // sugar binding // inferred from electronic annotation /// 5515 // protein binding // inferred from electronic annotation	7155 // cell adhesion // inferred from sequence or structural similarity /// 7398 // ectoderm development // inferred from electronic annotation /// 7399 // nervous system development // inferred from electronic annotation /// 16337 // cell-cell adhesion // inferred from electronic annotation /// 19991 // septate junction assembly // inferred from mutant phenotype /// 45197 // establishment and/o…	5918 // septate junction // inferred from direct assay /// 5918 // septate junction // non-traceable author statement /// 5919 // pleated septate junction // inferred from direct assay /// 16020 // membrane // inferred from electronic annotation /// 5923 // tight junction // inferred from electronic annotation	IPR003961 // Fibronectin, type III // 7.5E-12 /// IPR003961 // Fibronectin, type III // 2.4E-6 /// IPR003961 // Fibronectin, type III // 2.5E-10 /// IPR003961 // Fibronectin, type III // 1.3E-12 /// IPR007110 // Immunoglobulin-like // 0.049 /// IPR007110 // Immunoglobulin-like // 7.0E-7 /// IPR007110 // Immunoglobulin-like // 2.6E-6 /// IPR007110 // Immunoglobulin-like // 1.6E-10 /// IPR007110 //…
13254	154453_at	FBgn0025726	CG2999	unc-13	unc-13	43841	4872 // receptor activity // inferred from electronic annotation /// 5516 // calmodulin binding // traceable author statement /// 19992 // diacylglycerol binding // inferred from sequence or structural similarity /// 19992 // diacylglycerol binding // inferred from sequence similarity	7165 // signal transduction // inferred from electronic annotation /// 7242 // intracellular signaling cascade // inferred from electronic annotation /// 7268 // synaptic transmission // inferred from mutant phenotype /// 7268 // synaptic transmission // non-traceable author statement /// 7269 // neurotransmitter secretion // non-traceable author statement /// 16079 // synaptic vesicle exocytosis…	8021 // synaptic vesicle // inferred from sequence or structural similarity /// 8021 // synaptic vesicle // non-traceable author statement /// 8021 // synaptic vesicle // inferred from sequence similarity	IPR010439 // Protein of unknown function DUF1041 // 1.8E-87 /// IPR010439 // Protein of unknown function DUF1041 // 7.1E-77 /// IPR002219 // Protein kinase C, phorbol ester/diacylglycerol binding // 6.9E-19 /// IPR000008 // C2 domain // 8.0E-33 /// IPR000008 // C2 domain // 4.2E-19 /// IPR010439 // Protein of unknown function DUF1041 // 1.8E-87 /// IPR010439 // Protein of unknown function DUF1041…
13269	154468_at	FBgn0037551	CG7891	CG7891	CG7891	40961	5525 // GTP binding // inferred from sequence or structural similarity /// 5525 // GTP binding // inferred from electronic annotation /// 5525 // GTP binding // inferred from sequence similarity	6886 // intracellular protein transport // inferred from electronic annotation /// 7186 // G-protein coupled receptor protein signaling pathway // inferred from electronic annotation /// 7264 // small GTPase mediated signal transduction // inferred from electronic annotation /// 17157 // regulation of exocytosis // inferred from electronic annotation /// 6364 // rRNA processing // inferred from e…	5622 // intracellular // inferred from electronic annotation	IPR006689 // ARF/SAR superfamily // 1.8E-40
13280	154479_at	FBgn0037756	CG8507	CG8507	CG8507	41205	8201 // heparin binding // inferred from electronic annotation /// 50750 // low-density lipoprotein receptor binding // inferred from electronic annotation	---	5783 // endoplasmic reticulum // inferred from electronic annotation	IPR010483 // Alpha-2-macroglobulin RAP, C-terminal // 1.0E-126 /// IPR009066 // Alpha-2-macroglobulin receptor-associated protein, domain 1 // 8.5E-96
13303	154502_at	FBgn0031988	CG8668	CG8668	CG8668	34107	8499 // UDP-galactose:beta-N-acetylglucosamine beta-1,3-galactosyltransferase activity // inferred from sequence or structural similarity /// 16757 // transferase activity, transferring glycosyl groups // inferred from sequence or structural similarity /// 8378 // galactosyltransferase activity // inferred from electronic annotation /// 8499 // UDP-galactose:beta-N-acetylglucosamine beta-1,3-gala…	6486 // protein amino acid glycosylation // inferred from electronic annotation	16020 // membrane // inferred from electronic annotation	IPR002659 // Glycosyl transferase, family 31 // 2.5E-50
13345	154544_at	FBgn0061492	CG10733	loj	logjam	38698	8320 // protein carrier activity // inferred from electronic annotation	6886 // intracellular protein transport // inferred from electronic annotation /// 18991 // oviposition // inferred from mutant phenotype /// 6810 // transport // inferred from electronic annotation	16020 // membrane // inferred from electronic annotation /// 16021 // integral to membrane // inferred from electronic annotation	IPR000348 // emp24/gp25L/p24 // 6.0E-9
13392	154591_at	FBgn0003169	CG7904	put	punt	41772	4672 // protein kinase activity // non-traceable author statement /// 4896 // hematopoietin/interferon-class (D200-domain) cytokine receptor activity // inferred from electronic annotation /// 5024 // transforming growth factor beta receptor activity // inferred from genetic interaction /// 5026 // transforming growth factor beta receptor activity, type II // inferred from sequence or structural …	1501 // skeletal development // inferred from electronic annotation /// 1745 // compound eye morphogenesis (sensu Endopterygota) // non-traceable author statement /// 6468 // protein amino acid phosphorylation // non-traceable author statement /// 7179 // transforming growth factor beta receptor signaling pathway // inferred from genetic interaction /// 7179 // transforming growth factor beta rec…	5886 // plasma membrane // inferred from sequence or structural similarity /// 48179 // activin receptor complex // inferred from physical interaction /// 16020 // membrane // inferred from electronic annotation /// 5886 // plasma membrane // inferred from sequence similarity	IPR000719 // Protein kinase // 1.4E-60 /// IPR000472 // TGF-beta receptor/activin receptor, type I/II // 1.0E-27
13422	154621_at	FBgn0027493	CG17273	CG17273	CG17273	42466	4019 // adenylosuccinate synthase activity // inferred from sequence or structural similarity /// 4019 // adenylosuccinate synthase activity // non-traceable author statement /// 5525 // GTP binding // inferred from electronic annotation /// 5515 // protein binding // inferred from physical interaction /// 166 // nucleotide binding // inferred from electronic annotation /// 287 // magnesium ion b…	6164 // purine nucleotide biosynthesis // non-traceable author statement /// 6164 // purine nucleotide biosynthesis // inferred from electronic annotation	---	IPR001114 // Adenylosuccinate synthetase // 1.0E-126
13427	154626_at	FBgn0026418	CG6603	Hsc70Cb	Hsc70Cb	39557	5524 // ATP binding // inferred from electronic annotation /// 51087 // chaperone binding // inferred from sequence or structural similarity /// 51087 // chaperone binding // inferred from sequence similarity	6457 // protein folding // inferred from sequence or structural similarity /// 6950 // response to stress // inferred from electronic annotation /// 6952 // defense response // inferred from electronic annotation /// 6457 // protein folding // inferred from sequence similarity	---	IPR001023 // Heat shock protein Hsp70 // 1.0E-126
13498	154697_at	FBgn0015247	CG8293	Iap2	Inhibitor of apoptosis 2	36748	4842 // ubiquitin-protein ligase activity // inferred from electronic annotation /// 8270 // zinc ion binding // inferred from electronic annotation /// 5515 // protein binding // inferred from electronic annotation /// 46872 // metal ion binding // inferred from electronic annotation	6916 // anti-apoptosis // inferred from direct assay /// 6916 // anti-apoptosis // inferred from sequence or structural similarity /// 6916 // anti-apoptosis // non-traceable author statement /// 6916 // anti-apoptosis // traceable author statement /// 16567 // protein ubiquitination // inferred from electronic annotation /// 6915 // apoptosis // inferred from electronic annotation /// 6916 // an…	151 // ubiquitin ligase complex // inferred from electronic annotation /// 5622 // intracellular // inferred from electronic annotation	IPR001370 // Baculovirus inhibitor of apoptosis protein repeat (BIR) // 8.5E-28 /// IPR001370 // Baculovirus inhibitor of apoptosis protein repeat (BIR) // 5.2E-34 /// IPR001370 // Baculovirus inhibitor of apoptosis protein repeat (BIR) // 1.7E-37 /// IPR001841 // Zn-finger, RING // 1.1E-5
13510	154709_at	FBgn0030321	CG1703	CG1703	CG1703	32112	166 // nucleotide binding // inferred from electronic annotation /// 5215 // transporter activity // inferred from sequence or structural similarity /// 5524 // ATP binding // inferred from electronic annotation /// 42626 // ATPase activity, coupled to transmembrane movement of substances // inferred from sequence or structural similarity /// 16887 // ATPase activity // inferred from electronic a…	6810 // transport // inferred from electronic annotation	43190 // ATP-binding cassette (ABC) transporter complex // inferred from sequence or structural similarity /// 16020 // membrane // inferred from electronic annotation /// 43190 // ATP-binding cassette (ABC) transporter complex // inferred from sequence similarity	IPR003439 // ABC transporter // 8.8E-31 /// IPR003439 // ABC transporter // 3.3E-40 /// IPR003439 // ABC transporter // 2.3E-24 /// IPR003439 // ABC transporter // 3.3E-40
13552	154751_at	FBgn0002524	CG4162	lace	lace	34910	4758 // serine C-palmitoyltransferase activity // inferred from sequence or structural similarity /// 4758 // serine C-palmitoyltransferase activity // non-traceable author statement /// 8483 // transaminase activity // inferred from electronic annotation /// 5515 // protein binding // inferred from physical interaction /// 16740 // transferase activity // inferred from electronic annotation /// …	6629 // lipid metabolism // inferred from electronic annotation /// 9058 // biosynthesis // inferred from electronic annotation	---	IPR004839 // Aminotransferase, class I and II // 6.9E-29
13568	154767_at	FBgn0034491	CG11055	CG11055	CG11055	37289	4806 // triacylglycerol lipase activity // inferred from sequence or structural similarity /// 5515 // protein binding // inferred from physical interaction /// 3824 // catalytic activity // inferred from electronic annotation /// 16298 // lipase activity // inferred from electronic annotation /// 4806 // triacylglycerol lipase activity // inferred from sequence similarity	6631 // fatty acid metabolism // inferred from electronic annotation /// 8202 // steroid metabolism // inferred from electronic annotation /// 8203 // cholesterol metabolism // inferred from electronic annotation /// 16042 // lipid catabolism // inferred from electronic annotation	---	IPR010468 // Hormone-sensitive lipase, N-terminal // 7.9E-34
13572	154771_at	FBgn0033413	CG8806	prel	preli-like	35969	---	7275 // development // inferred from electronic annotation /// 7498 // mesoderm development // inferred from electronic annotation /// 30097 // hemopoiesis // inferred from electronic annotation	5739 // mitochondrion // inferred from direct assay /// 5739 // mitochondrion // inferred from electronic annotation	IPR006797 // MSF1 // 3.5E-41
13589	154788_at	FBgn0035895	CG7015	CG7015	CG7015	38963	3676 // nucleic acid binding // inferred from sequence or structural similarity /// 3677 // DNA binding // inferred from electronic annotation /// 3676 // nucleic acid binding // inferred from electronic annotation /// 3676 // nucleic acid binding // inferred from sequence similarity	6355 // regulation of transcription, DNA-dependent // inferred from electronic annotation	---	IPR002059 // Cold-shock DNA-binding domain // 1.3E-16 /// IPR002059 // Cold-shock DNA-binding domain // 4.0 /// IPR002059 // Cold-shock DNA-binding domain // 5.5E-15 /// IPR002059 // Cold-shock DNA-binding domain // 5.1E-9 /// IPR002059 // Cold-shock DNA-binding domain // 0.43 /// IPR002059 // Cold-shock DNA-binding domain // 1.8E-7 /// IPR002059 // Cold-shock DNA-binding domain // 1.2E-11
13625	154824_at	FBgn0037536	CG2698	CG2698	CG2698	40945	---	---	---	---
13644	154843_at	FBgn0035850	CG7986	Atg18	Autophagy-specific gene 18	38913	---	6914 // autophagy // inferred from mutant phenotype	---	---
13661	154860_at	FBgn0020249	CG7954	stck	steamer duck	40999	5200 // structural constituent of cytoskeleton // inferred from electronic annotation /// 8270 // zinc ion binding // inferred from electronic annotation /// 46872 // metal ion binding // inferred from electronic annotation	6928 // cell motility // inferred from electronic annotation /// 7010 // cytoskeleton organization and biogenesis // inferred from electronic annotation /// 7475 // apposition of dorsal and ventral wing surfaces // inferred from mutant phenotype	---	IPR001781 // Zn-binding protein, LIM // 2.8E-20 /// IPR001781 // Zn-binding protein, LIM // 1.3E-11 /// IPR001781 // Zn-binding protein, LIM // 1.9E-9 /// IPR001781 // Zn-binding protein, LIM // 8.0E-22 /// IPR001781 // Zn-binding protein, LIM // 4.8E-19 /// IPR001781 // Zn-binding protein, LIM // 2.8E-20 /// IPR001781 // Zn-binding protein, LIM // 1.3E-11 /// IPR001781 // Zn-binding protein, LIM…
13685	154884_at	FBgn0035763	CG8602	CG8602	CG8602	38808	5215 // transporter activity // inferred from electronic annotation	6810 // transport // inferred from electronic annotation /// 6811 // ion transport // inferred from electronic annotation /// 6812 // cation transport // inferred from electronic annotation /// 6858 // extracellular transport // inferred from electronic annotation	16021 // integral to membrane // inferred from electronic annotation /// 16020 // membrane // inferred from electronic annotation	---
13721	154920_at	FBgn0035388	CG2162	CG2162	CG2162	38360	---	---	---	---
13802	155001_at	FBgn0033677	CG8321	CG8321	CG8321	36287	---	---	---	---
13822	155021_at	FBgn0038932 /// FBgn0053334	CG5740	CG5740 /// CG33334	CG5740 /// CG33334	2768675 /// 42600	5200 // structural constituent of cytoskeleton // inferred from electronic annotation	7010 // cytoskeleton organization and biogenesis // inferred from electronic annotation	---	---
13837	155036_at	FBgn0032961	CG1416	CG1416	CG1416	35426	---	---	---	IPR007821 // Protein of unknown function DUF704 // 1.3E-35
13846	155045_at	FBgn0053553	CG33553	Doa	Darkener of apricot	43415	4672 // protein kinase activity // inferred from direct assay /// 4672 // protein kinase activity // inferred from sequence or structural similarity /// 4674 // protein serine/threonine kinase activity // inferred from direct assay /// 4674 // protein serine/threonine kinase activity // non-traceable author statement /// 4702 // receptor signaling protein serine/threonine kinase activity // infer…	165 // MAPKKK cascade // inferred from genetic interaction /// 381 // regulation of alternative nuclear mRNA splicing, via spliceosome // inferred from mutant phenotype /// 398 // nuclear mRNA splicing, via spliceosome // inferred from electronic annotation /// 6468 // protein amino acid phosphorylation // non-traceable author statement /// 7350 // blastoderm segmentation // inferred from mutant …	5634 // nucleus // Unknown /// 5634 // nucleus // inferred from direct assay /// 5634 // nucleus // non-traceable author statement /// 5737 // cytoplasm // inferred from direct assay /// 5634 // nucleus // inferred from electronic annotation /// 5634 // nucleus // inferred from curator	IPR000719 // Protein kinase // 1.0E-71 /// IPR000719 // Protein kinase // 6.4E-71 /// IPR000719 // Protein kinase // 1.0E-71 /// IPR000719 // Protein kinase // 6.4E-71 /// IPR000719 // Protein kinase // 1.0E-71
13854	155053_at	FBgn0034051	CG8295	Mlf	Myelodysplasia/myeloid leukemia factor	36750	---	---	5737 // cytoplasm // inferred from direct assay /// 5737 // cytoplasm // non-traceable author statement	---
13856	155055_at	FBgn0051549	CG31549	CG31549	CG31549	40689	16491 // oxidoreductase activity // inferred from sequence or structural similarity /// 5515 // protein binding // inferred from physical interaction /// 16491 // oxidoreductase activity // inferred from electronic annotation /// 16491 // oxidoreductase activity // inferred from sequence similarity	6629 // lipid metabolism // inferred from electronic annotation /// 8152 // metabolism // inferred from electronic annotation	---	IPR002198 // Short-chain dehydrogenase/reductase SDR // 1.2E-78
13960	155159_at	FBgn0053094	CG33094	Synd	Syndapin	42467	5200 // structural constituent of cytoskeleton // inferred from electronic annotation /// 5515 // protein binding // inferred from physical interaction	6468 // protein amino acid phosphorylation // inferred from electronic annotation /// 6886 // intracellular protein transport // inferred from electronic annotation /// 6898 // receptor mediated endocytosis // inferred from electronic annotation /// 7242 // intracellular signaling cascade // inferred from electronic annotation /// 7269 // neurotransmitter secretion // non-traceable author stateme…	---	IPR001452 // SH3 // 7.9E-21 /// IPR001060 // Cdc15/Fes/CIP4 // 1.6E-31
13983	AFFX-Dros-ACTIN_5_at	---	---	---	---	---	5515 // protein binding // inferred from physical interaction /// 166 // nucleotide binding // inferred from electronic annotation /// 5198 // structural molecule activity // inferred from electronic annotation /// 5200 // structural constituent of cytoskeleton // inferred from electronic annotation /// 5515 // protein binding // inferred from electronic annotation /// 5524 // ATP binding // infe…	910 // cytokinesis // inferred from mutant phenotype	5856 // cytoskeleton // inferred from electronic annotation /// 5884 // actin filament // inferred from electronic annotation	---
13988	AFFX-Dros-GAPDH_3_at	---	---	---	---	---	5515 // protein binding // inferred from physical interaction /// 4365 // glyceraldehyde-3-phosphate dehydrogenase (phosphorylating) activity // inferred from direct assay /// 4365 // glyceraldehyde-3-phosphate dehydrogenase (phosphorylating) activity // inferred from electronic annotation /// 8943 // glyceraldehyde-3-phosphate dehydrogenase activity // inferred from electronic annotation /// 164…	6096 // glycolysis // inferred from expression pattern /// 6006 // glucose metabolism // inferred from electronic annotation /// 6096 // glycolysis // inferred from electronic annotation	---	---

## Sheet: SamePhysio&SameChrono.Dn_NotOld
Index	Probe.Set.ID	FlyBase	Ensembl	Gene.Symbol	Gene.Title	Entrez.Gene	Gene.Ontology.Molecular.Function	Gene.Ontology.Biological.Process	Gene.Ontology.Cellular.Component	InterPro
135	141334_at	FBgn0036416	CG7924	CG7924	CG7924	39574	---	---	---	IPR002989 // Mycobacterial pentapeptide repeat // 1.5 /// IPR002989 // Mycobacterial pentapeptide repeat // 2.5E-5 /// IPR002989 // Mycobacterial pentapeptide repeat // 1.9E-5
208	141407_at	FBgn0002564	CG6821	Lsp1	Larval serum protein 1	38015	5344 // oxygen transporter activity // inferred from electronic annotation /// 45735 // nutrient reservoir activity // non-traceable author statement /// 45735 // nutrient reservoir activity // inferred from electronic annotation	6810 // transport // inferred from electronic annotation	5576 // extracellular region // non-traceable author statement /// 5616 // larval serum protein complex // inferred from direct assay	IPR000896 // Arthropod hemocyanin/insect LSP // 2.0E-99 /// IPR005204 // Hemocyanin, N-terminal // 2.7E-36 /// IPR005203 // Hemocyanin, C-terminal // 1.6E-98
314	141513_at	FBgn0030054	---	Caf1-180	Caf1-180	31801	3682 // chromatin binding // inferred from electronic annotation	6334 // nucleosome assembly // non-traceable author statement	5678 // chromatin assembly complex // inferred from sequence or structural similarity /// 5678 // chromatin assembly complex // non-traceable author statement /// 5678 // chromatin assembly complex // inferred from sequence similarity	---
576	141775_at	FBgn0000487	CG2952	Dox-A3	Diphenol oxidase A3	44513	4503 // monophenol monooxygenase activity // inferred from sequence or structural similarity /// 4503 // monophenol monooxygenase activity // non-traceable author statement /// 4503 // monophenol monooxygenase activity // traceable author statement /// 5344 // oxygen transporter activity // inferred from electronic annotation /// 4497 // monooxygenase activity // inferred from electronic annotati…	6810 // transport // inferred from electronic annotation /// 6952 // defense response // non-traceable author statement /// 8152 // metabolism // inferred from electronic annotation /// 6583 // melanin biosynthesis from tyrosine // inferred from sequence or structural similarity /// 6952 // defense response // inferred from sequence or structural similarity /// 6583 // melanin biosynthesis from t…	5576 // extracellular region // inferred from direct assay	IPR000896 // Arthropod hemocyanin/insect LSP // 5.2E-80 /// IPR005204 // Hemocyanin, N-terminal // 6.4E-7 /// IPR005203 // Hemocyanin, C-terminal // 7.8E-71
620	141819_at	---	---	---	---	---	---	---	---	---
621	141820_at	---	---	---	---	---	---	---	---	---
630	141829_at	---	---	---	---	---	---	---	---	---
634	141833_at	---	---	---	---	---	---	---	---	---
639	141838_at	---	---	---	---	---	---	---	---	---
641	141840_at	---	---	---	---	---	---	---	---	---
645	141844_at	---	---	---	---	---	---	---	---	---
648	141847_at	---	---	---	---	---	---	---	---	---
652	141851_at	---	---	---	---	---	---	---	---	---
660	141859_at	---	---	---	---	---	---	---	---	---
668	141867_at	---	---	---	---	---	---	---	---	---
669	141868_at	---	---	---	---	---	---	---	---	---
670	141869_at	---	---	---	---	---	---	---	---	---
672	141871_at	---	---	---	---	---	---	---	---	---
675	141874_at	---	---	---	---	---	---	---	---	---
683	141882_at	---	---	---	---	---	---	---	---	---
688	141887_at	---	---	---	---	---	---	---	---	---
691	141890_at	---	---	---	---	---	---	---	---	---
695	141894_at	---	---	---	---	---	---	---	---	---
699	141898_at	---	---	---	---	---	---	---	---	---
705	141904_at	---	---	---	---	---	---	---	---	---
708	141907_at	---	---	---	---	---	---	---	---	---
715	141914_at	---	---	---	---	---	---	---	---	---
732	141931_at	FBgn0037931	CG18476	CG18476	CG18476	41404	3676 // nucleic acid binding // inferred from electronic annotation /// 8270 // zinc ion binding // inferred from electronic annotation /// 30528 // transcription regulator activity // inferred from electronic annotation /// 5515 // protein binding // inferred from physical interaction /// 46872 // metal ion binding // inferred from electronic annotation	6139 // nucleobase, nucleoside, nucleotide and nucleic acid metabolism // inferred from electronic annotation /// 6357 // regulation of transcription from RNA polymerase II promoter // inferred from electronic annotation /// 6366 // transcription from RNA polymerase II promoter // inferred from electronic annotation	5634 // nucleus // inferred from electronic annotation	IPR007087 // Zn-finger, C2H2 type // 8.6E-5 /// IPR007087 // Zn-finger, C2H2 type // 8.2E-5 /// IPR007087 // Zn-finger, C2H2 type // 6.8E-5 /// IPR007087 // Zn-finger, C2H2 type // 5.6E-5 /// IPR007087 // Zn-finger, C2H2 type // 1.8E-6 /// IPR007087 // Zn-finger, C2H2 type // 2.0E-4 /// IPR007087 // Zn-finger, C2H2 type // 8.2E-5
759	141958_at	---	---	---	---	---	---	---	---	---
771	141970_at	---	---	---	---	---	---	---	---	---
794	141993_at	---	---	---	---	---	---	---	---	---
797	141996_at	---	---	---	---	---	---	---	---	---
820	142019_at	---	---	---	---	---	---	---	---	---
828	142027_at	---	---	---	---	---	---	---	---	---
833	142032_at	---	---	---	---	---	---	---	---	---
852	142051_at	---	---	---	---	---	---	---	---	---
853	142052_at	---	---	---	---	---	---	---	---	---
862	142061_at	---	---	---	---	---	---	---	---	---
866	142065_at	---	---	---	---	---	---	---	---	---
877	142076_at	---	---	---	---	---	---	---	---	---
878	142077_at	---	---	---	---	---	---	---	---	---
893	142092_at	---	---	---	---	---	---	---	---	---
900	142099_at	FBgn0047114	CG31142	CG31142	CG31142	251610	---	---	---	---
905	142104_at	---	---	---	---	---	---	---	---	---
912	142111_at	---	---	---	---	---	---	---	---	---
915	142114_at	---	---	---	---	---	---	---	---	---
919	142118_at	---	---	---	---	---	---	---	---	---
945	142144_at	---	---	---	---	---	5515 // protein binding // inferred from physical interaction /// 3676 // nucleic acid binding // inferred from electronic annotation /// 8270 // zinc ion binding // inferred from electronic annotation /// 46872 // metal ion binding // inferred from electronic annotation	7275 // development // inferred from mutant phenotype /// 7275 // development // inferred from electronic annotation	5634 // nucleus // inferred from electronic annotation	---
978	142177_at	FBgn0000449	CG12028	dib	disembodied	45282	42767 // ecdysteroid 22-hydroxylase activity // inferred from direct assay /// 4497 // monooxygenase activity // inferred from electronic annotation /// 5506 // iron ion binding // inferred from electronic annotation /// 16491 // oxidoreductase activity // inferred from electronic annotation /// 20037 // heme binding // inferred from electronic annotation /// 46872 // metal ion binding // inferre…	6118 // electron transport // inferred from electronic annotation /// 6697 // ecdysone biosynthesis // inferred from direct assay /// 6697 // ecdysone biosynthesis // inferred from mutant phenotype /// 7391 // dorsal closure // inferred from mutant phenotype /// 7391 // dorsal closure // traceable author statement /// 7417 // central nervous system development // inferred from mutant phenotype //…	5739 // mitochondrion // inferred from direct assay /// 5739 // mitochondrion // inferred from sequence or structural similarity /// 5739 // mitochondrion // non-traceable author statement /// 5743 // mitochondrial inner membrane // non-traceable author statement /// 5739 // mitochondrion // inferred from electronic annotation /// 16020 // membrane // inferred from electronic annotation /// 5739 …	IPR001128 // Cytochrome P450 // 4.1E-56
1117	142316_at	FBgn0036680	CG9665	CG9665	CG9665	39897	5515 // protein binding // inferred from physical interaction /// 42302 // structural constituent of cuticle // inferred from electronic annotation	---	---	IPR000618 // Insect cuticle protein // 2.1E-8
1174	142373_at	FBgn0038348	CG18519	CG18519	CG18519	41895	16491 // oxidoreductase activity // inferred from electronic annotation	6118 // electron transport // inferred from electronic annotation /// 6139 // nucleobase, nucleoside, nucleotide and nucleic acid metabolism // inferred from electronic annotation /// 6144 // purine base metabolism // inferred from electronic annotation /// 6800 // oxygen and reactive oxygen species metabolism // inferred from electronic annotation /// 6952 // defense response // inferred from el…	---	IPR008274 // Aldehyde oxidase and xanthine dehydrogenase, molybdopterin binding // 9.7E-19 /// IPR008274 // Aldehyde oxidase and xanthine dehydrogenase, molybdopterin binding // 1.1E-4 /// IPR008274 // Aldehyde oxidase and xanthine dehydrogenase, molybdopterin binding // 1.7E-76 /// IPR002346 // Molybdopterin dehydrogenase, FAD-binding // 2.5E-7 /// IPR000674 // Aldehyde oxidase and xanthine dehy…
1189	142388_at	FBgn0033110	CG9447	CG9447	CG9447	35597	16747 // transferase activity, transferring groups other than amino-acyl groups // inferred from electronic annotation	---	---	---
1212	142411_at	FBgn0038794	CG17205	CG17205	CG17205	42420	---	---	---	---
1446	142645_r_at	FBgn0037212	CG12414	nAcR80B	nicotinic Acetylcholine Receptor 80B	40521	4889 // nicotinic acetylcholine-activated cation-selective channel activity // inferred from sequence or structural similarity /// 15464 // acetylcholine receptor activity // inferred from electronic annotation /// 5230 // extracellular ligand-gated ion channel activity // inferred from electronic annotation /// 30594 // neurotransmitter receptor activity // inferred from electronic annotation //…	6812 // cation transport // inferred from electronic annotation /// 6936 // muscle contraction // inferred from electronic annotation /// 7270 // nerve-nerve synaptic transmission // inferred from electronic annotation /// 7274 // neuromuscular synaptic transmission // inferred from electronic annotation /// 6810 // transport // inferred from electronic annotation /// 6811 // ion transport // inf…	5892 // nicotinic acetylcholine-gated receptor-channel complex // inferred from sequence or structural similarity /// 45211 // postsynaptic membrane // inferred from electronic annotation /// 16020 // membrane // inferred from electronic annotation /// 16021 // integral to membrane // inferred from electronic annotation /// 5892 // nicotinic acetylcholine-gated receptor-channel complex // inferre…	IPR006029 // Neurotransmitter-gated ion-channel transmembrane region // 1.4E-58 /// IPR006202 // Neurotransmitter-gated ion-channel ligand binding domain // 3.1E-19 /// IPR006029 // Neurotransmitter-gated ion-channel transmembrane region // 1.4E-58 /// IPR006029 // Neurotransmitter-gated ion-channel transmembrane region // 1.8E-24 /// IPR006202 // Neurotransmitter-gated ion-channel ligand binding…
1477	142676_at	FBgn0039103	CG13819	CG13819	CG13819	42792	---	---	---	---
1500	142699_at	FBgn0037730	CG9444	CG9444	CG9444	41175	5427 // proton-dependent oligopeptide transporter activity // inferred from sequence or structural similarity /// 5215 // transporter activity // inferred from electronic annotation /// 5427 // proton-dependent oligopeptide transporter activity // inferred from sequence similarity	6810 // transport // inferred from electronic annotation /// 6857 // oligopeptide transport // inferred from electronic annotation	16020 // membrane // inferred from electronic annotation	IPR000109 // TGF-beta receptor, type I/II extracellular region // 3.9E-26 /// IPR000109 // TGF-beta receptor, type I/II extracellular region // 2.5E-9
1530	142729_at	FBgn0010391	CG2522	Gtp-bp	GTP-binding protein	47251	3729 // mRNA binding // inferred from electronic annotation /// 3729 // mRNA binding // non-traceable author statement /// 4872 // receptor activity // inferred from electronic annotation /// 5047 // signal recognition particle binding // inferred from sequence or structural similarity /// 5525 // GTP binding // non-traceable author statement /// 17111 // nucleoside-triphosphatase activity // inf…	6605 // protein targeting // inferred from electronic annotation /// 6614 // SRP-dependent cotranslational protein targeting to membrane // inferred from electronic annotation /// 7409 // axonogenesis // inferred from expression pattern /// 50708 // regulation of protein secretion // inferred from expression pattern /// 6810 // transport // inferred from electronic annotation /// 6886 // intracel…	5785 // signal recognition particle receptor complex // inferred from sequence or structural similarity /// 5786 // signal recognition particle (sensu Eukaryota) // inferred from electronic annotation /// 5789 // endoplasmic reticulum membrane // inferred from direct assay /// 16021 // integral to membrane // inferred from electronic annotation /// 5783 // endoplasmic reticulum // inferred from e…	IPR007222 // Signal recognition particle, alpha subunit, N-terminal // 1.0E-126 /// IPR000897 // GTP-binding signal recognition particle (SRP54) G-domain // 5.5E-51
1570	142769_at	FBgn0036678	CG11905	CG11905	CG11905	39895	---	---	---	---
1617	142816_at	FBgn0038550	CG17801	CG17801	CG17801	42144	3676 // nucleic acid binding // inferred from electronic annotation /// 8270 // zinc ion binding // inferred from electronic annotation	---	5634 // nucleus // inferred from electronic annotation	IPR007087 // Zn-finger, C2H2 type // 9.9E-7
1646	142845_at	FBgn0003721	CG4898	Tm1	Tropomyosin 1	41852	3779 // actin binding // inferred from sequence or structural similarity /// 3779 // actin binding // traceable author statement /// 3779 // actin binding // inferred from electronic annotation /// 3779 // actin binding // inferred from sequence similarity	6936 // muscle contraction // non-traceable author statement /// 7315 // pole plasm assembly // non-traceable author statement /// 9993 // oogenesis (sensu Insecta) // traceable author statement /// 16358 // dendrite development // inferred from mutant phenotype /// 16358 // dendrite development // traceable author statement /// 45451 // pole plasm oskar mRNA localization // inferred from mutant …	5862 // muscle thin filament tropomyosin // non-traceable author statement /// 5856 // cytoskeleton // inferred from electronic annotation	IPR000533 // Tropomyosin // 1.0E-126
1675	142874_at	FBgn0032645	CG15142	CG15142	CG15142	35059	---	---	---	---
1738	142937_at	FBgn0029806	CG15768	CG15768	CG15768	31505	---	---	---	---
1750	142949_at	---	---	---	---	---	---	---	---	---
1760	142959_at	FBgn0029170	CG5812	GCR(ich)	GCR(ich)	44790	1584 // rhodopsin-like receptor activity // inferred from electronic annotation /// 4871 // signal transducer activity // inferred from electronic annotation /// 4872 // receptor activity // inferred from electronic annotation /// 4930 // G-protein coupled receptor activity // inferred from electronic annotation /// 4983 // neuropeptide Y receptor activity // inferred from electronic annotation	7165 // signal transduction // inferred from electronic annotation /// 7186 // G-protein coupled receptor protein signaling pathway // inferred from electronic annotation	16020 // membrane // inferred from electronic annotation /// 16021 // integral to membrane // inferred from electronic annotation	IPR004145 // Protein of unknown function DUF243 // 2.0E-71
1869	143068_at	FBgn0000078 /// FBgn0000079	CG18730 /// CG17876	Amy-d /// Amy-p	Amylase distal /// Amylase proximal	36932 /// 47764	4556 // alpha-amylase activity // inferred from sequence or structural similarity /// 4556 // alpha-amylase activity // non-traceable author statement /// 5509 // calcium ion binding // non-traceable author statement /// 4556 // alpha-amylase activity // inferred from electronic annotation /// 5509 // calcium ion binding // inferred from electronic annotation /// 16787 // hydrolase activity // in…	5975 // carbohydrate metabolism // inferred from electronic annotation /// 5975 // carbohydrate metabolism // traceable author statement	---	IPR006048 // Alpha amylase, C-terminal all-beta domain // 7.8E-60 /// IPR006047 // Alpha amylase, catalytic domain // 3.6E-113 /// IPR006048 // Alpha amylase, C-terminal all-beta domain // 1.3E-57
1882	143081_at	FBgn0000157	CG3629	Dll	Distal-less	37973	3677 // DNA binding // inferred from electronic annotation /// 3700 // transcription factor activity // inferred from electronic annotation /// 3704 // specific RNA polymerase II transcription factor activity // non-traceable author statement /// 43565 // sequence-specific DNA binding // inferred from electronic annotation	6357 // regulation of transcription from RNA polymerase II promoter // inferred from electronic annotation /// 7398 // ectoderm development // inferred from electronic annotation /// 7399 // nervous system development // inferred from electronic annotation /// 7449 // proximal/distal pattern formation, imaginal disc // non-traceable author statement /// 7449 // proximal/distal pattern formation, …	5634 // nucleus // non-traceable author statement /// 5634 // nucleus // inferred from electronic annotation	IPR001356 // Homeobox // 1.4E-28
1892	143091_at	FBgn0000233	CG12653	btd	buttonhead	31912	3676 // nucleic acid binding // inferred from electronic annotation /// 3702 // RNA polymerase II transcription factor activity // non-traceable author statement /// 8134 // transcription factor binding // inferred from physical interaction /// 8270 // zinc ion binding // inferred from electronic annotation /// 16563 // transcriptional activator activity // inferred from direct assay	6357 // regulation of transcription from RNA polymerase II promoter // inferred from electronic annotation /// 6357 // regulation of transcription from RNA polymerase II promoter // non-traceable author statement /// 7376 // cephalic furrow formation // inferred from mutant phenotype /// 7380 // specification of segmental identity, head // non-traceable author statement /// 35287 // head segmenta…	5634 // nucleus // non-traceable author statement	IPR007087 // Zn-finger, C2H2 type // 9.5E-6 /// IPR007087 // Zn-finger, C2H2 type // 1.2E-6
1922	143121_at	FBgn0000427	CG2175	2007-12-01	defective chorion 1	31691	5213 // structural constituent of chorion (sensu Insecta) // inferred from electronic annotation /// 5213 // structural constituent of chorion (sensu Insecta) // inferred from mutant phenotype /// 5515 // protein binding // inferred from physical interaction	7304 // eggshell formation (sensu Insecta) // inferred from mutant phenotype /// 7304 // eggshell formation (sensu Insecta) // traceable author statement /// 7306 // insect chorion formation // non-traceable author statement /// 7306 // insect chorion formation // traceable author statement /// 7306 // insect chorion formation // inferred from mutant phenotype /// 7304 // eggshell formation (sens…	5576 // extracellular region // inferred from direct assay /// 42600 // chorion // inferred from electronic annotation /// 42600 // chorion // inferred from direct assay /// 5576 // extracellular region // inferred from electronic annotation	IPR006719 // DEC-1 protein, N-terminal // 1.0E-126 /// IPR006720 // Dec-1 protein, C-terminal // 2.4E-116 /// IPR006718 // Dec-1 repeat // 6.3E-10 /// IPR006718 // Dec-1 repeat // 6.3E-10 /// IPR006718 // Dec-1 repeat // 6.3E-10 /// IPR006718 // Dec-1 repeat // 6.3E-10 /// IPR006718 // Dec-1 repeat // 6.0E-10 /// IPR006718 // Dec-1 repeat // 6.8E-10 /// IPR006718 // Dec-1 repeat // 5.9E-11 /// IP…
1937	143136_at	FBgn0000529	CG10604	bsh	brain-specific homeobox	35266	3700 // transcription factor activity // non-traceable author statement /// 3702 // RNA polymerase II transcription factor activity // inferred from sequence or structural similarity /// 3702 // RNA polymerase II transcription factor activity // non-traceable author statement /// 5515 // protein binding // inferred from physical interaction /// 3677 // DNA binding // inferred from electronic anno…	6357 // regulation of transcription from RNA polymerase II promoter // inferred from electronic annotation /// 7398 // ectoderm development // inferred from electronic annotation /// 7420 // brain development // non-traceable author statement /// 7420 // brain development // inferred from mutant phenotype /// 6355 // regulation of transcription, DNA-dependent // inferred from electronic annotatio…	5634 // nucleus // inferred from sequence or structural similarity /// 5634 // nucleus // non-traceable author statement /// 5634 // nucleus // inferred from electronic annotation /// 5634 // nucleus // inferred from sequence similarity	IPR001356 // Homeobox // 1.5E-31
1954	143153_at	FBgn0000606	CG2328	eve	even skipped	36039	3677 // DNA binding // inferred from electronic annotation /// 3700 // transcription factor activity // inferred from electronic annotation /// 3700 // transcription factor activity // inferred from sequence or structural similarity /// 5524 // ATP binding // inferred from electronic annotation /// 46933 // hydrogen-transporting ATP synthase activity, rotational mechanism // inferred from electro…	1709 // cell fate determination // non-traceable author statement /// 6355 // regulation of transcription, DNA-dependent // inferred from electronic annotation /// 6355 // regulation of transcription, DNA-dependent // inferred from sequence or structural similarity /// 7350 // blastoderm segmentation // traceable author statement /// 7366 // periodic partitioning by pair rule gene // non-traceabl…	5634 // nucleus // inferred from sequence or structural similarity /// 5634 // nucleus // non-traceable author statement /// 16469 // proton-transporting two-sector ATPase complex // inferred from electronic annotation /// 5634 // nucleus // inferred from electronic annotation /// 5634 // nucleus // inferred from sequence similarity	IPR001356 // Homeobox // 1.7E-29
1959	143158_at	FBgn0000639	CG17285	Fbp1	Fat body protein 1	39566	8565 // protein transporter activity // inferred from physical interaction /// 8565 // protein transporter activity // inferred from sequence or structural similarity /// 5344 // oxygen transporter activity // inferred from electronic annotation /// 8565 // protein transporter activity // inferred from sequence similarity	15032 // storage protein import into fat body // inferred from physical interaction /// 15032 // storage protein import into fat body // inferred from sequence or structural similarity /// 6810 // transport // inferred from electronic annotation /// 15032 // storage protein import into fat body // inferred from sequence similarity	---	IPR005204 // Hemocyanin, N-terminal // 3.1E-4 /// IPR005203 // Hemocyanin, C-terminal // 8.8E-36 /// IPR005204 // Hemocyanin, N-terminal // 3.1E-4 /// IPR005203 // Hemocyanin, C-terminal // 8.8E-36 /// IPR005203 // Hemocyanin, C-terminal // 8.8E-36
1984	143183_at	FBgn0001148	CG3388	gsb	gooseberry	38005	3677 // DNA binding // inferred from electronic annotation /// 3700 // transcription factor activity // inferred from electronic annotation /// 3700 // transcription factor activity // inferred from sequence or structural similarity /// 43565 // sequence-specific DNA binding // inferred from electronic annotation /// 3700 // transcription factor activity // inferred from sequence similarity	6357 // regulation of transcription from RNA polymerase II promoter // inferred from electronic annotation /// 7367 // segment polarity determination // non-traceable author statement /// 7398 // ectoderm development // inferred from electronic annotation /// 7419 // ventral cord development // traceable author statement /// 7492 // endoderm development // inferred from electronic annotation /// …	5634 // nucleus // non-traceable author statement /// 5667 // transcription factor complex // inferred from sequence or structural similarity /// 5634 // nucleus // inferred from electronic annotation /// 5667 // transcription factor complex // inferred from sequence similarity	IPR001523 // Paired box protein, N-terminal // 3.9E-88 /// IPR001356 // Homeobox // 3.3E-31
2034	143233_at	FBgn0002533	CG8697	Lcp2	Larval cuticle protein 2	35818	8010 // structural constituent of larval cuticle (sensu Insecta) // non-traceable author statement	---	---	IPR000618 // Insect cuticle protein // 1.3E-23
2038	143237_at	FBgn0002561	CG3839	l(1)sc	lethal of scute	30983	3700 // transcription factor activity // non-traceable author statement /// 3704 // specific RNA polymerase II transcription factor activity // inferred from sequence or structural similarity /// 3677 // DNA binding // inferred from electronic annotation /// 30528 // transcription regulator activity // inferred from electronic annotation /// 3704 // specific RNA polymerase II transcription factor…	6357 // regulation of transcription from RNA polymerase II promoter // inferred from sequence or structural similarity /// 7400 // neuroblast fate determination // non-traceable author statement /// 7400 // neuroblast fate determination // traceable author statement /// 7417 // central nervous system development // non-traceable author statement /// 7419 // ventral cord development // traceable a…	5634 // nucleus // inferred from sequence or structural similarity /// 5634 // nucleus // inferred from electronic annotation /// 5634 // nucleus // inferred from sequence similarity	IPR001092 // Basic helix-loop-helix dimerization domain bHLH // 1.2E-20
2082	143281_at	FBgn0002926	CG10129	ndl	nudel	38738	4252 // serine-type endopeptidase activity // non-traceable author statement /// 4263 // chymotrypsin activity // inferred from electronic annotation /// 4295 // trypsin activity // non-traceable author statement /// 8233 // peptidase activity // traceable author statement /// 8236 // serine-type peptidase activity // non-traceable author statement /// 8236 // serine-type peptidase activity // tr…	6508 // proteolysis // non-traceable author statement /// 6508 // proteolysis // traceable author statement /// 6952 // defense response // inferred from electronic annotation /// 7306 // insect chorion formation // inferred from mutant phenotype /// 7310 // oocyte dorsal/ventral axis determination // non-traceable author statement /// 7313 // maternal determination of dorsal/ventral axis, oocyte…	5576 // extracellular region // non-traceable author statement /// 5578 // extracellular matrix (sensu Metazoa) // inferred from electronic annotation	IPR002172 // Low density lipoprotein-receptor, class A // 1.8E-8 /// IPR002172 // Low density lipoprotein-receptor, class A // 8.5E-6 /// IPR002172 // Low density lipoprotein-receptor, class A // 3.7E-11 /// IPR002172 // Low density lipoprotein-receptor, class A // 4.8E-9 /// IPR002172 // Low density lipoprotein-receptor, class A // 4.3E-7 /// IPR002172 // Low density lipoprotein-receptor, class …
2099	143298_at	FBgn0003065	CG2150	CG2150	CG2150	43745	---	---	---	---
2105	143304_at	FBgn0003086	CG10790	Pig1	Pre-intermoult gene 1	31303	---	---	---	---
2146	143345_at	FBgn0003372	CG3047	Sgs1	Salivary gland secretion 1	33701	5198 // structural molecule activity // traceable author statement	7594 // puparial adhesion // traceable author statement	5576 // extracellular region // traceable author statement	---
2148	143347_at	FBgn0003374	CG12181	Sgs4	Salivary gland secretion 4	31304	5198 // structural molecule activity // traceable author statement	7594 // puparial adhesion // traceable author statement	5576 // extracellular region // non-traceable author statement /// 5576 // extracellular region // traceable author statement	---
2205	143404_at	FBgn0003979	CG9048	Vm26Aa	Vitelline membrane 26Aa	33829	8316 // structural constituent of vitelline membrane (sensu Insecta) // non-traceable author statement	7305 // vitelline membrane formation (sensu Insecta) // non-traceable author statement /// 9993 // oogenesis (sensu Insecta) // inferred from mutant phenotype	---	---
2206	143405_at	FBgn0003980	CG9046	Vm26Ab	Vitelline membrane 26Ab	33827	8316 // structural constituent of vitelline membrane (sensu Insecta) // non-traceable author statement	7304 // eggshell formation (sensu Insecta) // inferred from mutant phenotype /// 7305 // vitelline membrane formation (sensu Insecta) // non-traceable author statement /// 7343 // egg activation // inferred from mutant phenotype	---	---
2217	143416_at	FBgn0004034	CG3757	y	yellow	30980	5102 // receptor binding // inferred from electronic annotation /// 5198 // structural molecule activity // inferred from electronic annotation /// 16984 // ribulose-bisphosphate carboxylase activity // inferred from electronic annotation	2165 // larval or pupal development (sensu Insecta) // non-traceable author statement /// 6583 // melanin biosynthesis from tyrosine // traceable author statement /// 7398 // ectoderm development // inferred from electronic annotation /// 7619 // courtship behavior // non-traceable author statement /// 8365 // adult cuticle biosynthesis (sensu Insecta) // non-traceable author statement /// 15977 …	5576 // extracellular region // non-traceable author statement /// 5576 // extracellular region // traceable author statement /// 9573 // ribulose bisphosphate carboxylase complex (sensu Magnoliophyta) // inferred from electronic annotation	IPR003534 // Major royal jelly protein // 1.0E-126
2230	143429_at	FBgn0004143	CG14426	nullo	nullo	31652	3779 // actin binding // inferred from sequence or structural similarity /// 3779 // actin binding // inferred from sequence similarity	910 // cytokinesis // traceable author statement /// 915 // cytokinesis, contractile ring formation // non-traceable author statement /// 7043 // intercellular junction assembly // inferred from mutant phenotype /// 7349 // cellularization // traceable author statement /// 8104 // protein localization // non-traceable author statement /// 9796 // cellularization (sensu Metazoa) // non-traceable a…	5884 // actin filament // non-traceable author statement /// 5911 // intercellular junction // traceable author statement /// 5912 // adherens junction // traceable author statement	---
2272	143471_at	FBgn0004446	CG32659	Ten-a	Tenascin accessory	32183	5198 // structural molecule activity // inferred from electronic annotation	7155 // cell adhesion // inferred from sequence or structural similarity /// 7160 // cell-matrix adhesion // inferred from sequence or structural similarity /// 7155 // cell adhesion // inferred from sequence similarity /// 7160 // cell-matrix adhesion // inferred from sequence similarity	5576 // extracellular region // inferred from sequence or structural similarity /// 5578 // extracellular matrix (sensu Metazoa) // inferred from sequence or structural similarity /// 5886 // plasma membrane // non-traceable author statement /// 16021 // integral to membrane // inferred from electronic annotation /// 5576 // extracellular region // inferred from sequence similarity /// 5578 // ex…	IPR006209 // EGF-like domain // 4.6E-5 /// IPR006209 // EGF-like domain // 1.0E-5 /// IPR006209 // EGF-like domain // 1.9E-5 /// IPR006209 // EGF-like domain // 3.1E-6 /// IPR001258 // NHL repeat // 0.38 /// IPR001258 // NHL repeat // 0.0077 /// IPR001258 // NHL repeat // 1.1 /// IPR001258 // NHL repeat // 4.2 /// IPR001258 // NHL repeat // 10.0 /// IPR001258 // NHL repeat // 0.22 /// IPR006530 /…
2314	143513_at	FBgn0004781	CG1327	Ccp84Ac	Ccp84Ac	40823	8010 // structural constituent of larval cuticle (sensu Insecta) // inferred from sequence or structural similarity /// 8010 // structural constituent of larval cuticle (sensu Insecta) // inferred from sequence similarity	---	---	IPR000618 // Insect cuticle protein // 1.2E-28
2330	143529_at	FBgn0004892	CG3242	sob	sister of odd and bowl	33581	3676 // nucleic acid binding // inferred from electronic annotation /// 3702 // RNA polymerase II transcription factor activity // inferred from sequence or structural similarity /// 8270 // zinc ion binding // inferred from electronic annotation /// 30528 // transcription regulator activity // inferred from electronic annotation /// 3677 // DNA binding // inferred from sequence or structural sim…	6357 // regulation of transcription from RNA polymerase II promoter // inferred from electronic annotation /// 7379 // segment specification // inferred from electronic annotation /// 8283 // cell proliferation // inferred from electronic annotation /// 16348 // leg joint morphogenesis (sensu Endopterygota) // inferred from mutant phenotype /// 45449 // regulation of transcription // inferred fro…	5634 // nucleus // inferred from sequence or structural similarity /// 5634 // nucleus // inferred from electronic annotation /// 5634 // nucleus // inferred from sequence similarity	IPR007087 // Zn-finger, C2H2 type // 1.7E-5 /// IPR007087 // Zn-finger, C2H2 type // 1.5E-6 /// IPR007087 // Zn-finger, C2H2 type // 7.0E-5 /// IPR007087 // Zn-finger, C2H2 type // 4.9E-7 /// IPR007087 // Zn-finger, C2H2 type // 2.5E-5
2333	143532_at	FBgn0004898	CG11922	fd96Cb	forkhead domain 96Cb	43011	3700 // transcription factor activity // inferred from sequence or structural similarity /// 3700 // transcription factor activity // inferred from sequence similarity	6357 // regulation of transcription from RNA polymerase II promoter // inferred from electronic annotation /// 9790 // embryonic development // non-traceable author statement	5634 // nucleus // inferred from sequence or structural similarity /// 5634 // nucleus // non-traceable author statement /// 5634 // nucleus // inferred from sequence similarity	IPR001766 // Fork head transcription factor // 8.1E-63
2350	143549_at	FBgn0005592	CG32134	btl	breathless	39564	4713 // protein-tyrosine kinase activity // non-traceable author statement /// 5007 // fibroblast growth factor receptor activity // inferred from sequence or structural similarity /// 5007 // fibroblast growth factor receptor activity // traceable author statement /// 5524 // ATP binding // inferred from electronic annotation /// 5515 // protein binding // inferred from physical interaction /// …	1763 // morphogenesis of a branching structure // traceable author statement /// 6468 // protein amino acid phosphorylation // non-traceable author statement /// 7398 // ectoderm development // inferred from electronic annotation /// 7417 // central nervous system development // non-traceable author statement /// 7424 // tracheal system development (sensu Insecta) // inferred from expression patt…	5886 // plasma membrane // Unknown /// 5886 // plasma membrane // inferred from sequence or structural similarity /// 5886 // plasma membrane // non-traceable author statement /// 16020 // membrane // inferred from electronic annotation /// 16021 // integral to membrane // inferred from electronic annotation /// 5886 // plasma membrane // inferred from curator /// 5886 // plasma membrane // infer…	IPR000719 // Protein kinase // 8.6E-86 /// IPR007110 // Immunoglobulin-like // 5.1E-7 /// IPR007110 // Immunoglobulin-like // 0.012 /// IPR007110 // Immunoglobulin-like // 6.0E-7 /// IPR007110 // Immunoglobulin-like // 3.9E-5
2427	143626_at	FBgn0010433	CG7508	ato	atonal	40975	3677 // DNA binding // non-traceable author statement /// 3700 // transcription factor activity // non-traceable author statement /// 3677 // DNA binding // inferred from electronic annotation /// 30528 // transcription regulator activity // inferred from electronic annotation	187 // activation of MAPK activity // traceable author statement /// 1745 // compound eye morphogenesis (sensu Endopterygota) // traceable author statement /// 1746 // Bolwig's organ morphogenesis // inferred from expression pattern /// 1748 // optic placode development (sensu Endopterygota) // inferred from mutant phenotype /// 6355 // regulation of transcription, DNA-dependent // non-traceable …	5634 // nucleus // non-traceable author statement /// 42025 // host cell nucleus // inferred from electronic annotation /// 5634 // nucleus // inferred from electronic annotation	IPR001092 // Basic helix-loop-helix dimerization domain bHLH // 3.0E-20
2462	143661_at	FBgn0011556	CG12387	Try	Trypsin	36216	4263 // chymotrypsin activity // inferred from electronic annotation /// 4295 // trypsin activity // inferred from sequence or structural similarity /// 4295 // trypsin activity // non-traceable author statement /// 5515 // protein binding // inferred from physical interaction /// 4252 // serine-type endopeptidase activity // inferred from electronic annotation /// 4295 // trypsin activity // inf…	6508 // proteolysis // non-traceable author statement /// 6508 // proteolysis // inferred from electronic annotation	5576 // extracellular region // non-traceable author statement	IPR001254 // Peptidase S1, chymotrypsin // 3.5E-74
2472	143671_at	FBgn0011668	CG9074	Mst57Da	Male-specific RNA 57Da	47954	5515 // protein binding // inferred from physical interaction	6952 // defense response // inferred from sequence or structural similarity /// 18991 // oviposition // non-traceable author statement /// 45297 // post-mating behavior // non-traceable author statement /// 7610 // behavior // inferred from electronic annotation /// 6952 // defense response // inferred from sequence similarity	5576 // extracellular region // non-traceable author statement	---
2473	143672_at	FBgn0011669	CG5016	Mst57Db	Male-specific RNA 57Db	43122	4418 // hydroxymethylbilane synthase activity // inferred from electronic annotation	18991 // oviposition // non-traceable author statement /// 45297 // post-mating behavior // non-traceable author statement /// 6779 // porphyrin biosynthesis // inferred from electronic annotation	5576 // extracellular region // non-traceable author statement	---
2615	143814_at	FBgn0015524	CG10036	otp	orthopedia	37364	3677 // DNA binding // inferred from direct assay /// 3700 // transcription factor activity // inferred from sequence or structural similarity /// 3704 // specific RNA polymerase II transcription factor activity // non-traceable author statement /// 3677 // DNA binding // inferred from electronic annotation /// 3700 // transcription factor activity // inferred from electronic annotation /// 43565…	6357 // regulation of transcription from RNA polymerase II promoter // inferred from electronic annotation /// 7379 // segment specification // non-traceable author statement /// 7398 // ectoderm development // inferred from electronic annotation /// 7417 // central nervous system development // non-traceable author statement /// 45449 // regulation of transcription // inferred from sequence or s…	5634 // nucleus // inferred from sequence or structural similarity /// 5634 // nucleus // non-traceable author statement /// 5634 // nucleus // inferred from electronic annotation /// 5634 // nucleus // inferred from sequence similarity	IPR001356 // Homeobox // 1.2E-35 /// IPR001356 // Homeobox // 1.2E-35
2620	143819_at	FBgn0015561	CG1650	unpg	unplugged	35942	3677 // DNA binding // inferred from electronic annotation /// 3700 // transcription factor activity // inferred from electronic annotation /// 3702 // RNA polymerase II transcription factor activity // inferred from sequence or structural similarity /// 43565 // sequence-specific DNA binding // inferred from electronic annotation /// 3702 // RNA polymerase II transcription factor activity // inf…	6357 // regulation of transcription from RNA polymerase II promoter // inferred from electronic annotation /// 7424 // tracheal system development (sensu Insecta) // traceable author statement /// 7426 // tracheal outgrowth (sensu Insecta) // traceable author statement /// 6355 // regulation of transcription, DNA-dependent // inferred from electronic annotation /// 7275 // development // inferred…	5634 // nucleus // Unknown /// 5634 // nucleus // inferred from electronic annotation /// 5634 // nucleus // inferred from curator	IPR001356 // Homeobox // 4.0E-31
2722	143921_at	FBgn0020371	CG15257	Tim17b2	Translocase inner membrane 17	44381	15450 // protein translocase activity // inferred from sequence or structural similarity /// 8565 // protein transporter activity // inferred from electronic annotation /// 15450 // protein translocase activity // inferred from sequence similarity	6626 // protein targeting to mitochondrion // inferred from sequence or structural similarity /// 15031 // protein transport // inferred from sequence or structural similarity /// 15031 // protein transport // inferred from electronic annotation /// 6626 // protein targeting to mitochondrion // inferred from sequence similarity /// 15031 // protein transport // inferred from sequence similarity	5744 // mitochondrial inner membrane presequence translocase complex // inferred from sequence or structural similarity /// 5743 // mitochondrial inner membrane // inferred from electronic annotation /// 5744 // mitochondrial inner membrane presequence translocase complex // inferred from sequence similarity	IPR003397 // Mitochondrial import inner membrane translocase, subunit Tim17/22 // 1.1E-55
2736	143935_s_at	FBgn0020637 /// FBgn0042120 /// FBgn0020638	CG18779 /// CG10534 /// CG10530	Lcp65Ag2 /// CG18779 /// Lcp65Ag1	Lcp65Ag2 /// CG18779 /// Lcp65Ag1	38702 /// 38703 /// 59159	8010 // structural constituent of larval cuticle (sensu Insecta) // inferred from sequence or structural similarity /// 8010 // structural constituent of larval cuticle (sensu Insecta) // non-traceable author statement /// 5515 // protein binding // inferred from physical interaction /// 5198 // structural molecule activity // inferred from electronic annotation /// 42302 // structural constituen…	8363 // larval cuticle biosynthesis (sensu Insecta) // non-traceable author statement	5576 // extracellular region // non-traceable author statement	IPR000618 // Insect cuticle protein // 4.4E-31 /// IPR000618 // Insect cuticle protein // 2.3E-31
2815	144014_at	FBgn0024249	CG7760	cato	cousin of atonal	36813	3700 // transcription factor activity // inferred from sequence or structural similarity /// 3700 // transcription factor activity // inferred from sequence similarity	6355 // regulation of transcription, DNA-dependent // inferred from sequence or structural similarity /// 7423 // sensory organ development // traceable author statement /// 6355 // regulation of transcription, DNA-dependent // inferred from sequence similarity	5634 // nucleus // inferred from sequence or structural similarity /// 5634 // nucleus // inferred from sequence similarity	IPR001092 // Basic helix-loop-helix dimerization domain bHLH // 5.4E-20
2823	144022_at	FBgn0024368	CG18091	CG18091	CG18091	44729	---	---	---	---
2853	144052_at	FBgn0025334	CG11182	PHDP	Putative homeodomain protein	37788	3700 // transcription factor activity // inferred from sequence or structural similarity /// 3700 // transcription factor activity // inferred from sequence similarity	6357 // regulation of transcription from RNA polymerase II promoter // inferred from electronic annotation /// 7398 // ectoderm development // inferred from electronic annotation /// 7399 // nervous system development // inferred from electronic annotation /// 45449 // regulation of transcription // inferred from sequence or structural similarity /// 45449 // regulation of transcription // inferr…	5634 // nucleus // inferred from sequence or structural similarity /// 5634 // nucleus // inferred from sequence similarity	IPR001356 // Homeobox // 1.8E-32
2860	144059_at	FBgn0025391	CG14808	Scg	Sarcoglycan	31129	8307 // structural constituent of muscle // inferred from sequence or structural similarity /// 5515 // protein binding // inferred from physical interaction /// 8307 // structural constituent of muscle // inferred from sequence similarity	6936 // muscle contraction // inferred from electronic annotation /// 7016 // cytoskeletal anchoring // inferred from sequence or structural similarity /// 7498 // mesoderm development // inferred from expression pattern /// 7010 // cytoskeleton organization and biogenesis // inferred from electronic annotation /// 7016 // cytoskeletal anchoring // inferred from sequence similarity	16012 // sarcoglycan complex // inferred from sequence or structural similarity /// 16012 // sarcoglycan complex // non-traceable author statement /// 16021 // integral to membrane // inferred from electronic annotation /// 16012 // sarcoglycan complex // inferred from electronic annotation /// 16012 // sarcoglycan complex // inferred from sequence similarity	IPR006875 // Sarcoglycan complex subunit protein // 1.0E-126
2886	144085_at	FBgn0025644	CG14424	CG14424	CG14424	31279	---	---	---	---
2917	144116_at	FBgn0026085	CG4865	CG4865	CG4865	31361	5515 // protein binding // inferred from physical interaction	---	---	---
2930	144129_at	FBgn0026388	CG33478	Or46a	Odorant receptor 46a	2768728	4984 // olfactory receptor activity // inferred from sequence or structural similarity /// 5549 // odorant binding // inferred from electronic annotation /// 4984 // olfactory receptor activity // inferred from sequence similarity	7186 // G-protein coupled receptor protein signaling pathway // inferred from electronic annotation /// 7267 // cell-cell signaling // inferred from electronic annotation /// 7608 // sensory perception of smell // inferred from sequence or structural similarity /// 7608 // sensory perception of smell // inferred from sequence similarity	16021 // integral to membrane // inferred from sequence or structural similarity /// 16021 // integral to membrane // inferred from sequence similarity	IPR004117 // Olfactory receptor, Drosophila // 2.7E-97
2938	144137_at	FBgn0026397	CG4231	Or22b	Odorant receptor 22b	33336	4984 // olfactory receptor activity // non-traceable author statement /// 5549 // odorant binding // inferred from electronic annotation /// 4871 // signal transducer activity // inferred from electronic annotation /// 4872 // receptor activity // inferred from electronic annotation /// 4930 // G-protein coupled receptor activity // inferred from electronic annotation /// 4984 // olfactory recept…	7186 // G-protein coupled receptor protein signaling pathway // inferred from electronic annotation /// 7267 // cell-cell signaling // inferred from electronic annotation /// 7608 // sensory perception of smell // non-traceable author statement /// 7165 // signal transduction // inferred from electronic annotation /// 7608 // sensory perception of smell // inferred from electronic annotation /// …	16021 // integral to membrane // non-traceable author statement /// 30425 // dendrite // inferred from direct assay /// 16020 // membrane // inferred from electronic annotation /// 16021 // integral to membrane // inferred from electronic annotation	IPR004117 // Olfactory receptor, Drosophila // 1.0E-119
3012	144211_at	FBgn0028415	CG18064	Met75Cb	Met75Cb	44481	---	---	---	---
3055	144254_at	FBgn0028789	CG5133	Doc1	Dorsocross1	39039	3700 // transcription factor activity // inferred from sequence or structural similarity /// 3700 // transcription factor activity // inferred from electronic annotation /// 3700 // transcription factor activity // inferred from sequence similarity	1700 // embryonic development (sensu Insecta) // inferred from mutant phenotype /// 6355 // regulation of transcription, DNA-dependent // inferred from sequence or structural similarity /// 6357 // regulation of transcription from RNA polymerase II promoter // inferred from electronic annotation /// 7498 // mesoderm development // inferred from electronic annotation /// 7507 // heart development …	5634 // nucleus // inferred from sequence or structural similarity /// 5634 // nucleus // inferred from electronic annotation /// 5634 // nucleus // inferred from sequence similarity	IPR001699 // Transcription factor, T-box // 1.0E-126
3080	144279_at	FBgn0028871	CG3474	CG3474	CG3474	34846	8011 // structural constituent of pupal cuticle (sensu Insecta) // inferred from sequence or structural similarity /// 8011 // structural constituent of pupal cuticle (sensu Insecta) // inferred from sequence similarity	---	---	IPR000618 // Insect cuticle protein // 1.1E-25
3083	144282_at	FBgn0028875	CG32975	nAcR34E	nicotinic Acetylcholine Receptor 34E	34826	4889 // nicotinic acetylcholine-activated cation-selective channel activity // inferred from sequence or structural similarity /// 4889 // nicotinic acetylcholine-activated cation-selective channel activity // non-traceable author statement /// 15464 // acetylcholine receptor activity // inferred from electronic annotation /// 4872 // receptor activity // inferred from electronic annotation /// 4…	6812 // cation transport // inferred from electronic annotation /// 6936 // muscle contraction // inferred from electronic annotation /// 7270 // nerve-nerve synaptic transmission // inferred from electronic annotation /// 7274 // neuromuscular synaptic transmission // inferred from electronic annotation /// 6810 // transport // inferred from electronic annotation /// 6811 // ion transport // inf…	5892 // nicotinic acetylcholine-gated receptor-channel complex // inferred from sequence or structural similarity /// 5892 // nicotinic acetylcholine-gated receptor-channel complex // non-traceable author statement /// 45211 // postsynaptic membrane // inferred from electronic annotation /// 16020 // membrane // inferred from electronic annotation /// 16021 // integral to membrane // inferred fro…	IPR006029 // Neurotransmitter-gated ion-channel transmembrane region // 1.5E-68 /// IPR006202 // Neurotransmitter-gated ion-channel ligand binding domain // 1.1E-77 /// IPR006202 // Neurotransmitter-gated ion-channel ligand binding domain // 4.1E-8 /// IPR006029 // Neurotransmitter-gated ion-channel transmembrane region // 1.5E-68 /// IPR006202 // Neurotransmitter-gated ion-channel ligand binding…
3118	144317_at	FBgn0051823	CG31823	CG31823	CG31823	326163	4185 // serine carboxypeptidase activity // inferred from sequence or structural similarity /// 4185 // serine carboxypeptidase activity // inferred from sequence similarity	6508 // proteolysis // inferred from electronic annotation	---	IPR001563 // Peptidase S10, serine carboxypeptidase // 2.9E-99
3119	144318_at	FBgn0041183	CG18096	TepI	Thiolester containing protein I	34937	4866 // endopeptidase inhibitor activity // inferred from electronic annotation	6961 // antibacterial humoral response (sensu Protostomia) // inferred from direct assay	---	IPR001599 // Alpha-2-macroglobulin // 1.4E-25 /// IPR001599 // Alpha-2-macroglobulin // 3.3E-87 /// IPR002890 // Alpha-2-macroglobulin, N-terminal // 1.1E-4 /// IPR002890 // Alpha-2-macroglobulin, N-terminal // 1.7E-14 /// IPR002890 // Alpha-2-macroglobulin, N-terminal // 9.4E-8
3122	144321_at	FBgn0028938	CG16886	CG16886	CG16886	34809	5515 // protein binding // inferred from physical interaction	---	---	---
3163	144362_at	FBgn0029552	CG14631	CG14631	CG14631	31049	---	---	---	---
3177	144376_at	FBgn0029568	CG11381	CG11381	CG11381	31067	---	---	---	---
3179	144378_at	FBgn0040367	CG11382	CG11382	CG11382	31069	---	---	---	---
3226	144425_at	FBgn0029645	CG14422	CG14422	CG14422	31286	5515 // protein binding // inferred from physical interaction	---	---	---
3232	144431_at	---	---	---	---	---	---	---	---	---
3236	144435_at	FBgn0000479	CG32498	dnc	dunce	31309	4114 // 3',5'-cyclic-nucleotide phosphodiesterase activity // non-traceable author statement /// 4115 // 3',5'-cyclic-AMP phosphodiesterase activity // inferred from sequence or structural similarity /// 4115 // 3',5'-cyclic-AMP phosphodiesterase activity // traceable author statement /// 4114 // 3',5'-cyclic-nucleotide phosphodiesterase activity // inferred from electronic annotation /// 16787 /…	3 // reproduction // non-traceable author statement /// 7268 // synaptic transmission // inferred from mutant phenotype /// 7610 // behavior // traceable author statement /// 7611 // learning and/or memory // non-traceable author statement /// 7611 // learning and/or memory // traceable author statement /// 7612 // learning // non-traceable author statement /// 7613 // memory // traceable author …	---	IPR002073 // 35-cyclic nucleotide phosphodiesterase // 1.0E-126 /// IPR002073 // 35-cyclic nucleotide phosphodiesterase // 1.0E-126
3309	144508_at	FBgn0029746	CG15465	CG15465	CG15465	31434	---	---	---	---
3318	144517_at	FBgn0029761	CG10706	SK	small conductance calcium-activated potassium channel	31456	4623 // phospholipase A2 activity // inferred from electronic annotation /// 4965 // GABA-B receptor activity // inferred from electronic annotation /// 5249 // voltage-gated potassium channel activity // inferred from electronic annotation /// 5509 // calcium ion binding // inferred from electronic annotation /// 5516 // calmodulin binding // inferred from electronic annotation /// 15269 // calc…	6812 // cation transport // inferred from electronic annotation /// 6813 // potassium ion transport // inferred from electronic annotation /// 7268 // synaptic transmission // inferred from electronic annotation /// 16042 // lipid catabolism // inferred from electronic annotation	8076 // voltage-gated potassium channel complex // inferred from electronic annotation /// 16020 // membrane // inferred from electronic annotation /// 16021 // integral to membrane // inferred from electronic annotation	IPR003931 // Calcium-activated SK potassium channel // 1.1E-78 /// IPR004178 // Calmodulin binding domain // 1.8E-52 /// IPR004178 // Calmodulin binding domain // 8.0E-34
3334	144533_at	FBgn0029782	CG15776	CG15776	CG15776	31479	---	---	---	---
3470	144669_at	FBgn0029986	CG15332	CG15332	CG15332	31714	---	---	---	---
3471	144670_at	FBgn0029987	CG15330	CG15330	CG15330	31715	5515 // protein binding // inferred from physical interaction	---	---	---
3541	144740_at	FBgn0030107	CG15370	CG15370	CG15370	31864	---	---	---	---
3600	144799_at	FBgn0052683	CG32683	CG32683	CG32683	31970	---	6886 // intracellular protein transport // inferred from electronic annotation /// 6897 // endocytosis // inferred from electronic annotation /// 7165 // signal transduction // inferred from electronic annotation /// 7166 // cell surface receptor linked signal transduction // inferred from electronic annotation /// 7186 // G-protein coupled receptor protein signaling pathway // inferred from elec…	---	IPR000698 // Arrestin // 1.2E-42
3603	144802_at	FBgn0030204	CG15302	Or9a	Odorant receptor 9a	31975	4984 // olfactory receptor activity // inferred from sequence or structural similarity /// 5549 // odorant binding // inferred from electronic annotation /// 4984 // olfactory receptor activity // inferred from sequence similarity	7608 // sensory perception of smell // inferred from sequence or structural similarity /// 7608 // sensory perception of smell // inferred from sequence similarity	16021 // integral to membrane // inferred from sequence or structural similarity /// 16021 // integral to membrane // inferred from sequence similarity	IPR004117 // Olfactory receptor, Drosophila // 6.6E-94
3790	144989_at	FBgn0052645	CG32645	CG32645	CG32645	32264	16747 // transferase activity, transferring groups other than amino-acyl groups // inferred from electronic annotation	---	---	IPR002656 // Acyltransferase 3 family // 2.4E-6
3823	145022_at	FBgn0030507	CG11164	CG11164	CG11164	32323	---	---	---	---
3850	145049_at	FBgn0030543	CG11585	CG11585	CG11585	32365	---	---	---	---
3869	145068_at	FBgn0052600	CG32600	dpr8	dpr8	32387	---	7275 // development // inferred from electronic annotation	5727 // extrachromosomal circular DNA // inferred from electronic annotation /// 16020 // membrane // inferred from electronic annotation /// 16021 // integral to membrane // inferred from electronic annotation	IPR007110 // Immunoglobulin-like // 2.0E-5 /// IPR007110 // Immunoglobulin-like // 2.1E-7
3940	145139_at	FBgn0030667	CG15599	CG15599	CG15599	32503	---	---	---	---
4047	145246_at	FBgn0030843	CG12432	CG12432	CG12432	32730	---	---	---	---
4135	145334_at	FBgn0052542	CG32542	CG32542	CG32542	32883	---	---	---	IPR007527 // SWIM Zn-finger // 1.4E-8
4179	145378_at	FBgn0031034	CG14205	CG14205	CG14205	32952	16747 // transferase activity, transferring groups other than amino-acyl groups // inferred from electronic annotation	---	---	IPR002656 // Acyltransferase 3 family // 3.0E-7
4235	145434_at	FBgn0031123	CG15453	CG15453	CG15453	33053	---	---	---	---
4253	145452_at	FBgn0031146	CG15449	CG15449	CG15449	33079	---	---	---	---
4322	145521_at	FBgn0031239	CG17075	CG17075	CG17075	33191	46872 // metal ion binding // inferred from electronic annotation	---	---	IPR001594 // Zn-finger, DHHC type // 2.6E-20
4328	145527_at	FBgn0031252	CG13690	CG13690	CG13690	33213	3676 // nucleic acid binding // inferred from electronic annotation /// 3729 // mRNA binding // inferred from electronic annotation /// 4524 // ribonuclease H1 activity // inferred from sequence or structural similarity /// 4524 // ribonuclease H1 activity // non-traceable author statement /// 3723 // RNA binding // inferred from electronic annotation /// 4518 // nuclease activity // inferred fro…	6401 // RNA catabolism // inferred from electronic annotation /// 16070 // RNA metabolism // inferred from electronic annotation	---	IPR001352 // Ribonuclease HII/HIII // 7.5E-52
4349	145548_at	FBgn0041250	CG13948	Gr21a	Gustatory receptor 21a	33251	8527 // taste receptor activity // inferred from sequence or structural similarity /// 8527 // taste receptor activity // non-traceable author statement /// 8527 // taste receptor activity // inferred from sequence similarity	50909 // sensory perception of taste // inferred from sequence or structural similarity /// 50909 // sensory perception of taste // non-traceable author statement /// 50909 // sensory perception of taste // inferred from sequence similarity	16021 // integral to membrane // non-traceable author statement	---
4410	145609_at	FBgn0031375	CG31670	CG31670	CG31670	326152	3676 // nucleic acid binding // inferred from electronic annotation /// 5509 // calcium ion binding // inferred from electronic annotation /// 8270 // zinc ion binding // inferred from electronic annotation /// 30528 // transcription regulator activity // inferred from electronic annotation	6139 // nucleobase, nucleoside, nucleotide and nucleic acid metabolism // inferred from electronic annotation /// 6357 // regulation of transcription from RNA polymerase II promoter // inferred from electronic annotation /// 6366 // transcription from RNA polymerase II promoter // inferred from electronic annotation /// 8283 // cell proliferation // inferred from electronic annotation	5634 // nucleus // inferred from electronic annotation	IPR007087 // Zn-finger, C2H2 type // 1.1E-4 /// IPR007087 // Zn-finger, C2H2 type // 2.9E-6 /// IPR007087 // Zn-finger, C2H2 type // 3.4E-6 /// IPR007087 // Zn-finger, C2H2 type // 1.2E-5 /// IPR007087 // Zn-finger, C2H2 type // 2.1E-4 /// IPR007087 // Zn-finger, C2H2 type // 6.7E-5
4417	145616_at	FBgn0040105	CG15378	lectin-22C	lectin-22C	53544	5534 // galactose binding // inferred from sequence or structural similarity /// 8061 // chitin binding // inferred from electronic annotation /// 5534 // galactose binding // inferred from sequence similarity	6030 // chitin metabolism // inferred from electronic annotation /// 7283 // spermatogenesis // inferred from electronic annotation	5576 // extracellular region // inferred from electronic annotation	IPR001304 // C-type lectin // 5.7E-18 /// IPR002557 // Chitin binding Peritrophin-A // 2.5E-6 /// IPR002557 // Chitin binding Peritrophin-A // 1.2E-13
4422	145621_at	FBgn0031393	CG15382	CG15382	CG15382	33391	---	---	---	---
4512	145711_at	FBgn0031533	CG2772	CG2772	CG2772	33559	4806 // triacylglycerol lipase activity // inferred from sequence or structural similarity /// 3824 // catalytic activity // inferred from electronic annotation /// 16787 // hydrolase activity // inferred from electronic annotation /// 16789 // carboxylic ester hydrolase activity // inferred from electronic annotation /// 4806 // triacylglycerol lipase activity // inferred from sequence similarity	6629 // lipid metabolism // inferred from electronic annotation /// 16042 // lipid catabolism // inferred from electronic annotation	---	IPR006693 // Ab-hydrolase associated lipase region // 2.8E-15
4570	145769_at	FBgn0031617	CG15635	CG15635	CG15635	33665	3677 // DNA binding // inferred from electronic annotation /// 8170 // N-methyltransferase activity // inferred from electronic annotation	6306 // DNA methylation // inferred from electronic annotation	---	---
4652	145851_r_at	FBgn0051645	CG31645	CG31645	CG31645	33812	4930 // G-protein coupled receptor activity // inferred from sequence or structural similarity /// 8188 // neuropeptide receptor activity // inferred from sequence or structural similarity /// 8528 // peptide receptor activity, G-protein coupled // inferred from sequence or structural similarity /// 1584 // rhodopsin-like receptor activity // inferred from electronic annotation /// 4872 // recept…	7186 // G-protein coupled receptor protein signaling pathway // inferred from sequence or structural similarity /// 7186 // G-protein coupled receptor protein signaling pathway // inferred from electronic annotation /// 7186 // G-protein coupled receptor protein signaling pathway // inferred from sequence similarity	16021 // integral to membrane // inferred from sequence or structural similarity /// 16021 // integral to membrane // inferred from electronic annotation /// 16021 // integral to membrane // inferred from sequence similarity	IPR000276 // Rhodopsin-like GPCR superfamily // 2.7E-46
4657	145856_at	FBgn0031753	CG13999	CG13999	CG13999	33826	---	---	---	---
4659	145858_at	FBgn0031755	CG9050	CG9050	CG9050	33830	---	---	---	---
4688	145887_at	FBgn0053531	CG33531	Ddr	Discoidin domain receptor	3346209	4713 // protein-tyrosine kinase activity // non-traceable author statement /// 4714 // transmembrane receptor protein tyrosine kinase activity // inferred from sequence or structural similarity /// 5524 // ATP binding // inferred from electronic annotation /// 4714 // transmembrane receptor protein tyrosine kinase activity // inferred from sequence similarity	6468 // protein amino acid phosphorylation // non-traceable author statement /// 7169 // transmembrane receptor protein tyrosine kinase signaling pathway // inferred from sequence or structural similarity /// 7398 // ectoderm development // inferred from electronic annotation /// 7399 // nervous system development // inferred from electronic annotation /// 7498 // mesoderm development // inferred…	16021 // integral to membrane // inferred from sequence or structural similarity /// 16021 // integral to membrane // inferred from sequence similarity	IPR000421 // Coagulation factor 5/8 type C domain (FA58C) // 8.7E-46 /// IPR000719 // Protein kinase // 0.084 /// IPR000719 // Protein kinase // 4.5E-15 /// IPR000719 // Protein kinase // 4.5E-19
4692	145891_at	FBgn0031802	CG9499	ppk7	pickpocket 7	33886	5272 // sodium channel activity // non-traceable author statement /// 15280 // amiloride-sensitive sodium channel activity // inferred from sequence or structural similarity /// 5216 // ion channel activity // inferred from electronic annotation /// 5272 // sodium channel activity // inferred from electronic annotation /// 15280 // amiloride-sensitive sodium channel activity // inferred from sequ…	6812 // cation transport // inferred from electronic annotation /// 6814 // sodium ion transport // inferred from electronic annotation /// 6810 // transport // inferred from electronic annotation /// 6811 // ion transport // inferred from electronic annotation	16020 // membrane // inferred from electronic annotation /// 16021 // integral to membrane // inferred from electronic annotation	IPR001873 // Na+ channel, amiloride-sensitive // 3.3E-17 /// IPR001873 // Na+ channel, amiloride-sensitive // 1.6E-5
4883	146082_at	FBgn0032112	CG13111	CG13111	CG13111	34254	---	---	---	---
4902	146101_at	FBgn0032142	CG13120	CG13120	CG13120	34295	---	---	---	---
4925	146124_at	FBgn0032184	CG13135	CG13135	CG13135	34345	---	---	---	---
4978	146177_at	FBgn0051871	CG31871	CG31871	CG31871	34463	4806 // triacylglycerol lipase activity // inferred from sequence or structural similarity /// 3824 // catalytic activity // inferred from electronic annotation /// 16787 // hydrolase activity // inferred from electronic annotation /// 16789 // carboxylic ester hydrolase activity // inferred from electronic annotation /// 4806 // triacylglycerol lipase activity // inferred from sequence similarity	6629 // lipid metabolism // inferred from electronic annotation /// 16042 // lipid catabolism // inferred from electronic annotation	---	IPR000073 // Alpha/beta hydrolase fold // 9.9E-15 /// IPR006693 // Ab-hydrolase associated lipase region // 2.0E-30
4993	146192_at	FBgn0032299	CG17127	CG17127	CG17127	34489	---	---	---	---
5004	146203_at	FBgn0032311	CG12517	CG12517	CG12517	34506	---	---	---	---
5021	146220_at	FBgn0032331	CG14913	CG14913	CG14913	34532	---	---	---	---
5059	146258_at	FBgn0032383	CG14943	CG14943	CG14943	34599	---	---	---	---
5094	146293_at	FBgn0032440	CG15488	CG15488	CG15488	34668	---	---	---	---
5139	146338_at	FBgn0032523	CG16956	CG16956	CG16956	34760	---	---	---	---
5147	146346_at	FBgn0032533	CG16888	CG16888	CG16888	34789	---	---	---	---
5174	146373_at	FBgn0032598	CG17905	CG17905	CG17905	35002	8061 // chitin binding // inferred from electronic annotation /// 16810 // hydrolase activity, acting on carbon-nitrogen (but not peptide) bonds // inferred from electronic annotation	5975 // carbohydrate metabolism // inferred from electronic annotation /// 6030 // chitin metabolism // inferred from electronic annotation	5576 // extracellular region // inferred from electronic annotation	IPR002172 // Low density lipoprotein-receptor, class A // 1.9E-9 /// IPR002557 // Chitin binding Peritrophin-A // 5.7E-15
5188	146387_at	FBgn0032615	CG6012	CG6012	CG6012	35022	16616 // oxidoreductase activity, acting on the CH-OH group of donors, NAD or NADP as acceptor // inferred from sequence or structural similarity /// 16616 // oxidoreductase activity, acting on the CH-OH group of donors, NAD or NADP as acceptor // inferred from sequence similarity	8202 // steroid metabolism // inferred from electronic annotation	---	IPR002198 // Short-chain dehydrogenase/reductase SDR // 2.0E-39
5251	146450_at	FBgn0032707	CG10348	CG10348	CG10348	35132	3676 // nucleic acid binding // inferred from electronic annotation /// 3735 // structural constituent of ribosome // inferred from electronic annotation /// 8270 // zinc ion binding // inferred from electronic annotation /// 46872 // metal ion binding // inferred from electronic annotation	6412 // protein biosynthesis // inferred from electronic annotation	5622 // intracellular // inferred from electronic annotation /// 5634 // nucleus // inferred from electronic annotation /// 5840 // ribosome // inferred from electronic annotation	IPR007087 // Zn-finger, C2H2 type // 4.8E-8 /// IPR007087 // Zn-finger, C2H2 type // 2.8E-6 /// IPR007087 // Zn-finger, C2H2 type // 7.9E-6
5302	146501_at	FBgn0032804	CG13081	CG13081	CG13081	35245	---	---	---	---
5345	146544_at	FBgn0032865	CG15477	CG15477	CG15477	35317	---	---	---	---
5346	146545_at	---	---	---	---	---	---	---	---	---
5393	146592_at	FBgn0016919	CG12548	nompB	no mechanoreceptor potential B	35414	---	7605 // sensory perception of sound // inferred from mutant phenotype /// 9296 // flagellum biogenesis // inferred from mutant phenotype /// 35058 // sensory cilium biogenesis // inferred from mutant phenotype /// 42073 // intraflagellar transport // non-traceable author statement	---	---
5490	146689_at	FBgn0033097	CG9430	CG9430	CG9430	35580	46873 // metal ion transporter activity // inferred from electronic annotation	30001 // metal ion transport // inferred from electronic annotation	16020 // membrane // inferred from electronic annotation	IPR003689 // Zinc transporter ZIP // 6.6E-96
5531	146730_at	FBgn0003174	CG11101	pwn	pawn	44011	5509 // calcium ion binding // inferred from electronic annotation	7602 // phototransduction // inferred from mutant phenotype /// 8407 // bristle morphogenesis // inferred from mutant phenotype	---	IPR006209 // EGF-like domain // 4.2E-5
5538	146737_at	FBgn0033167	CG1701	CG1701	CG1701	35661	---	---	---	---
5575	146774_at	FBgn0050377	CG30377	CG30377	CG30377	50252	---	---	---	---
5636	146835_at	FBgn0024189	CG33141	sns	sticks and stones	44097	5515 // protein binding // inferred from electronic annotation	7155 // cell adhesion // inferred from sequence or structural similarity /// 7165 // signal transduction // inferred from electronic annotation /// 7398 // ectoderm development // inferred from electronic annotation /// 7399 // nervous system development // inferred from electronic annotation /// 7520 // myoblast fusion // inferred from mutant phenotype /// 7520 // myoblast fusion // traceable au…	5886 // plasma membrane // inferred from direct assay /// 5886 // plasma membrane // inferred from sequence or structural similarity /// 16020 // membrane // inferred from electronic annotation /// 5886 // plasma membrane // inferred from sequence similarity	IPR003961 // Fibronectin, type III // 1.2E-10 /// IPR007110 // Immunoglobulin-like // 2.3E-7 /// IPR007110 // Immunoglobulin-like // 6.7E-6 /// IPR007110 // Immunoglobulin-like // 1.5E-4 /// IPR007110 // Immunoglobulin-like // 0.0011 /// IPR007110 // Immunoglobulin-like // 1.5E-7 /// IPR007110 // Immunoglobulin-like // 4.0E-5 /// IPR007110 // Immunoglobulin-like // 9.5E-8 /// IPR007110 // Immunog…
5637	146836_at	FBgn0024189	CG33141	sns	sticks and stones	44097	5515 // protein binding // inferred from electronic annotation	7155 // cell adhesion // inferred from sequence or structural similarity /// 7165 // signal transduction // inferred from electronic annotation /// 7398 // ectoderm development // inferred from electronic annotation /// 7399 // nervous system development // inferred from electronic annotation /// 7520 // myoblast fusion // inferred from mutant phenotype /// 7520 // myoblast fusion // traceable au…	5886 // plasma membrane // inferred from direct assay /// 5886 // plasma membrane // inferred from sequence or structural similarity /// 16020 // membrane // inferred from electronic annotation /// 5886 // plasma membrane // inferred from sequence similarity	IPR003961 // Fibronectin, type III // 1.2E-10 /// IPR007110 // Immunoglobulin-like // 2.3E-7 /// IPR007110 // Immunoglobulin-like // 6.7E-6 /// IPR007110 // Immunoglobulin-like // 1.5E-4 /// IPR007110 // Immunoglobulin-like // 0.0011 /// IPR007110 // Immunoglobulin-like // 1.5E-7 /// IPR007110 // Immunoglobulin-like // 4.0E-5 /// IPR007110 // Immunoglobulin-like // 9.5E-8 /// IPR007110 // Immunog…
5696	146895_at	FBgn0033433	CG12927	CG12927	CG12927	35992	---	---	---	---
5752	146951_at	FBgn0033526	CG12892	Caf1-105	Caf1-105	36107	3677 // DNA binding // non-traceable author statement /// 3682 // chromatin binding // inferred from electronic annotation /// 4871 // signal transducer activity // inferred from electronic annotation	6333 // chromatin assembly or disassembly // inferred from sequence or structural similarity /// 6334 // nucleosome assembly // non-traceable author statement /// 7165 // signal transduction // inferred from electronic annotation /// 6333 // chromatin assembly or disassembly // inferred from sequence similarity	5678 // chromatin assembly complex // inferred from sequence or structural similarity /// 5678 // chromatin assembly complex // non-traceable author statement /// 5678 // chromatin assembly complex // inferred from sequence similarity	IPR001680 // G-protein beta WD-40 repeat // 0.033 /// IPR001680 // G-protein beta WD-40 repeat // 5.8E-8 /// IPR001680 // G-protein beta WD-40 repeat // 1.4E-11 /// IPR001680 // G-protein beta WD-40 repeat // 5.0E-7 /// IPR001680 // G-protein beta WD-40 repeat // 0.018
5788	146987_at	FBgn0033589	CG13227	CG13227	CG13227	36179	---	---	---	---
5793	146992_at	FBgn0033594	CG13226	CG13226	CG13226	36184	---	---	---	---
5848	147047_at	FBgn0033667	CG13183	CG13183	CG13183	36275	---	6355 // regulation of transcription, DNA-dependent // inferred from electronic annotation	5622 // intracellular // inferred from electronic annotation	---
5849	147048_at	FBgn0033668	CG13188	CG13188	CG13188	36276	---	6355 // regulation of transcription, DNA-dependent // inferred from electronic annotation	5622 // intracellular // inferred from electronic annotation	---
5885	147084_at	FBgn0033721	CG13159	CG13159	CG13159	36344	5515 // protein binding // inferred from physical interaction	---	---	---
5890	147089_at	FBgn0033729	CG8510	CG8510	CG8510	36352	42302 // structural constituent of cuticle // inferred from electronic annotation	---	---	IPR000618 // Insect cuticle protein // 1.3E-28
5918	147117_at	FBgn0033773	CG8767	mos	mos	36404	4674 // protein serine/threonine kinase activity // inferred from sequence or structural similarity /// 5524 // ATP binding // inferred from electronic annotation /// 4674 // protein serine/threonine kinase activity // inferred from sequence similarity	6468 // protein amino acid phosphorylation // inferred from electronic annotation	---	IPR000719 // Protein kinase // 9.4E-40
5935	147134_at	FBgn0033813	CG12765	CG12765	CG12765	36463	---	---	---	IPR001810 // Cyclin-like F-box // 2.5E-6
5946	147145_at	FBgn0033827	CG17047	CG17047	CG17047	36478	---	---	---	---
5968	147167_at	FBgn0033866	CG6280	CG6280	CG6280	36522	---	---	---	---
6044	147243_at	FBgn0034011	CG8160	CG8160	CG8160	36701	---	---	---	---
6053	147252_at	FBgn0034023	CG12960	CG12960	CG12960	36715	---	---	---	---
6090	147289_at	FBgn0034096	CG7786	CG7786	CG7786	36802	3700 // transcription factor activity // inferred from sequence or structural similarity /// 42803 // protein homodimerization activity // inferred from sequence or structural similarity /// 3700 // transcription factor activity // inferred from sequence similarity /// 42803 // protein homodimerization activity // inferred from sequence similarity	6350 // transcription // inferred from sequence or structural similarity /// 6355 // regulation of transcription, DNA-dependent // inferred from electronic annotation /// 6350 // transcription // inferred from sequence similarity	5634 // nucleus // inferred from sequence or structural similarity /// 5634 // nucleus // inferred from sequence similarity	---
6167	147366_at	FBgn0034224	CG6520	CG6520	CG6520	36967	5515 // protein binding // inferred from physical interaction	---	---	---
6168	147367_at	---	CG18431 /// CG4844	---	---	---	---	---	---	---
6187	147386_at	FBgn0050106	CG30106	CG30106	CG30106	37004	4946 // bombesin receptor activity // inferred from electronic annotation /// 8188 // neuropeptide receptor activity // inferred from sequence or structural similarity /// 8261 // allatostatin receptor activity // inferred from direct assay /// 8188 // neuropeptide receptor activity // inferred from sequence similarity	1678 // cell glucose homeostasis // inferred from electronic annotation /// 6936 // muscle contraction // inferred from electronic annotation /// 7186 // G-protein coupled receptor protein signaling pathway // inferred from sequence or structural similarity /// 7186 // G-protein coupled receptor protein signaling pathway // inferred from sequence similarity	16021 // integral to membrane // inferred from sequence or structural similarity /// 16021 // integral to membrane // inferred from sequence similarity	IPR000276 // Rhodopsin-like GPCR superfamily // 2.7E-60
6203	147402_at	FBgn0034284	CG14491	CG14491	CG14491	37046	---	---	---	---
6227	147426_at	FBgn0034324	CG18538	CG18538	CG18538	37095	---	---	---	IPR010512 // Protein of unknown function DUF1091 // 6.0E-63
6267	147466_at	FBgn0034391	CG15080	CG15080	CG15080	37167	---	---	---	---
6269	147468_at	FBgn0034397	CG15082	CG15082	CG15082	37173	---	---	---	---
6286	147485_at	FBgn0034427	CG10474	CG10474	CG10474	37211	3948 // N4-(beta-N-acetylglucosaminyl)-L-asparaginase activity // inferred from sequence or structural similarity /// 3948 // N4-(beta-N-acetylglucosaminyl)-L-asparaginase activity // inferred from sequence similarity	6516 // glycoprotein catabolism // inferred from electronic annotation /// 9063 // amino acid catabolism // inferred from electronic annotation	---	IPR000246 // Peptidase T2, asparaginase 2 // 1.9E-98
6296	147495_at	FBgn0034441	CG10081	CG10081	CG10081	37226	8233 // peptidase activity // inferred from electronic annotation	6508 // proteolysis // inferred from electronic annotation	---	---
6368	147567_at	FBgn0034541 /// FBgn0072333	CG13437	CG13437 /// DpseGA12287	CG13437 /// GA12287	37343	---	---	---	---
6371	147570_at	FBgn0041240	CG13441	Gr57a	Gustatory receptor 57a	37347	8527 // taste receptor activity // inferred from sequence or structural similarity /// 8527 // taste receptor activity // non-traceable author statement /// 8527 // taste receptor activity // inferred from sequence similarity	50909 // sensory perception of taste // inferred from sequence or structural similarity /// 50909 // sensory perception of taste // non-traceable author statement /// 50909 // sensory perception of taste // inferred from sequence similarity	16021 // integral to membrane // non-traceable author statement	---
6372	147571_at	FBgn0034545	CG13438	CG13438	CG13438	37348	---	---	---	---
6422	147621_at	FBgn0034624	CG17974	CG17974	CG17974	37441	---	6952 // defense response // inferred from electronic annotation	5576 // extracellular region // inferred from electronic annotation	IPR001283 // Allergen V5/Tpx-1 related // 1.0E-26
6440	147639_at	FBgn0034667	CG13493	comr	cookie monster	37492	16563 // transcriptional activator activity // inferred from mutant phenotype /// 3677 // DNA binding // inferred from electronic annotation	7283 // spermatogenesis // inferred from mutant phenotype /// 45944 // positive regulation of transcription from RNA polymerase II promoter // inferred from mutant phenotype	785 // chromatin // non-traceable author statement /// 5634 // nucleus // inferred from direct assay /// 5634 // nucleus // inferred from electronic annotation	---
6479	147678_at	FBgn0034732	CG3701	CG3701	CG3701	37568	5391 // sodium:potassium-exchanging ATPase activity // inferred from sequence or structural similarity /// 5524 // ATP binding // inferred from electronic annotation /// 5391 // sodium:potassium-exchanging ATPase activity // inferred from sequence similarity	6812 // cation transport // inferred from electronic annotation /// 6874 // calcium ion homeostasis // inferred from electronic annotation	5890 // sodium:potassium-exchanging ATPase complex // inferred from sequence or structural similarity /// 5890 // sodium:potassium-exchanging ATPase complex // inferred from sequence similarity	IPR008250 // E1-E2 ATPase-associated region // 2.9E-12 /// IPR006068 // Cation transporting ATPase, C-terminal // 3.1E-37 /// IPR004014 // Cation transporting ATPase, N-terminal // 2.0E-15
6530	147729_at	FBgn0034805	CG13534	CG13534	CG13534	37649	---	---	---	---
6564	147763_at	FBgn0050417	CG30417	CG30417	CG30417	246604	3676 // nucleic acid binding // inferred from electronic annotation /// 3697 // single-stranded DNA binding // inferred from electronic annotation /// 16301 // kinase activity // inferred from electronic annotation /// 5515 // protein binding // inferred from physical interaction	165 // MAPKKK cascade // inferred from electronic annotation /// 7165 // signal transduction // inferred from electronic annotation /// 7242 // intracellular signaling cascade // inferred from electronic annotation /// 7275 // development // inferred from electronic annotation	---	IPR001487 // Bromodomain // 2.1E-23
6593	147792_at	FBgn0034884	CG17662	CG17662	CG17662	37738	5386 // carrier activity // inferred from electronic annotation /// 5488 // binding // inferred from electronic annotation /// 15250 // water channel activity // inferred from sequence or structural similarity /// 15250 // water channel activity // inferred from sequence similarity	6810 // transport // inferred from electronic annotation /// 19725 // cell homeostasis // inferred from electronic annotation	16020 // membrane // inferred from electronic annotation	IPR000425 // Major intrinsic protein // 5.3E-57
6603	147802_at	FBgn0034900	CG12491	CG12491	CG12491	37759	---	---	---	---
6606	147805_at	FBgn0034903	CG9850	CG9850	CG9850	37762	4222 // metalloendopeptidase activity // inferred from electronic annotation	8283 // cell proliferation // non-traceable author statement /// 6508 // proteolysis // inferred from electronic annotation	---	---
6623	147822_at	FBgn0034942	CG13566	CG13566	CG13566	37813	---	---	---	---
6757	147956_at	FBgn0004870	CG9097	bab1	bric a brac 1	38116	3677 // DNA binding // non-traceable author statement /// 3700 // transcription factor activity // inferred from expression pattern /// 3700 // transcription factor activity // inferred from sequence or structural similarity /// 3700 // transcription factor activity // traceable author statement /// 5515 // protein binding // inferred from electronic annotation /// 5515 // protein binding // infe…	6333 // chromatin assembly or disassembly // inferred from electronic annotation /// 6350 // transcription // inferred from expression pattern /// 6350 // transcription // inferred from sequence or structural similarity /// 6357 // regulation of transcription from RNA polymerase II promoter // inferred from electronic annotation /// 7455 // eye-antennal disc morphogenesis // inferred from express…	5634 // nucleus // inferred from direct assay /// 5634 // nucleus // inferred from electronic annotation	IPR000210 // BTB/POZ domain // 1.2E-33 /// IPR007889 // Helix-turn-helix, Psq // 1.5E-13
6775	147974_at	FBgn0035216	CG9168	CG9168	CG9168	38163	---	---	---	IPR004245 // Protein of unknown function DUF229 // 1.0E-126
6809	148008_at	FBgn0035281	CG1919	CG1919	CG1919	38241	5214 // structural constituent of cuticle (sensu Insecta) // inferred from sequence or structural similarity /// 5515 // protein binding // inferred from physical interaction /// 42302 // structural constituent of cuticle // inferred from electronic annotation /// 5214 // structural constituent of cuticle (sensu Insecta) // inferred from sequence similarity	---	---	IPR000618 // Insect cuticle protein // 1.8E-31
6824	148023_at	FBgn0052311	CG33484	zormin	zormin	2769001	5200 // structural constituent of cytoskeleton // inferred from sequence or structural similarity /// 5200 // structural constituent of cytoskeleton // inferred from sequence similarity	6936 // muscle contraction // inferred from electronic annotation	16020 // membrane // inferred from electronic annotation	IPR002017 // Spectrin repeat // 0.02 /// IPR002017 // Spectrin repeat // 2.1E-4 /// IPR007110 // Immunoglobulin-like // 1.1E-7 /// IPR007110 // Immunoglobulin-like // 5.7E-9 /// IPR007110 // Immunoglobulin-like // 5.0E-4 /// IPR007110 // Immunoglobulin-like // 0.11 /// IPR007110 // Immunoglobulin-like // 0.68 /// IPR007110 // Immunoglobulin-like // 3.4E-5 /// IPR007110 // Immunoglobulin-like // 2…
6836	148035_at	FBgn0035328	CG13804	yellow-g2	yellow-g2	38295	---	---	---	IPR003534 // Major royal jelly protein // 2.1E-89
6937	148136_at	FBgn0035481	CG12605	CG12605	CG12605	38468	3676 // nucleic acid binding // inferred from electronic annotation /// 8270 // zinc ion binding // inferred from electronic annotation /// 30528 // transcription regulator activity // inferred from electronic annotation /// 46872 // metal ion binding // inferred from electronic annotation	6139 // nucleobase, nucleoside, nucleotide and nucleic acid metabolism // inferred from electronic annotation /// 6357 // regulation of transcription from RNA polymerase II promoter // inferred from electronic annotation /// 6366 // transcription from RNA polymerase II promoter // inferred from electronic annotation /// 8283 // cell proliferation // inferred from electronic annotation	5634 // nucleus // inferred from electronic annotation	IPR002951 // Atrophin // 0.0039 /// IPR007087 // Zn-finger, C2H2 type // 4.3E-6 /// IPR007087 // Zn-finger, C2H2 type // 1.2E-5 /// IPR007087 // Zn-finger, C2H2 type // 1.5E-7 /// IPR007087 // Zn-finger, C2H2 type // 1.2E-4 /// IPR002951 // Atrophin // 0.0039 /// IPR007087 // Zn-finger, C2H2 type // 4.3E-6 /// IPR007087 // Zn-finger, C2H2 type // 1.2E-5 /// IPR007087 // Zn-finger, C2H2 type // 1.…
6963	148162_at	FBgn0035522	CG1273	CG1273	CG1273	38522	---	---	---	---
6978	148177_at	FBgn0035546	CG11345	CG11345	CG11345	38548	---	---	---	---
6979	148178_at	FBgn0035547	CG15022	CG15022	CG15022	38549	5515 // protein binding // inferred from physical interaction	---	---	IPR004019 // YLP motif // 14.0 /// IPR004019 // YLP motif // 10.0 /// IPR004019 // YLP motif // 36.0 /// IPR004019 // YLP motif // 72.0 /// IPR004019 // YLP motif // 29.0 /// IPR004019 // YLP motif // 37.0 /// IPR004019 // YLP motif // 53.0 /// IPR004019 // YLP motif // 8.4 /// IPR004019 // YLP motif // 3.8 /// IPR004019 // YLP motif // 43.0 /// IPR004019 // YLP motif // 13.0
6983	148182_at	FBgn0035551	CG7465	CG7465	CG7465	38553	---	---	---	IPR004011 // GYR motif // 1.3E-8 /// IPR004011 // GYR motif // 3.1E-8 /// IPR004011 // GYR motif // 2.6E-9 /// IPR004011 // GYR motif // 1.0E-6 /// IPR004011 // GYR motif // 3.8E-10 /// IPR004019 // YLP motif // 0.088 /// IPR004019 // YLP motif // 0.088 /// IPR004019 // YLP motif // 1.4 /// IPR004019 // YLP motif // 0.71 /// IPR004019 // YLP motif // 0.088 /// IPR004019 // YLP motif // 0.2 /// IP…
6985	148184_at	FBgn0035553	CG13722	CG13722	CG13722	38555	---	---	---	IPR004019 // YLP motif // 2.6 /// IPR004019 // YLP motif // 6.6 /// IPR004019 // YLP motif // 10.0 /// IPR004019 // YLP motif // 10.0 /// IPR004019 // YLP motif // 6.6 /// IPR004019 // YLP motif // 6.6 /// IPR004019 // YLP motif // 27.0 /// IPR004019 // YLP motif // 10.0 /// IPR004019 // YLP motif // 45.0 /// IPR004019 // YLP motif // 34.0 /// IPR004019 // YLP motif // 10.0 /// IPR004019 // YLP m…
6990	148189_at	FBgn0052245	CG32245	CG32245	CG32245	38562	5200 // structural constituent of cytoskeleton // inferred from electronic annotation	7010 // cytoskeleton organization and biogenesis // inferred from electronic annotation	16020 // membrane // inferred from sequence or structural similarity /// 16020 // membrane // inferred from electronic annotation /// 16020 // membrane // inferred from sequence similarity	IPR001107 // Band 7 protein // 3.5E-85 /// IPR001107 // Band 7 protein // 3.5E-85 /// IPR001107 // Band 7 protein // 3.5E-85
7003	148202_at	FBgn0052237	CG32237	CG32237	CG32237	38584	---	---	---	IPR004011 // GYR motif // 8.0E-11 /// IPR004011 // GYR motif // 1.4E-9 /// IPR004011 // GYR motif // 1.3E-9 /// IPR004011 // GYR motif // 1.3E-9 /// IPR004011 // GYR motif // 1.4E-9 /// IPR004011 // GYR motif // 1.3E-9 /// IPR004011 // GYR motif // 1.4E-9 /// IPR004011 // GYR motif // 1.3E-9 /// IPR004011 // GYR motif // 1.4E-9 /// IPR004011 // GYR motif // 1.4E-9 /// IPR004011 // GYR motif // 1.…
7004	148203_at	FBgn0052237	CG32237	CG32237	CG32237	38584	---	---	---	IPR004011 // GYR motif // 8.0E-11 /// IPR004011 // GYR motif // 1.4E-9 /// IPR004011 // GYR motif // 1.3E-9 /// IPR004011 // GYR motif // 1.3E-9 /// IPR004011 // GYR motif // 1.4E-9 /// IPR004011 // GYR motif // 1.3E-9 /// IPR004011 // GYR motif // 1.4E-9 /// IPR004011 // GYR motif // 1.3E-9 /// IPR004011 // GYR motif // 1.4E-9 /// IPR004011 // GYR motif // 1.4E-9 /// IPR004011 // GYR motif // 1.…
7016	148215_at	FBgn0052423	CG32423	CG32423	CG32423	38605	3729 // mRNA binding // inferred from sequence or structural similarity /// 166 // nucleotide binding // inferred from electronic annotation /// 3676 // nucleic acid binding // inferred from electronic annotation /// 3723 // RNA binding // inferred from electronic annotation /// 3729 // mRNA binding // inferred from sequence similarity	6397 // mRNA processing // inferred from electronic annotation	---	IPR000504 // RNA-binding region RNP-1 (RNA recognition motif) // 4.3E-16 /// IPR000504 // RNA-binding region RNP-1 (RNA recognition motif) // 5.9E-13
7043	148242_at	FBgn0035648	CG13288	CG13288	CG13288	38665	---	---	---	---
7079	148278_at	FBgn0035699	CG13300	CG13300	CG13300	38730	---	---	---	---
7080	148279_at	FBgn0035700	CG14910	CG14910	CG14910	38731	---	---	---	---
7090	148289_at	FBgn0035718	CG14820	CG14820	CG14820	38754	4181 // metallocarboxypeptidase activity // inferred from sequence or structural similarity /// 4182 // carboxypeptidase A activity // inferred from electronic annotation /// 5515 // protein binding // inferred from physical interaction /// 4180 // carboxypeptidase activity // inferred from electronic annotation /// 4181 // metallocarboxypeptidase activity // inferred from sequence similarity	6508 // proteolysis // inferred from electronic annotation	---	IPR000834 // Peptidase M14, carboxypeptidase A // 2.0E-74 /// IPR003146 // Peptidase M14A, carboxypeptidase activation peptide // 1.3E-5
7102	148301_at	FBgn0035735	CG8640	CG8640	CG8640	38773	5214 // structural constituent of cuticle (sensu Insecta) // inferred from sequence or structural similarity /// 5214 // structural constituent of cuticle (sensu Insecta) // inferred from sequence similarity	---	---	IPR000618 // Insect cuticle protein // 3.8E-24
7109	148308_f_at	FBgn0035742	CG8629	CG8629	CG8629	38781	62 // acyl-CoA binding // inferred from sequence or structural similarity /// 4857 // enzyme inhibitor activity // inferred from sequence or structural similarity /// 5386 // carrier activity // inferred from electronic annotation /// 50809 // diazepam binding // inferred from sequence or structural similarity /// 62 // acyl-CoA binding // inferred from electronic annotation /// 62 // acyl-CoA bi…	6869 // lipid transport // inferred from electronic annotation /// 42049 // cell acyl-CoA homeostasis // inferred from sequence or structural similarity /// 42049 // cell acyl-CoA homeostasis // inferred from sequence similarity	---	IPR000582 // Acyl-coA-binding protein, ACBP // 2.5E-31
7122	148321_at	FBgn0035756	CG32381	unc-13-4A	unc-13-4A	38801	---	7269 // neurotransmitter secretion // non-traceable author statement /// 16082 // synaptic vesicle priming // non-traceable author statement	8021 // synaptic vesicle // non-traceable author statement	IPR000008 // C2 domain // 2.8E-7 /// IPR000008 // C2 domain // 2.0E-7 /// IPR000008 // C2 domain // 1.9E-28
7147	148346_at	FBgn0035797	CG14837	CG14837	CG14837	38849	---	---	---	---
7164	148363_at	FBgn0052365	CG32365	CG32365	CG32365	38876	---	50875 // cellular physiological process // inferred from mutant phenotype	---	---
7178	148377_at	FBgn0035847	CG7476	mthl7	methuselah-like 7	38910	4930 // G-protein coupled receptor activity // inferred from sequence or structural similarity /// 4930 // G-protein coupled receptor activity // inferred from sequence similarity	6950 // response to stress // inferred from sequence or structural similarity /// 7186 // G-protein coupled receptor protein signaling pathway // inferred from sequence or structural similarity /// 8340 // determination of adult life span // inferred from sequence or structural similarity /// 6950 // response to stress // inferred from sequence similarity /// 7186 // G-protein coupled receptor pr…	16021 // integral to membrane // inferred from sequence or structural similarity /// 16021 // integral to membrane // non-traceable author statement /// 16021 // integral to membrane // inferred from sequence similarity	IPR010596 // Methuselah, N-terminal // 3.4E-98 /// IPR010596 // Methuselah, N-terminal // 9.9E-116
7183	148382_f_at	FBgn0035858	CG13674	CG13674	CG13674	38921	---	---	---	---
7185	148384_f_at	FBgn0035859	CG13678	CG13678	CG13678	38922	5515 // protein binding // inferred from physical interaction	---	---	---
7194	148393_at	FBgn0035875	CG7076	CG7076	CG7076	38940	5214 // structural constituent of cuticle (sensu Insecta) // inferred from sequence or structural similarity /// 5515 // protein binding // inferred from physical interaction /// 42302 // structural constituent of cuticle // inferred from electronic annotation /// 5214 // structural constituent of cuticle (sensu Insecta) // inferred from sequence similarity	---	---	IPR000618 // Insect cuticle protein // 3.6E-30
7231	148430_at	FBgn0035935	CG5747	mfr	misfire	39016	---	7275 // development // inferred from electronic annotation /// 7283 // spermatogenesis // inferred from mutant phenotype /// 7498 // mesoderm development // inferred from electronic annotation	---	IPR000008 // C2 domain // 6.7E-4 /// IPR000008 // C2 domain // 6.0E-19
7265	148464_at	---	---	---	---	---	5515 // protein binding // inferred from physical interaction	---	---	---
7359	148558_at	FBgn0036138	CG14143	CG14143	CG14143	39256	---	---	---	---
7387	148586_at	FBgn0036178	CG14137	CG14137	CG14137	39300	---	---	---	---
7424	148623_at	FBgn0036230	CG11570	CG11570	CG11570	39357	---	---	---	IPR002557 // Chitin binding Peritrophin-A // 5.1E-13 /// IPR002557 // Chitin binding Peritrophin-A // 6.3E-8
7503	148702_at	FBgn0036349	CG14112	SNCF	SoxNeuro Co-Factor	39496	5515 // protein binding // inferred from physical interaction	45944 // positive regulation of transcription from RNA polymerase II promoter // inferred from direct assay	5634 // nucleus // inferred from direct assay /// 5730 // nucleolus // inferred from direct assay	IPR007970 // Protein of unknown function DUF733 // 5.4E-48
7504	148703_at	FBgn0036350	CG14111	CG14111	CG14111	39497	---	---	---	---
7505	148704_at	FBgn0036351	CG14107	CG14107	CG14107	39498	---	---	---	---
7618	148817_at	---	---	---	---	---	---	---	---	---
7664	148863_at	FBgn0036590	CG13065	CG13065	CG13065	39786	---	---	---	---
7665	148864_at	FBgn0036591	CG13050	CG13050	CG13050	39787	---	---	---	---
7681	148880_r_at	FBgn0036606	CG13060	CG13060	CG13060	39802	---	---	---	IPR007614 // Retinin-like protein // 1.0E-27
7685	148884_at	FBgn0036610	CG13058	CG13058	CG13058	39806	---	---	---	---
7701	148900_at	FBgn0036638	CG13033	CG13033	CG13033	39839	---	---	---	IPR004011 // GYR motif // 4.5E-5 /// IPR004019 // YLP motif // 3.3 /// IPR004019 // YLP motif // 0.33 /// IPR004019 // YLP motif // 8.3 /// IPR004019 // YLP motif // 1.6 /// IPR004019 // YLP motif // 1.9
7707	148906_s_at	FBgn0042177 /// FBgn0042178	CG32165 /// CG32164	CG32164 /// CG32165	CG32164 /// CG32165	59215 /// 59216	8565 // protein transporter activity // inferred from electronic annotation /// 5488 // binding // inferred from electronic annotation	59 // protein import into nucleus, docking // inferred from electronic annotation	5634 // nucleus // inferred from electronic annotation /// 5643 // nuclear pore // inferred from electronic annotation /// 5737 // cytoplasm // inferred from electronic annotation	IPR001494 // Importin-beta, N-terminal // 8.6E-7
7755	148954_at	FBgn0036725	CG18265	CG18265	CG18265	39947	3676 // nucleic acid binding // inferred from electronic annotation /// 8270 // zinc ion binding // inferred from electronic annotation /// 46872 // metal ion binding // inferred from electronic annotation	---	5634 // nucleus // inferred from electronic annotation	---
7811	149010_at	FBgn0036810	CG6885	CG6885	CG6885	40041	---	---	---	---
7843	149042_at	FBgn0052206	CG32206	CG32206	CG32206	40105	---	---	---	IPR002172 // Low density lipoprotein-receptor, class A // 8.4E-14 /// IPR000859 // CUB // 1.7E-7 /// IPR000859 // CUB // 2.2E-6
7849	149048_r_at	FBgn0036871	CG14096	CG14096	CG14096	40113	---	---	---	---
7850	149049_r_at	FBgn0036873	CG18294	CG18294	CG18294	40115	---	---	---	---
7857	149056_at	FBgn0036879	CG9290	CG9290	CG9290	40121	8012 // structural constituent of adult cuticle (sensu Insecta) // inferred from sequence or structural similarity /// 8012 // structural constituent of adult cuticle (sensu Insecta) // inferred from sequence similarity	---	---	IPR000618 // Insect cuticle protein // 1.5E-32
7892	149091_at	FBgn0036937	CG7385	CG7385	CG7385	40198	4872 // receptor activity // inferred from electronic annotation /// 4970 // ionotropic glutamate receptor activity // inferred from electronic annotation /// 5234 // glutamate-gated ion channel activity // inferred from sequence or structural similarity /// 5216 // ion channel activity // inferred from electronic annotation /// 5234 // glutamate-gated ion channel activity // inferred from electr…	6811 // ion transport // inferred from electronic annotation	16020 // membrane // inferred from electronic annotation	IPR001320 // Ionotropic glutamate receptor // 8.3E-23
7900	149099_at	FBgn0036949	CG7290	CG7290	CG7290	40211	8061 // chitin binding // inferred from electronic annotation /// 16490 // structural constituent of peritrophic membrane (sensu Insecta) // inferred from sequence or structural similarity /// 5515 // protein binding // inferred from physical interaction /// 16490 // structural constituent of peritrophic membrane (sensu Insecta) // inferred from sequence similarity	6030 // chitin metabolism // inferred from electronic annotation	5576 // extracellular region // inferred from electronic annotation	IPR002557 // Chitin binding Peritrophin-A // 3.3E-15 /// IPR002557 // Chitin binding Peritrophin-A // 5.6E-16 /// IPR002557 // Chitin binding Peritrophin-A // 9.8E-15 /// IPR002557 // Chitin binding Peritrophin-A // 1.0E-13 /// IPR002557 // Chitin binding Peritrophin-A // 1.3E-10
7971	149170_at	FBgn0037067	CG11310	CG11310	CG11310	40352	42302 // structural constituent of cuticle // inferred from electronic annotation	---	---	IPR000618 // Insect cuticle protein // 1.5E-19
7993	149192_at	FBgn0037104	CG14574	CG14574	CG14574	40397	---	---	---	---
8003	149202_at	FBgn0037122	CG14570	CG14570	CG14570	40416	---	---	---	---
8005	149204_at	FBgn0037124	CG14568	CG14568	CG14568	40418	5515 // protein binding // inferred from physical interaction	---	---	---
8039	149238_at	FBgn0037171	CG14459	CG14459	CG14459	40476	---	---	---	---
8047	149246_at	FBgn0037179	CG14453	CG14453	CG14453	40484	---	---	---	---
8049	149248_at	FBgn0037181	CG11370	CG11370	CG11370	40486	---	---	---	---
8062	149261_at	FBgn0037204	CG11131	CG11131	CG11131	40511	---	---	---	IPR004011 // GYR motif // 9.4E-11 /// IPR004011 // GYR motif // 1.5E-12 /// IPR004011 // GYR motif // 3.9E-11 /// IPR004011 // GYR motif // 7.1E-10 /// IPR004019 // YLP motif // 0.54 /// IPR004019 // YLP motif // 0.18 /// IPR004019 // YLP motif // 0.19 /// IPR004019 // YLP motif // 0.33 /// IPR004019 // YLP motif // 0.72
8083	149282_at	FBgn0037257	CG12584	CG12584	CG12584	40571	---	---	---	---
8126	149325_at	FBgn0001311	CG2666	kkv	krotzkopf verkehrt	45884	4100 // chitin synthase activity // inferred from sequence or structural similarity /// 4100 // chitin synthase activity // non-traceable author statement /// 16758 // transferase activity, transferring hexosyl groups // inferred from electronic annotation /// 4100 // chitin synthase activity // inferred from electronic annotation /// 16740 // transferase activity // inferred from electronic anno…	7443 // Malpighian tubule morphogenesis // inferred from mutant phenotype /// 8362 // embryonic cuticle biosynthesis (sensu Insecta) // inferred from mutant phenotype	16021 // integral to membrane // inferred from sequence or structural similarity /// 16021 // integral to membrane // inferred from sequence similarity	IPR004835 // Fungal chitin synthase // 1.6E-5 /// IPR004835 // Fungal chitin synthase // 8.8E-5 /// IPR004835 // Fungal chitin synthase // 8.8E-5
8164	149363_at	FBgn0037397	CG1075	CG1075	CG1075	40742	4217 // cathepsin L activity // inferred from sequence or structural similarity /// 4217 // cathepsin L activity // inferred from sequence similarity	6508 // proteolysis // inferred from electronic annotation	---	IPR000668 // Peptidase C1A, papain // 3.2E-44
8176	149375_at	FBgn0037409	CG15589	CG15589	CG15589	40755	5515 // protein binding // inferred from physical interaction	---	---	---
8204	149403_at	FBgn0037449	CG15185	CG15185	CG15185	40798	---	---	---	---
8248	149447_at	FBgn0037504	CG1142	CG1142	CG1142	40894	5515 // protein binding // inferred from physical interaction	---	---	---
8299	149498_at	FBgn0051462	CG31462	CG31462	CG31462	326143	---	---	---	---
8302	149501_at	FBgn0037589	CG11732	Obp85a	Odorant-binding protein 85a	41006	5549 // odorant binding // inferred from sequence or structural similarity /// 5549 // odorant binding // inferred from sequence similarity	7606 // sensory perception of chemical stimulus // inferred from sequence or structural similarity /// 7606 // sensory perception of chemical stimulus // inferred from sequence similarity	---	---
8351	149550_at	FBgn0037677	CG12951	CG12951	CG12951	41110	4252 // serine-type endopeptidase activity // inferred from sequence or structural similarity /// 4252 // serine-type endopeptidase activity // non-traceable author statement /// 4263 // chymotrypsin activity // inferred from electronic annotation /// 4295 // trypsin activity // inferred from electronic annotation /// 4252 // serine-type endopeptidase activity // inferred from sequence similarity	6508 // proteolysis // non-traceable author statement	---	IPR001254 // Peptidase S1, chymotrypsin // 3.0E-63
8400	149599_at	FBgn0037769	CG12419	CG12419	CG12419	41218	---	---	---	---
8412	149611_at	FBgn0037783	CG3934	CG3934	CG3934	41233	---	---	---	IPR003172 // E1 protein and Def2/Der2 allergen // 5.7E-42
8617	149816_at	FBgn0038114	CG11670	CG11670	CG11670	41608	4252 // serine-type endopeptidase activity // inferred from sequence or structural similarity /// 4263 // chymotrypsin activity // inferred from electronic annotation /// 4295 // trypsin activity // non-traceable author statement /// 4252 // serine-type endopeptidase activity // inferred from sequence similarity	6508 // proteolysis // non-traceable author statement	---	IPR001254 // Peptidase S1, chymotrypsin // 2.1E-38
8640	149839_f_at	FBgn0038148	CG14377	CG14377	CG14377	41649	---	---	---	---
8646	149845_at	FBgn0038156	---	CG14372	CG14372	41657	---	---	---	---
8657	149856_at	FBgn0038173	CG9345	Adgf-C	Adenosine deaminase-related growth factor C	41680	4000 // adenosine deaminase activity // non-traceable author statement /// 8083 // growth factor activity // inferred from sequence or structural similarity /// 8083 // growth factor activity // non-traceable author statement /// 19239 // deaminase activity // inferred from electronic annotation /// 8083 // growth factor activity // inferred from sequence similarity	9168 // purine ribonucleoside monophosphate biosynthesis // inferred from electronic annotation	5576 // extracellular region // inferred from sequence or structural similarity /// 5576 // extracellular region // inferred from sequence similarity	IPR001365 // Adenosine/AMP deaminase // 3.7E-53
8679	149878_at	FBgn0038205	CG9913	Kif19A	Kif19A	41717	3777 // microtubule motor activity // inferred from sequence or structural similarity /// 5200 // structural constituent of cytoskeleton // inferred from electronic annotation /// 5524 // ATP binding // inferred from electronic annotation /// 3777 // microtubule motor activity // inferred from sequence similarity	6605 // protein targeting // inferred from electronic annotation /// 7018 // microtubule-based movement // inferred from sequence or structural similarity /// 7018 // microtubule-based movement // inferred from sequence similarity	5871 // kinesin complex // inferred from sequence or structural similarity /// 5871 // kinesin complex // inferred from sequence similarity	IPR001752 // Kinesin, motor region // 1.0E-126 /// IPR001752 // Kinesin, motor region // 1.3E-7 /// IPR001752 // Kinesin, motor region // 2.6E-101
8703	149902_at	FBgn0038239	CG14850	CG14850	CG14850	41762	---	---	---	---
8731	149930_at	FBgn0038282	CG33485	dpr9	dpr9	2768670	5515 // protein binding // inferred from physical interaction	---	---	IPR007110 // Immunoglobulin-like // 2.1E-5 /// IPR007110 // Immunoglobulin-like // 1.6E-6
8733	149932_at	FBgn0038285	CG6974	CG6974	CG6974	41815	4238 // meprin A activity // inferred from sequence or structural similarity /// 8533 // astacin activity // inferred from electronic annotation /// 4238 // meprin A activity // inferred from sequence similarity	6508 // proteolysis // inferred from electronic annotation	17090 // meprin A complex // inferred from sequence or structural similarity /// 17090 // meprin A complex // inferred from sequence similarity	IPR001506 // Peptidase M12A, astacin // 6.0E-63
8797	149996_at	FBgn0038397	CG10185	CG10185	CG10185	41953	---	---	---	---
8811	150010_at	FBgn0038422	CG14880	CG14880	CG14880	41986	8061 // chitin binding // inferred from electronic annotation	6030 // chitin metabolism // inferred from electronic annotation	5576 // extracellular region // inferred from electronic annotation	IPR002557 // Chitin binding Peritrophin-A // 4.6E-17
8828	150027_at	FBgn0038444	CG14890	CG14890	CG14890	42012	---	6817 // phosphate transport // inferred from electronic annotation	5737 // cytoplasm // inferred from electronic annotation	IPR008160 // Collagen triple helix repeat // 4.2E-7 /// IPR008160 // Collagen triple helix repeat // 3.6E-7 /// IPR008160 // Collagen triple helix repeat // 1.3E-8
8878	150077_at	FBgn0038512	CG14330	CG14330	CG14330	42102	---	---	---	---
8889	150088_at	FBgn0038528	CG14326	CG14326	CG14326	42120	---	---	---	---
8897	150096_at	FBgn0038541	CG16766	CG16766	CG16766	42135	4989 // octopamine receptor activity // inferred from sequence or structural similarity /// 8227 // amine receptor activity // inferred from sequence or structural similarity /// 4989 // octopamine receptor activity // inferred from sequence similarity /// 8227 // amine receptor activity // inferred from sequence similarity	7186 // G-protein coupled receptor protein signaling pathway // inferred from sequence or structural similarity /// 19226 // transmission of nerve impulse // inferred from electronic annotation /// 7186 // G-protein coupled receptor protein signaling pathway // inferred from sequence similarity	16021 // integral to membrane // inferred from sequence or structural similarity /// 16021 // integral to membrane // inferred from sequence similarity	IPR000276 // Rhodopsin-like GPCR superfamily // 2.0E-88
8934	150133_at	FBgn0051235	CG31235	CG31235	CG31235	42204	16614 // oxidoreductase activity, acting on CH-OH group of donors // inferred from sequence or structural similarity /// 16491 // oxidoreductase activity // inferred from electronic annotation /// 16614 // oxidoreductase activity, acting on CH-OH group of donors // inferred from sequence similarity	8152 // metabolism // inferred from electronic annotation	---	IPR002198 // Short-chain dehydrogenase/reductase SDR // 1.9E-10 /// IPR002198 // Short-chain dehydrogenase/reductase SDR // 3.9E-14
8950	150149_at	FBgn0038629	CG14304	CG14304	CG14304	42232	8061 // chitin binding // inferred from electronic annotation	6030 // chitin metabolism // inferred from electronic annotation	5576 // extracellular region // inferred from electronic annotation	IPR002557 // Chitin binding Peritrophin-A // 1.3E-6
8958	150157_at	FBgn0038643	CG14300	CG14300	CG14300	3346166	---	---	---	---
9008	150207_at	FBgn0038719	CG16727	CG16727	CG16727	42338	15101 // organic cation transporter activity // inferred from sequence or structural similarity /// 15144 // carbohydrate transporter activity // inferred from electronic annotation /// 5215 // transporter activity // inferred from electronic annotation /// 15101 // organic cation transporter activity // inferred from sequence similarity	6812 // cation transport // inferred from electronic annotation /// 6858 // extracellular transport // inferred from electronic annotation /// 6810 // transport // inferred from electronic annotation	16021 // integral to membrane // inferred from electronic annotation /// 16020 // membrane // inferred from electronic annotation	IPR005828 // General substrate transporter // 1.4E-9
9014	150213_at	FBgn0003011	CG7411	ort	ora transientless	45910	4872 // receptor activity // inferred from electronic annotation /// 4890 // GABA-A receptor activity // inferred from electronic annotation /// 5230 // extracellular ligand-gated ion channel activity // inferred from electronic annotation /// 15276 // ligand-gated ion channel activity // inferred from electronic annotation /// 19182 // histamine-gated chloride channel activity // inferred from s…	6820 // anion transport // inferred from electronic annotation /// 7165 // signal transduction // inferred from electronic annotation /// 7267 // cell-cell signaling // inferred from electronic annotation /// 7268 // synaptic transmission // inferred from mutant phenotype /// 7270 // nerve-nerve synaptic transmission // inferred from electronic annotation /// 9636 // response to toxin // inferred…	19183 // histamine-gated chloride channel complex // non-traceable author statement /// 45211 // postsynaptic membrane // inferred from electronic annotation /// 16020 // membrane // inferred from electronic annotation /// 16021 // integral to membrane // inferred from electronic annotation	IPR006029 // Neurotransmitter-gated ion-channel transmembrane region // 9.0E-31 /// IPR006202 // Neurotransmitter-gated ion-channel ligand binding domain // 1.1E-58
9041	150240_at	FBgn0038766	CG4854	CG4854	CG4854	42391	3676 // nucleic acid binding // inferred from electronic annotation /// 8270 // zinc ion binding // inferred from electronic annotation /// 30528 // transcription regulator activity // inferred from electronic annotation /// 5515 // protein binding // inferred from physical interaction /// 46872 // metal ion binding // inferred from electronic annotation	6139 // nucleobase, nucleoside, nucleotide and nucleic acid metabolism // inferred from electronic annotation /// 6357 // regulation of transcription from RNA polymerase II promoter // inferred from electronic annotation /// 6366 // transcription from RNA polymerase II promoter // inferred from electronic annotation /// 8283 // cell proliferation // inferred from electronic annotation	5634 // nucleus // inferred from electronic annotation	IPR007087 // Zn-finger, C2H2 type // 1.4E-4 /// IPR007087 // Zn-finger, C2H2 type // 6.2E-6 /// IPR007087 // Zn-finger, C2H2 type // 2.2E-5 /// IPR007087 // Zn-finger, C2H2 type // 9.6E-5
9071	150270_at	FBgn0038814	CG15923	CG15923	CG15923	42443	---	---	---	---
9102	150301_at	FBgn0025803	CG17299	SNF4A	SNF4/AMP-activated protein kinase gamma subunit	42515	4674 // protein serine/threonine kinase activity // non-traceable author statement /// 4679 // AMP-activated protein kinase activity // inferred from sequence or structural similarity /// 4679 // AMP-activated protein kinase activity // non-traceable author statement /// 4702 // receptor signaling protein serine/threonine kinase activity // inferred from electronic annotation /// 16301 // kinase …	6468 // protein amino acid phosphorylation // inferred from sequence or structural similarity /// 6631 // fatty acid metabolism // inferred from electronic annotation /// 6950 // response to stress // inferred from electronic annotation /// 6952 // defense response // inferred from electronic annotation /// 7242 // intracellular signaling cascade // inferred from electronic annotation /// 19220 /…	---	IPR000644 // CBS domain // 1.1E-5 /// IPR000644 // CBS domain // 1.8E-10 /// IPR000644 // CBS domain // 4.7E-9 /// IPR000644 // CBS domain // 6.0E-10
9162	150361_at	FBgn0038959	CG13856	CG13856	CG13856	42628	---	---	---	---
9175	150374_at	FBgn0038980	CG6919	oa2	octopamine receptor 2	42652	4935 // adrenoceptor activity // inferred from electronic annotation /// 4989 // octopamine receptor activity // inferred from direct assay /// 8227 // amine receptor activity // inferred from sequence or structural similarity /// 1584 // rhodopsin-like receptor activity // inferred from electronic annotation /// 4871 // signal transducer activity // inferred from electronic annotation /// 4872 /…	7186 // G-protein coupled receptor protein signaling pathway // inferred from sequence or structural similarity /// 7188 // G-protein signaling, coupled to cAMP nucleotide second messenger // inferred from direct assay /// 19226 // transmission of nerve impulse // inferred from electronic annotation /// 51482 // elevation of cytosolic calcium ion concentration during G-protein signaling, coupled …	5887 // integral to plasma membrane // Unknown /// 16021 // integral to membrane // inferred from sequence or structural similarity /// 16020 // membrane // inferred from electronic annotation /// 16021 // integral to membrane // inferred from electronic annotation /// 16021 // integral to membrane // non-traceable author statement /// 5887 // integral to plasma membrane // inferred from curator …	IPR000276 // Rhodopsin-like GPCR superfamily // 4.8E-82
9208	150407_at	FBgn0039034	CG6679	Or94b	Odorant receptor 94b	42712	4984 // olfactory receptor activity // non-traceable author statement /// 5549 // odorant binding // inferred from electronic annotation /// 8237 // metallopeptidase activity // inferred from electronic annotation /// 8270 // zinc ion binding // inferred from electronic annotation	6508 // proteolysis // inferred from electronic annotation /// 7186 // G-protein coupled receptor protein signaling pathway // inferred from electronic annotation /// 7267 // cell-cell signaling // inferred from electronic annotation /// 7608 // sensory perception of smell // non-traceable author statement	16021 // integral to membrane // non-traceable author statement	IPR004117 // Olfactory receptor, Drosophila // 7.3E-106
9212	150411_at	FBgn0039038	CG6688	CG6688	CG6688	42716	4842 // ubiquitin-protein ligase activity // inferred from electronic annotation /// 5515 // protein binding // inferred from electronic annotation /// 8270 // zinc ion binding // inferred from electronic annotation	16567 // protein ubiquitination // inferred from electronic annotation	151 // ubiquitin ligase complex // inferred from electronic annotation	IPR001478 // PDZ/DHR/GLGF domain // 2.8E-7
9239	150438_at	FBgn0039069	CG6763	CG6763	CG6763	42754	4238 // meprin A activity // inferred from sequence or structural similarity /// 8270 // zinc ion binding // inferred from electronic annotation /// 8533 // astacin activity // inferred from electronic annotation /// 5515 // protein binding // inferred from physical interaction /// 8237 // metallopeptidase activity // inferred from electronic annotation /// 4238 // meprin A activity // inferred f…	6508 // proteolysis // inferred from electronic annotation	17090 // meprin A complex // inferred from sequence or structural similarity /// 17090 // meprin A complex // inferred from sequence similarity	IPR001506 // Peptidase M12A, astacin // 5.5E-93
9337	150536_at	FBgn0051121	CG31121	CG31121	CG31121	42975	5215 // transporter activity // inferred from sequence or structural similarity /// 5524 // ATP binding // inferred from electronic annotation /// 42626 // ATPase activity, coupled to transmembrane movement of substances // inferred from sequence or structural similarity /// 166 // nucleotide binding // inferred from electronic annotation /// 16887 // ATPase activity // inferred from electronic a…	6810 // transport // inferred from sequence or structural similarity /// 6810 // transport // inferred from electronic annotation /// 6810 // transport // inferred from sequence similarity	43190 // ATP-binding cassette (ABC) transporter complex // inferred from sequence or structural similarity /// 16020 // membrane // inferred from electronic annotation /// 16021 // integral to membrane // inferred from electronic annotation /// 43190 // ATP-binding cassette (ABC) transporter complex // inferred from sequence similarity	---
9460	150659_at	FBgn0039428	CG14237	CG14237	CG14237	43194	---	---	---	---
9468	150667_at	FBgn0039439	CG6460	CG6460	CG6460	43205	---	---	---	IPR004145 // Protein of unknown function DUF243 // 5.4E-75
9472	150671_f_at	FBgn0039441	CG5476	CG5476	CG5476	43207	---	---	---	IPR004145 // Protein of unknown function DUF243 // 7.9E-85
9475	150674_at	FBgn0039444	CG14243	CG14243	CG14243	43210	5515 // protein binding // inferred from physical interaction	---	---	IPR004145 // Protein of unknown function DUF243 // 1.2E-78
9478	150677_at	FBgn0039447	CG14249	beat-VII	beat-VII	43213	5509 // calcium ion binding // inferred from electronic annotation	---	5576 // extracellular region // non-traceable author statement	---
9490	150689_at	FBgn0039459	CG5491	CG5491	CG5491	43227	3677 // DNA binding // inferred from electronic annotation /// 5515 // protein binding // inferred from electronic annotation /// 8270 // zinc ion binding // inferred from electronic annotation	6355 // regulation of transcription, DNA-dependent // inferred from electronic annotation	---	IPR001965 // Zn-finger-like, PHD finger // 5.4E-14
9505	150704_at	FBgn0039478	CG6265	Nep5	Neprilysin 5	43255	4222 // metalloendopeptidase activity // inferred from sequence or structural similarity /// 4245 // neprilysin activity // inferred from electronic annotation /// 8270 // zinc ion binding // inferred from electronic annotation /// 8237 // metallopeptidase activity // inferred from electronic annotation /// 8233 // peptidase activity // inferred from electronic annotation /// 16787 // hydrolase a…	6508 // proteolysis // inferred from electronic annotation /// 7165 // signal transduction // inferred from electronic annotation	16020 // membrane // inferred from electronic annotation	IPR008753 // Peptidase M13 // 3.7E-15 /// IPR008753 // Peptidase M13 // 6.6E-7 /// IPR000718 // Peptidase M13, neprilysin // 2.3E-67
9536	150735_at	FBgn0039522	CG13972	CG13972	CG13972	43307	---	---	---	---
9546	150745_at	FBgn0039536	CG18437	CG18437	CG18437	43324	---	---	---	---
9593	150792_at	FBgn0053203	CG33203	CG33203	CG33203	43414	---	---	16021 // integral to membrane // inferred from electronic annotation	IPR004254 // Hly-III related proteins // 2.0E-11
9620	150819_at	FBgn0039659	CG14506	CG14506	CG14506	43467	3729 // mRNA binding // inferred from sequence or structural similarity /// 166 // nucleotide binding // inferred from electronic annotation /// 3676 // nucleic acid binding // inferred from electronic annotation /// 3729 // mRNA binding // inferred from sequence similarity	---	---	IPR000504 // RNA-binding region RNP-1 (RNA recognition motif) // 1.3E-8 /// IPR000504 // RNA-binding region RNP-1 (RNA recognition motif) // 1.3E-8
9719	150918_at	FBgn0039811	CG15550	CG15550	CG15550	43666	---	---	---	---
9722	150921_at	FBgn0024288	CG15552	Sox100B	Sox100B	45039	3700 // transcription factor activity // inferred from sequence or structural similarity /// 5524 // ATP binding // inferred from electronic annotation /// 8301 // DNA bending activity // inferred from sequence or structural similarity /// 46933 // hydrogen-transporting ATP synthase activity, rotational mechanism // inferred from electronic annotation /// 46961 // hydrogen-transporting ATPase act…	6357 // regulation of transcription from RNA polymerase II promoter // inferred from electronic annotation /// 7530 // sex determination // inferred from electronic annotation /// 8584 // male gonad development // inferred from direct assay /// 15986 // ATP synthesis coupled proton transport // inferred from electronic annotation /// 45449 // regulation of transcription // inferred from sequence …	5634 // nucleus // inferred from sequence or structural similarity /// 16469 // proton-transporting two-sector ATPase complex // inferred from electronic annotation /// 5634 // nucleus // inferred from sequence similarity	IPR000910 // HMG1/2 (high mobility group) box // 1.0E-27
9749	150948_at	FBgn0039855	CG1638	CG1638	CG1638	43721	16291 // acyl-CoA thioesterase activity // inferred from sequence or structural similarity /// 16291 // acyl-CoA thioesterase activity // inferred from sequence similarity	6629 // lipid metabolism // inferred from electronic annotation	---	---
9754	150953_at	FBgn0039864	CG11550	CG11550	CG11550	43731	5215 // transporter activity // inferred from electronic annotation	6810 // transport // inferred from electronic annotation	5622 // intracellular // inferred from electronic annotation	---
9843	151042_at	---	---	---	---	---	---	---	---	---
9873	151072_i_at	FBgn0040585	CG13858	CG13858	CG13858	50058	---	---	---	---
9893	151092_at	FBgn0040607	CG14244	CG14244	CG14244	50080	---	---	---	IPR002557 // Chitin binding Peritrophin-A // 1.0E-5
9908	151107_r_at	FBgn0005596	CG14513	yem	yemanuclein	43439	3677 // DNA binding // non-traceable author statement /// 3677 // DNA binding // traceable author statement	9993 // oogenesis (sensu Insecta) // non-traceable author statement	5634 // nucleus // non-traceable author statement /// 5634 // nucleus // traceable author statement	---
9923	151122_at	FBgn0040637	CG11458	CG11458	CG11458	50110	---	---	---	---
9967	151166_i_at	FBgn0040689	---	CG13885	CG13885	3885635	---	---	---	---
9969	151168_at	---	---	---	---	---	---	---	---	---
9970	151169_at	---	---	---	---	---	---	---	---	---
9975	151174_at	FBgn0040697	CG18676	CG18676	CG18676	50170	---	---	---	---
10001	151200_i_at	---	---	---	---	---	---	---	---	---
10002	151201_r_at	---	---	---	---	---	---	---	---	---
10003	151202_at	---	---	---	---	---	---	---	---	---
10004	151203_at	FBgn0040726	CG13439	dpr	defective proboscis extension response	2768858	---	35199 // salt aversion // inferred from mutant phenotype /// 35199 // salt aversion // non-traceable author statement /// 50914 // sensory perception of salty taste // inferred from mutant phenotype	---	IPR007110 // Immunoglobulin-like // 3.5E-5 /// IPR007110 // Immunoglobulin-like // 9.3E-7
10070	151269_r_at	FBgn0040798	CG13069	CG13069	CG13069	50271	---	---	---	---
10117	151316_at	FBgn0040843	CG15213	CG15213	CG15213	50316	---	---	---	---
10128	151327_at	---	---	---	---	---	---	---	---	---
10144	151343_r_at	FBgn0040870	CG12454	CG12454	CG12454	50343	---	---	---	---
10154	151353_at	FBgn0052550	CG32550	CG32550	CG32550	318084	---	---	---	---
10159	151358_at	FBgn0040885	CG14189	CG14189	CG14189	50358	---	---	---	---
10172	151371_at	FBgn0040900	CG17777	CG17777	CG17777	50374	---	---	---	---
10173	151372_at	---	---	---	---	---	---	---	---	---
10180	151379_at	FBgn0040910	CG12685	CG12685	CG12685	50384	---	---	---	---
10182	151381_at	---	---	---	---	---	---	---	---	---
10214	151413_at	FBgn0051646	CG31646	CG31646	CG31646	33795	---	7154 // cell communication // inferred from electronic annotation /// 7155 // cell adhesion // inferred from electronic annotation /// 7165 // signal transduction // inferred from electronic annotation /// 16337 // cell-cell adhesion // inferred from electronic annotation /// 7275 // development // inferred from electronic annotation	16020 // membrane // inferred from electronic annotation	IPR007110 // Immunoglobulin-like // 7.0E-10 /// IPR007110 // Immunoglobulin-like // 4.0E-4
10251	151450_at	---	---	---	---	---	---	---	---	---
10254	151453_at	FBgn0040995	CG12508	CG12508	CG12508	50469	---	---	---	---
10296	151495_at	FBgn0028491	CG2930	CG2930	CG2930	31341	5427 // proton-dependent oligopeptide transporter activity // inferred from sequence or structural similarity /// 5215 // transporter activity // inferred from electronic annotation /// 5427 // proton-dependent oligopeptide transporter activity // inferred from sequence similarity	6810 // transport // inferred from electronic annotation /// 6857 // oligopeptide transport // inferred from electronic annotation	16020 // membrane // inferred from electronic annotation	IPR000109 // TGF-beta receptor, type I/II extracellular region // 9.7E-102 /// IPR000109 // TGF-beta receptor, type I/II extracellular region // 1.2E-7
10329	151528_at	FBgn0000635 /// FBgn0082824 /// FBgn0082801	CG3665	Fas2 /// DanaFas2 /// DpaiFas2	Fasciclin 2 /// Fas2 /// Fas2	31364	5515 // protein binding // inferred from electronic annotation	1746 // Bolwig's organ morphogenesis // inferred from expression pattern /// 1746 // Bolwig's organ morphogenesis // inferred from mutant phenotype /// 7156 // homophilic cell adhesion // inferred from direct assay /// 7165 // signal transduction // inferred from electronic annotation /// 7398 // ectoderm development // inferred from electronic annotation /// 7413 // axonal fasciculation // non-t…	5737 // cytoplasm // inferred from direct assay /// 5886 // plasma membrane // inferred from direct assay /// 5886 // plasma membrane // non-traceable author statement /// 16021 // integral to membrane // traceable author statement /// 30424 // axon // traceable author statement /// 42734 // presynaptic membrane // traceable author statement /// 45211 // postsynaptic membrane // traceable author …	IPR003961 // Fibronectin, type III // 3.5E-13 /// IPR003961 // Fibronectin, type III // 2.1E-7 /// IPR007110 // Immunoglobulin-like // 0.014 /// IPR007110 // Immunoglobulin-like // 5.1E-10 /// IPR007110 // Immunoglobulin-like // 2.3E-6 /// IPR007110 // Immunoglobulin-like // 4.7E-5 /// IPR007110 // Immunoglobulin-like // 3.0
10415	151614_at	FBgn0037937	CG6913	Fer3	48 related 3	41411	3700 // transcription factor activity // inferred from sequence or structural similarity /// 3714 // transcription corepressor activity // non-traceable author statement /// 5515 // protein binding // non-traceable author statement /// 5515 // protein binding // inferred from physical interaction /// 30528 // transcription regulator activity // inferred from electronic annotation /// 3700 // tran…	16481 // negative regulation of transcription // non-traceable author statement /// 45449 // regulation of transcription // inferred from sequence or structural similarity /// 7275 // development // inferred from electronic annotation /// 30154 // cell differentiation // inferred from electronic annotation /// 45449 // regulation of transcription // inferred from electronic annotation /// 45449 /…	5634 // nucleus // inferred from sequence or structural similarity /// 5634 // nucleus // non-traceable author statement /// 5634 // nucleus // inferred from electronic annotation /// 5634 // nucleus // inferred from sequence similarity	IPR001092 // Basic helix-loop-helix dimerization domain bHLH // 1.5E-20
10629	151828_at	FBgn0034069	CG8401	CG8401	CG8401	36770	---	---	---	---
10846	152045_at	FBgn0015032	CG1438	Cyp4c3	Cytochrome P450-4c3	43663	4497 // monooxygenase activity // inferred from electronic annotation /// 16491 // oxidoreductase activity // inferred from electronic annotation /// 5506 // iron ion binding // inferred from electronic annotation /// 20037 // heme binding // inferred from electronic annotation /// 46872 // metal ion binding // inferred from electronic annotation	6118 // electron transport // inferred from electronic annotation	5792 // microsome // non-traceable author statement /// 16020 // membrane // non-traceable author statement /// 5783 // endoplasmic reticulum // inferred from electronic annotation /// 5792 // microsome // inferred from electronic annotation /// 16020 // membrane // inferred from electronic annotation	IPR001128 // Cytochrome P450 // 1.2E-125
10861	152060_at	FBgn0016762	CG12273	angel	angel	37748	5515 // protein binding // inferred from physical interaction	7275 // development // inferred from electronic annotation	---	IPR005135 // Endonuclease/exonuclease/phosphatase // 1.3E-34
11063	152262_at	FBgn0051547	CG31547	CG31547	CG31547	40663	5279 // amino acid-polyamine transporter activity // inferred from electronic annotation /// 8324 // cation transporter activity // inferred from electronic annotation /// 8511 // sodium:potassium:chloride symporter activity // inferred from sequence or structural similarity /// 5515 // protein binding // inferred from physical interaction /// 5215 // transporter activity // inferred from electro…	6810 // transport // inferred from sequence or structural similarity /// 6812 // cation transport // inferred from electronic annotation /// 6814 // sodium ion transport // inferred from electronic annotation /// 6821 // chloride transport // inferred from electronic annotation /// 6865 // amino acid transport // inferred from electronic annotation /// 6810 // transport // inferred from electroni…	16020 // membrane // inferred from electronic annotation /// 16021 // integral to membrane // inferred from electronic annotation	IPR004841 // Amino acid permease-associated region // 1.5E-103 /// IPR004841 // Amino acid permease-associated region // 1.5E-103
11178	152377_at	FBgn0036038	CG18176	defl	deflated	39141	---	---	---	---
11484	152683_at	FBgn0034883	CG17664	CG17664	CG17664	37737	5386 // carrier activity // inferred from electronic annotation /// 5488 // binding // inferred from electronic annotation /// 15250 // water channel activity // inferred from sequence or structural similarity /// 5215 // transporter activity // inferred from electronic annotation /// 15250 // water channel activity // inferred from sequence similarity	6810 // transport // inferred from electronic annotation /// 19725 // cell homeostasis // inferred from electronic annotation	16020 // membrane // inferred from electronic annotation /// 16021 // integral to membrane // inferred from electronic annotation	IPR000425 // Major intrinsic protein // 3.8E-51
12050	153249_at	FBgn0034778	CG3622	CG3622	CG3622	37619	4222 // metalloendopeptidase activity // inferred from sequence or structural similarity /// 8270 // zinc ion binding // inferred from electronic annotation /// 4222 // metalloendopeptidase activity // inferred from electronic annotation /// 4222 // metalloendopeptidase activity // inferred from sequence similarity	6508 // proteolysis // inferred from electronic annotation /// 6952 // defense response // inferred from electronic annotation /// 7165 // signal transduction // inferred from electronic annotation /// 16337 // cell-cell adhesion // inferred from electronic annotation	---	IPR001590 // Peptidase M12B, ADAM/reprolysin // 4.2E-17 /// IPR001590 // Peptidase M12B, ADAM/reprolysin // 4.2E-17
12249	153448_at	FBgn0031242	CG11604	CG11604	CG11604	33194	5515 // protein binding // inferred from physical interaction /// 3676 // nucleic acid binding // inferred from electronic annotation /// 8270 // zinc ion binding // inferred from electronic annotation	---	---	---
12255	153454_at	FBgn0027794	CG14786	CG14786	CG14786	31095	---	---	---	IPR002885 // PPR repeat // 1.1E-4 /// IPR002885 // PPR repeat // 0.013 /// IPR002885 // PPR repeat // 11.0 /// IPR002885 // PPR repeat // 0.13
12368	153567_at	FBgn0038967	CG13847	CG13847	CG13847	42636	---	---	---	---
12545	153744_at	FBgn0029939	CG9650	CG9650	CG9650	31660	3676 // nucleic acid binding // inferred from electronic annotation /// 8270 // zinc ion binding // inferred from electronic annotation /// 30528 // transcription regulator activity // inferred from electronic annotation /// 46872 // metal ion binding // inferred from electronic annotation	6139 // nucleobase, nucleoside, nucleotide and nucleic acid metabolism // inferred from electronic annotation /// 6357 // regulation of transcription from RNA polymerase II promoter // inferred from electronic annotation /// 6366 // transcription from RNA polymerase II promoter // inferred from electronic annotation /// 7275 // development // inferred from electronic annotation /// 7498 // mesode…	5634 // nucleus // inferred from electronic annotation	IPR007087 // Zn-finger, C2H2 type // 4.4E-6 /// IPR007087 // Zn-finger, C2H2 type // 1.8E-5 /// IPR007087 // Zn-finger, C2H2 type // 1.9E-5 /// IPR007087 // Zn-finger, C2H2 type // 9.5E-6 /// IPR007087 // Zn-finger, C2H2 type // 4.4E-6 /// IPR007087 // Zn-finger, C2H2 type // 1.8E-5 /// IPR007087 // Zn-finger, C2H2 type // 1.9E-5 /// IPR007087 // Zn-finger, C2H2 type // 9.5E-6 /// IPR007087 // Zn…
12637	153836_at	---	---	---	---	---	4420 // hydroxymethylglutaryl-CoA reductase (NADPH) activity // inferred from sequence or structural similarity /// 4420 // hydroxymethylglutaryl-CoA reductase (NADPH) activity // non-traceable author statement	7280 // pole cell migration // traceable author statement /// 8203 // cholesterol metabolism // inferred from electronic annotation /// 8299 // isoprenoid biosynthesis // non-traceable author statement /// 8299 // isoprenoid biosynthesis // traceable author statement /// 8354 // germ cell migration // inferred from mutant phenotype /// 8354 // germ cell migration // traceable author statement ///…	5622 // intracellular // traceable author statement /// 5789 // endoplasmic reticulum membrane // non-traceable author statement /// 16021 // integral to membrane // inferred from electronic annotation	---
12709	153908_at	FBgn0024984	CG3457	CG3457	CG3457	31196	---	---	---	---
12778	153977_at	FBgn0022770	CG17058	Peritrophin-A	Peritrophin A	33023	8061 // chitin binding // non-traceable author statement /// 16490 // structural constituent of peritrophic membrane (sensu Insecta) // inferred from sequence or structural similarity /// 8061 // chitin binding // inferred from electronic annotation /// 16490 // structural constituent of peritrophic membrane (sensu Insecta) // inferred from sequence similarity	6030 // chitin metabolism // inferred from electronic annotation	5576 // extracellular region // inferred from electronic annotation	IPR002557 // Chitin binding Peritrophin-A // 6.2E-14 /// IPR002557 // Chitin binding Peritrophin-A // 2.2E-17 /// IPR002557 // Chitin binding Peritrophin-A // 1.5E-8
12779	153978_at	FBgn0052297	CG32297	CG32297	CG32297	38332	339 // RNA cap binding // inferred from sequence or structural similarity /// 339 // RNA cap binding // inferred from sequence similarity	6608 // snRNP protein import into nucleus // inferred from sequence or structural similarity /// 6608 // snRNP protein import into nucleus // inferred from sequence similarity	5635 // nuclear envelope // inferred from sequence or structural similarity /// 5635 // nuclear envelope // inferred from sequence similarity	---
13185	154384_at	FBgn0039664	CG2006	CG2006	CG2006	43472	---	---	---	IPR005636 // DTW domain // 4.1E-99
13321	154520_at	FBgn0039728	CG7896	CG7896	CG7896	43552	4872 // receptor activity // inferred from electronic annotation	6952 // defense response // inferred from electronic annotation /// 7155 // cell adhesion // inferred from electronic annotation /// 7165 // signal transduction // inferred from electronic annotation /// 7166 // cell surface receptor linked signal transduction // inferred from electronic annotation /// 19221 // cytokine and chemokine mediated signaling pathway // inferred from electronic annotati…	---	IPR001611 // Leucine-rich repeat // 4.5E-4 /// IPR001611 // Leucine-rich repeat // 0.0058 /// IPR001611 // Leucine-rich repeat // 0.15 /// IPR001611 // Leucine-rich repeat // 0.075 /// IPR001611 // Leucine-rich repeat // 0.0027 /// IPR001611 // Leucine-rich repeat // 0.022 /// IPR001611 // Leucine-rich repeat // 0.0042 /// IPR001611 // Leucine-rich repeat // 0.48 /// IPR001611 // Leucine-rich rep…
13377	154576_at	FBgn0052533	CG32533	CG32533	CG32533	32933	3676 // nucleic acid binding // inferred from electronic annotation /// 4004 // ATP-dependent RNA helicase activity // inferred from sequence or structural similarity /// 4386 // helicase activity // inferred from sequence or structural similarity /// 5524 // ATP binding // inferred from electronic annotation /// 4386 // helicase activity // inferred from electronic annotation /// 8026 // ATP-dep…	398 // nuclear mRNA splicing, via spliceosome // inferred from sequence or structural similarity /// 398 // nuclear mRNA splicing, via spliceosome // inferred from sequence similarity	5634 // nucleus // inferred from sequence or structural similarity /// 5634 // nucleus // inferred from sequence similarity	IPR007502 // Helicase-associated region // 8.1E-21 /// IPR001650 // Helicase, C-terminal // 2.7E-14
13728	154927_at	FBgn0024366	CG11409	CG11409	CG11409	31078	---	---	---	---
13923	155122_at	FBgn0030569	CG9411	CG9411	CG9411	32392	---	---	---	---
13967	AFFX-BioB-3_at	---	---	---	---	---	4015 // adenosylmethionine-8-amino-7-oxononanoate transaminase activity // inferred from electronic annotation /// 8483 // transaminase activity // inferred from electronic annotation /// 16740 // transferase activity // inferred from electronic annotation /// 30170 // pyridoxal phosphate binding // inferred from electronic annotation /// 3824 // catalytic activity // inferred from electronic ann…	9102 // biotin biosynthesis // inferred from electronic annotation /// 8152 // metabolism // inferred from electronic annotation /// 9058 // biosynthesis // inferred from electronic annotation /// 9236 // cobalamin biosynthesis // inferred from electronic annotation	---	---
13968	AFFX-BioB-5_at	---	---	---	---	---	4015 // adenosylmethionine-8-amino-7-oxononanoate transaminase activity // inferred from electronic annotation /// 8483 // transaminase activity // inferred from electronic annotation /// 16740 // transferase activity // inferred from electronic annotation /// 30170 // pyridoxal phosphate binding // inferred from electronic annotation /// 3824 // catalytic activity // inferred from electronic ann…	9102 // biotin biosynthesis // inferred from electronic annotation /// 8152 // metabolism // inferred from electronic annotation /// 9058 // biosynthesis // inferred from electronic annotation /// 9236 // cobalamin biosynthesis // inferred from electronic annotation	---	---
13969	AFFX-BioB-M_at	---	---	---	---	---	4015 // adenosylmethionine-8-amino-7-oxononanoate transaminase activity // inferred from electronic annotation /// 8483 // transaminase activity // inferred from electronic annotation /// 16740 // transferase activity // inferred from electronic annotation /// 30170 // pyridoxal phosphate binding // inferred from electronic annotation /// 3824 // catalytic activity // inferred from electronic ann…	9102 // biotin biosynthesis // inferred from electronic annotation /// 8152 // metabolism // inferred from electronic annotation /// 9058 // biosynthesis // inferred from electronic annotation /// 9236 // cobalamin biosynthesis // inferred from electronic annotation	---	---
13970	AFFX-BioC-3_at	---	---	---	---	---	4015 // adenosylmethionine-8-amino-7-oxononanoate transaminase activity // inferred from electronic annotation /// 8483 // transaminase activity // inferred from electronic annotation /// 16740 // transferase activity // inferred from electronic annotation /// 30170 // pyridoxal phosphate binding // inferred from electronic annotation /// 3824 // catalytic activity // inferred from electronic ann…	9102 // biotin biosynthesis // inferred from electronic annotation /// 8152 // metabolism // inferred from electronic annotation /// 9058 // biosynthesis // inferred from electronic annotation /// 9236 // cobalamin biosynthesis // inferred from electronic annotation	---	---
13971	AFFX-BioC-5_at	---	---	---	---	---	4015 // adenosylmethionine-8-amino-7-oxononanoate transaminase activity // inferred from electronic annotation /// 8483 // transaminase activity // inferred from electronic annotation /// 16740 // transferase activity // inferred from electronic annotation /// 30170 // pyridoxal phosphate binding // inferred from electronic annotation /// 3824 // catalytic activity // inferred from electronic ann…	9102 // biotin biosynthesis // inferred from electronic annotation /// 8152 // metabolism // inferred from electronic annotation /// 9058 // biosynthesis // inferred from electronic annotation /// 9236 // cobalamin biosynthesis // inferred from electronic annotation	---	---
[truncated: 2 more rows]

## Sheet: OldDn_SamePhysio&SameChrono.Dn
Index	Probe.Set.ID	FlyBase	Ensembl	Gene.Symbol	Gene.Title	Entrez.Gene	Gene.Ontology.Molecular.Function	Gene.Ontology.Biological.Process	Gene.Ontology.Cellular.Component	InterPro
[truncated: 10 more rows]

## Sheet: OldUp_SamePhysio&SameChrono.Up
Index	Probe.Set.ID	FlyBase	Ensembl	Gene.Symbol	Gene.Title	Entrez.Gene	Gene.Ontology.Molecular.Function	Gene.Ontology.Biological.Process	Gene.Ontology.Cellular.Component	InterPro
[truncated: 52 more rows]

[truncated: 8 more sheets: Only.Dn.SamePhysio, Only.Up.SamePhysio, OldUp_JustSamePhysio.Up, OldUp_JustSamePhysio.Dn, OldDn_JustPhysio.Up, OldUp_SamePhysioSameChrono.Dn, OldDn_SamePhysioSameChrono.Up, OldDn_JustSamePhysio.Dn]
